# Supplementary material for: Identification of genomic differences among peripheral arterial beds in atherosclerotic and healthy arteries
Source: Sci Rep. 2018 Mar 2;8:3940. doi: 10.1038/s41598-018-22292-y (PMC5834518; doi:10.1038/s41598-018-22292-y)
Supplement: Supplementary file 2 — Supplementary file 1 [file 41598_2018_22292_MOESM2_ESM.xlsx]

## Sheet: CAvsFA
Significant Positive in Atherosclerotic Arteries						Significant Positive in Control Arteries
Gene	Oligo	Score(d)	Fold Change			Gene ID	Oligo	Score(d)	Fold Change
MMP7	A_23_P52761	8.68805	5.98495			CCL18	A_23_P55270	4.42814	10.4408
APOC1	A_24_P109214	7.97926	5.10476			HAND2	A_23_P373521	10.512	4.55252
MMP12	A_23_P150316	6.77416	4.67661			KCNK17	A_23_P42128	7.32551	4.35951
HS3ST2	A_23_P118158	8.83497	3.69258			KCNK17	A_24_P112032	7.4352	4.31691
HTRA4	A_23_P44421	9.21922	3.63465			NBLA00301	A_33_P3270514	8.44954	4.10534
PKD2L1	A_23_P12554	7.06347	3.51372			SPINT2	A_23_P27795	10.7685	3.58631
CHIT1	A_23_P126278	6.17381	3.40037			MTUS2	A_33_P3293858	5.98192	3.20058
MMP1	A_23_P1691	5.37724	3.28393			RBP4	A_23_P75283	5.57909	2.9897
CHI3L1	A_23_P137665	6.57859	3.26191			CCDC146	A_23_P168771	5.59072	2.95536
IL4I1	A_33_P3405424	8.56551	3.23099			HS3ST2	A_23_P118158	4.38749	2.85634
MARCO	A_23_P101992	7.47692	3.20882			CLEC4GP1	A_33_P3246178	4.40063	2.85304
HAMP	A_33_P3336720	7.06316	3.15442			C12orf53	A_24_P248185	6.44626	2.69602
APOC2	A_23_P208302	7.90005	3.15416			CECR1	A_33_P3262635	4.20435	2.66044
GAL	A_23_P374844	6.4951	3.13015			XLOC_l2_010947	A_21_P0012636	4.11098	2.47798
TSPAN10	A_33_P3449097	6.65113	3.12837			LAIR1	A_33_P3253394	3.86119	2.41719
C15orf48	A_23_P26024	8.84161	3.09895			LOC254057	A_33_P3613516	8.18476	2.39911
LILRB4	A_33_P3267799	9.8403	3.02739			COL4A4	A_33_P3227400	6.29458	2.34703
SLC2A5	A_23_P160159	6.39985	2.90415			PDE3B	A_33_P3240018	9.71947	2.32812
LOC283050	A_33_P3394140	8.9407	2.8915			MPEG1	A_24_P153568	4.25615	2.26577
RAB42	A_23_P434919	7.55365	2.86012			CP	A_33_P3296587	4.1631	2.25793
IRX1	A_33_P3336257	7.25059	2.84551			C6orf192	A_23_P134113	3.9329	2.23587
APOE	A_33_P3223592	7.8633	2.83118			FAM20A	A_32_P108254	4.00924	2.21786
XLOC_l2_007731	A_21_P0012042	8.70929	2.80946			TMEM37	A_33_P3289296	5.03066	2.19492
FBP1	A_23_P257111	8.11242	2.80211			MECOM	A_33_P3888629	6.64371	2.19238
MREG	A_23_P108948	9.86836	2.78329			CP	A_33_P3343196	4.162	2.18859
SLC1A3	A_24_P286114	8.10705	2.72183			CXCL9	A_23_P18452	3.91799	2.1785
CCL18	A_23_P55270	5.90779	2.67089			MECOM	A_23_P317324	7.21972	2.15596
SAA2	A_33_P3408918	4.82077	2.66694			COLEC11	A_23_P120125	3.99685	2.09943
SPP1	A_23_P7313	6.08282	2.66057			PLBD1	A_23_P87709	4.41303	2.09459
HRK	A_23_P25194	8.13216	2.65388			CBS	A_23_P166306	5.36563	2.06933
CAPG	A_33_P3305758	8.89249	2.63126			HTRA3	A_33_P3270776	5.87408	2.06694
KCNJ5	A_24_P309521	8.78763	2.61888			DIO2	A_23_P48740	3.92662	1.99423
IL1RN	A_33_P3246833	7.12294	2.57186			SLC7A7	A_23_P99642	3.82561	1.97817
AQP9	A_23_P106362	6.70018	2.55684			PID1	A_23_P21485	4.93379	1.97475
PDE6G	A_33_P3341105	7.70362	2.54283			IL2RA	A_23_P127288	4.08539	1.97361
SDS	A_23_P2645	5.529	2.51921			ZNF503	A_33_P3262495	5.49846	1.96905
BCL2A1	A_23_P152002	7.94179	2.51655			CYP27A1	A_33_P3361422	4.9213	1.94194
ABCA1	A_24_P235429	8.42443	2.51084			CD209	A_24_P305345	3.83042	1.92964
TM4SF19	A_23_P372946	6.71489	2.51033			CTSH	A_23_P14774	3.96281	1.92297
MMP9	A_23_P40174	5.58863	2.50418			CLEC4GP1	A_21_P0011669	3.8536	1.91742
ALOX15B	A_23_P60627	6.89617	2.50155			CTSB	A_33_P3287631	3.96139	1.9141
ADAM8	A_24_P300777	7.8985	2.50086			FUCA1	A_23_P11543	4.26137	1.90748
TREM2	A_24_P12397	7.16617	2.49207			PSTPIP1	A_23_P48997	6.13006	1.88775
HK2	A_32_P175739	8.08132	2.49038			SNED1	A_33_P3871347	6.00783	1.88013
CAPG	A_33_P3389634	8.14058	2.48231			LSP1	A_23_P13382	3.99556	1.88013
SERPINA1	A_23_P218111	8.77281	2.4814			HOXA2	A_24_P200854	6.28791	1.86176
ENST00000477036	A_33_P3273885	4.53161	2.47718			PREX1	A_23_P413641	5.58334	1.85425
TREM1	A_23_P19333	7.12735	2.47388			RASSF2	A_23_P166087	4.53811	1.85211
HLA-DQA1	A_33_P3273884	6.23055	2.44863			AKR1C3	A_23_P138541	5.70761	1.8457
CP	A_33_P3343196	8.29139	2.42246			IL2RB	A_24_P203000	4.4107	1.83189
PLA2G7	A_23_P145096	5.86649	2.41248			CNTN3	A_24_P71649	3.85282	1.8245
SLAMF8	A_23_P200138	7.96867	2.37221			CABLES1	A_23_P422851	5.88142	1.82239
NIPAL4	A_33_P3415052	6.85009	2.36546			C10orf11	A_23_P113034	7.0901	1.82134
XLOC_l2_013301	A_21_P0013181	8.37641	2.36481			ANXA3	A_23_P121716	3.84784	1.82029
VNN1	A_33_P3399571	8.86735	2.36131			CNTNAP3B	A_21_P0013565	4.02712	1.81399
SCD	A_32_P163858	8.61906	2.36049			MECOM	A_24_P320103	5.47312	1.80667
GPNMB	A_23_P134426	8.64853	2.34608			CDO1	A_23_P30294	4.1931	1.79419
HLA-DQA1	A_33_P3293049	5.61707	2.34087			AK055942	A_33_P3322075	4.74972	1.78902
SMPDL3A	A_23_P72117	7.46407	2.3342			C10orf58	A_23_P63660	4.85202	1.77563
KRT31	A_23_P107465	10.9178	2.32688			LOC440104	A_24_P93703	4.83841	1.77051
ITGAX	A_23_P312132	8.84086	2.31802			PLD3	A_23_P27515	4.14609	1.75625
CNIH3	A_23_P384044	9.89475	2.31604			CLMP	A_23_P35995	3.96623	1.75321
NPL	A_33_P3414907	7.33096	2.3108			BST2	A_33_P3220911	4.02053	1.74715
XLOC_l2_013301	A_21_P0013370	8.14351	2.3055			KCNK6	A_23_P50591	4.60729	1.74311
CP	A_33_P3296587	7.82481	2.3023			LRRN4CL	A_33_P3221129	4.32978	1.73307
PKD2L1	A_33_P3289034	6.14484	2.29398			FBXO41	A_23_P349676	4.03227	1.72907
PAQR5	A_33_P3368750	7.25364	2.29273			ZNF503-AS2	A_33_P3331641	5.68988	1.72309
SLC15A3	A_23_P75786	8.80411	2.28405			BST2	A_23_P39465	3.96677	1.71713
MSR1	A_24_P372223	7.93639	2.28155			STOX2	A_24_P163237	4.37922	1.71317
ANKRD58	A_32_P123255	7.23048	2.2791			XLOC_l2_014549	A_21_P0013517	4.67595	1.69937
ABCG1	A_23_P166297	8.27157	2.27096			KLRC4	A_23_P218058	4.27197	1.68568
AF194718	A_33_P3279861	3.89958	2.26967			COL9A2	A_23_P45786	3.98263	1.68179
KMO	A_24_P77082	7.4642	2.26833			CDCA7L	A_24_P274795	6.61481	1.66921
XLOC_l2_006821	A_21_P0011713	6.23154	2.26117			PP12719	A_21_P0014028	4.47886	1.66152
KRT14	A_21_P0011633	4.60831	2.2589			OSR1	A_23_P323272	3.91952	1.64623
TM7SF4	A_23_P43107	6.1103	2.25878			P2RY14	A_24_P165864	3.8683	1.63769
TM4SF19	A_21_P0000160	6.25701	2.25743			MAPK10	A_23_P45025	5.4148	1.6358
NP113779	A_33_P3337609	4.0096	2.25527			SLIT2	A_23_P144348	4.84085	1.63109
SLC29A3	A_23_P46871	8.5613	2.24677			NAIP	A_23_P110473	4.10209	1.63014
KIAA1199	A_23_P324754	6.15879	2.24545			SEMA4D	A_33_P3697530	7.61003	1.6245
ALOX5	A_23_P104464	9.49786	2.24295			PRTFDC1	A_23_P202004	4.12809	1.62076
ITGB2	A_23_P329573	8.98488	2.24128			NDC80	A_23_P50108	4.74343	1.61888
LAPTM5	A_23_P86283	7.84026	2.23862			MCOLN3	A_33_P3238335	5.32939	1.61702
KLHL6	A_24_P944253	7.99676	2.23813			BAI3	A_23_P252556	4.17716	1.61328
VMO1	A_23_P55356	6.05575	2.23423			TLR4	A_32_P66881	5.26697	1.59291
NPL	A_33_P3316456	6.98426	2.23416			IL15	A_23_P29953	5.39847	1.59107
NP109356	A_33_P3330663	5.1559	2.23182			KIT	A_23_P110253	3.97028	1.58648
AB363267	A_33_P3714341	4.17633	2.23078			SSH2	A_33_P3363168	3.85374	1.57735
CSTB	A_23_P154894	8.51775	2.22688			MID1	A_21_P0000116	4.35515	1.56917
CTSL1P8	A_21_P0000597	6.77619	2.22373			TRIM25	A_33_P3331366	4.27745	1.56103
C1QTNF4	A_33_P3210492	6.89681	2.21989			GPRC5B	A_23_P324327	4.01604	1.55833
P2RX7	A_33_P3263867	9.45155	2.21838			KIAA0664L3	A_23_P89062	4.73159	1.55114
FCER1G	A_23_P160849	7.74138	2.21838			C10orf58	A_33_P3350374	3.95	1.55114
DENND2D	A_23_P85952	8.09994	2.21543			PNMAL2	A_33_P3377851	4.98352	1.54935
CD84	A_24_P362193	7.26621	2.21527			CPZ	A_23_P58251	3.97457	1.54935
LILRA6	A_33_P3397599	6.79188	2.19744			ZNF185	A_23_P11025	4.2912	1.53333
CYP27A1	A_33_P3361422	8.86359	2.19673			FAM189A1	A_32_P143000	5.16006	1.51572
IGSF6	A_33_P3372004	7.52774	2.19489			XLOC_l2_002761	A_19_P00813192	4.29002	1.51572
PDPN	A_24_P299685	6.55823	2.18732			FZD2	A_23_P141362	4.10326	1.51047
LOC96610	A_33_P3376958	3.96336	2.1869			PION	A_23_P416894	4.10744	1.5096
HPSE	A_23_P256107	6.3966	2.18364			CLDN23	A_23_P134854	5.39402	1.49831
CLEC5A	A_23_P304356	8.60704	2.18316			LOC100505906	A_21_P0010823	4.15645	1.49744
CECR1	A_33_P3262635	7.58722	2.18001			SULT1A2	A_23_P106773	4.30765	1.48968
HLA-DQA2	A_24_P852756	6.50239	2.16728			FAM107B	A_23_P149975	4.21046	1.48281
IL18	A_23_P104798	8.4348	2.1631			LOC643733	A_21_P0000631	4.34854	1.47342
SLAMF7	A_24_P353638	8.27166	2.16088			CDON	A_32_P172141	4.29797	1.46832
MAPK13	A_24_P406132	7.50366	2.15463			ZBED3	A_23_P93032	3.81556	1.46832
ITGAM	A_23_P124108	9.32222	2.14893			SLC45A3	A_24_P208345	3.76124	1.46409
FCGR1B	A_21_P0010561	8.83759	2.14611			XLOC_l2_007456	A_21_P0011831	4.78268	1.45565
LOC100505592	A_21_P0009442	7.97613	2.14556			KCP	A_33_P3383611	5.40619	1.45481
KLHL6	A_23_P212655	8.3564	2.1425			SYNGR1	A_33_P3379091	4.87126	1.45481
LIPA	A_23_P97860	7.8922	2.13584			OXER1	A_33_P3222203	4.29838	1.43065
UCP2	A_23_P47704	6.79967	2.13364			ZNF503	A_33_P3268695	3.91947	1.42899
CTSB	A_33_P3287631	7.08201	2.13283			MID1	A_32_P128656	4.24557	1.42652
HAVCR2	A_24_P411561	7.26986	2.13101			PSD3	A_23_P20392	3.85946	1.4257
LAIR1	A_33_P3253394	8.18898	2.13089			MBP	A_24_P402080	3.9192	1.42158
SLC47A1	A_24_P142503	6.63442	2.13062			LOC344887	A_24_P68908	4.5261	1.42076
PLBD1	A_23_P87709	8.1061	2.12944			ZNF423	A_23_P88880	4.4526	1.41912
FABP5	A_32_P204676	7.25146	2.12866			XLOC_l2_004866	A_21_P0011363	4.02143	1.41014
TIFAB	A_33_P3380383	6.65873	2.12866			DOCK4	A_23_P59637	3.78705	1.40526
FABP5	A_23_P59877	7.16115	2.12569			FAM7A1	A_32_P203786	3.80397	1.39636
LILRA4	A_23_P90497	8.52671	2.12182			XLOC_l2_010636	A_21_P0012722	4.44094	1.39394
CEBPA	A_24_P224727	7.31121	2.12108			TBC1D9	A_23_P41487	4.55942	1.39152
ACOT4	A_23_P14515	9.9636	2.11908			GLIPR2	A_23_P414913	4.81175	1.37793
NRIP3	A_23_P47682	10.2814	2.119			GGA2	A_24_P416257	4.19865	1.37793
FABP5	A_24_P673063	7.25119	2.11878			GAB3	A_23_P255126	3.88276	1.37078
XLOC_l2_013301	A_21_P0013372	8.01352	2.11773			XLOC_l2_010636	A_21_P0012583	4.35399	1.34646
MSR1	A_23_P392942	6.65372	2.11571			ABHD8	A_33_P3302165	4.68658	1.33638
CTSD	A_33_P3243907	7.14312	2.11524			IKBKB	A_24_P132518	3.9506	1.33407
ABCA1	A_33_P3422897	8.32605	2.11097			CCDC106	A_33_P3379726	3.81269	1.30435
FCGR1B	A_21_P0010728	8.88428	2.1098			COX19	A_32_P9468	3.81178	1.29759
PTCRA	A_33_P3229918	7.00787	2.10911
PPAPDC1A	A_24_P810290	7.74655	2.1025			Significant Negative in Control Arteries
THC2532340	A_23_P376449	6.6169	2.09577			Gene ID	Oligo	Score(d)	Fold Change
FGR	A_23_P103932	7.67388	2.08969			HOXC9	A_23_P25150	-27.8179	-11.3727
RNASET2	A_24_P289471	8.40019	2.08539			HOXC6	A_33_P3300965	-14.9972	-9.25351
RTN4R	A_23_P132175	6.58991	2.08514			HOTAIR	A_19_P00330814	-14.0529	-6.73884
LOC100506585	A_21_P0000855	7.37361	2.08367			HOXA7	A_23_P70968	-12.36	-5.8665
GZMK	A_23_P156218	6.67792	2.08258			HOTAIR	A_19_P00330464	-13.958	-5.78908
FUCA1	A_23_P11543	6.23526	2.08204			EMX2OS	A_24_P892472	-12.1387	-5.68305
CXCL16	A_33_P3351249	7.93618	2.08156			HOXC4	A_33_P3300975	-12.1567	-5.33936
FCGR1B	A_23_P63390	8.39499	2.05907			EMX2	A_23_P44264	-14.9739	-5.19036
CTSL1	A_23_P94533	6.78589	2.05749			HOXA9	A_23_P500998	-17.4702	-5.18436
CCL3L3	A_24_P228130	6.32315	2.05504			SLN	A_23_P150343	-7.19684	-5.18137
SLC37A2	A_33_P3474319	5.82117	2.05277			DES	A_33_P3275801	-9.09039	-5.01935
HLA-DQB2	A_23_P19510	6.50306	2.04989			AVPR1A	A_23_P25246	-7.68286	-4.93882
GM2A	A_33_P3405334	7.82608	2.04795			LOC100506783	A_21_P0000804	-9.92381	-4.80932
SLC22A18AS	A_33_P3316587	7.57235	2.04787			HOTAIR	A_21_P0010502	-11.4504	-4.74585
BCAT1	A_24_P935986	7.88543	2.04606			ACTA1	A_23_P1102	-4.32878	-4.57361
XLOC_l2_015033	A_21_P0013601	8.24846	2.04495			PCP4	A_23_P109322	-7.47183	-4.54464
LOC645638	A_21_P0009342	6.58686	2.04343			HOXC8	A_24_P124558	-18.2097	-4.35196
SCIN	A_23_P157136	8.82286	2.04217			HSPB3	A_23_P92730	-6.37008	-4.00925
HLA-DQB1	A_33_P3424217	5.69491	2.0378			HOXA6	A_33_P3377519	-10.9348	-3.81055
MS4A4A	A_23_P75769	6.8615	2.03429			P2RX1	A_23_P372848	-6.99102	-3.67226
SIGLEC14	A_33_P3382498	5.6825	2.02824			ACAN	A_23_P307310	-4.74474	-3.56565
CTSS	A_24_P242646	7.61657	2.02701			ACTG2	A_33_P3418541	-7.00057	-3.35582
CTSH	A_23_P14774	7.36814	2.02686			ITIH3	A_33_P3313145	-5.66616	-3.2154
HLA-DRB4	A_24_P370472	7.83992	2.02673			HSD17B6	A_23_P25030	-9.08901	-3.17664
LOC100505702	A_19_P00322310	6.81993	2.02507			CACNA1H	A_33_P3218960	-7.35184	-3.05252
IRF5	A_23_P500271	3.99916	2.02427			ENST00000302481	A_33_P3224730	-6.68997	-3.05252
ENST00000390283	A_33_P3372266	4.85143	2.01689			GREM2	A_24_P40626	-4.57559	-3.00528
GM2A	A_24_P925314	7.49516	2.01502			FHL5	A_23_P42358	-9.15277	-2.95365
CU678501	A_32_P93036	7.26424	2.01167			MUSTN1	A_24_P272310	-6.7957	-2.94004
LOC644189	A_24_P152649	9.55334	2.01138			ITGA5	A_23_P36562	-5.86755	-2.90963
TMEM37	A_33_P3289296	7.88438	2.00877			RERGL	A_23_P64919	-6.65074	-2.89287
CCL3L3	A_33_P3296181	5.86773	2.00788			SEL1L2	A_33_P3283430	-6.65742	-2.86625
TBC1D2	A_33_P3216292	7.3759	2.00777			HOTAIR	A_19_P00329806	-9.4368	-2.84153
ENST00000390291	A_24_P318990	4.00731	2.00366			HOPX	A_23_P254507	-5.54725	-2.82516
HLA-DQB1	A_33_P3424222	6.53559	2.00348			HOXA10	A_24_P77904	-13.0354	-2.82027
FAM20A	A_32_P108254	9.08698	2.00304			CILP	A_23_P151895	-4.53048	-2.67277
KRT14	A_21_P0011517	5.1668	2.00107			GREM1	A_33_P3319870	-5.21973	-2.63293
GZMA	A_33_P3376821	6.86267	1.99818			SNCG	A_23_P251293	-8.30711	-2.61776
KRT16P2	A_32_P62963	4.78589	1.99781			C21orf7	A_33_P3238305	-5.12807	-2.59668
SLC11A1	A_33_P3317005	7.04719	1.99732			LOC400043	A_32_P169406	-6.91821	-2.56982
CCRL2	A_23_P69310	7.451	1.99486			ACTG2	A_23_P39955	-8.66563	-2.52567
CD37	A_24_P82749	6.87859	1.99413			PITX1	A_33_P3240328	-5.01113	-2.52275
OSCAR	A_23_P50368	7.61642	1.99391			CASQ2	A_23_P126582	-5.41924	-2.46656
RASSF4	A_24_P295590	7.39123	1.99358			PDE1C	A_33_P3331856	-8.97896	-2.46229
JAKMIP2	A_23_P156390	6.37848	1.99119			FAM83D	A_23_P323751	-4.29606	-2.43401
CD72	A_23_P250245	7.92876	1.99015			SYT12	A_23_P421306	-4.27312	-2.42979
CD68	A_23_P15394	6.37616	1.98991			LPHN3	A_23_P10980	-6.04286	-2.41162
C6orf192	A_23_P134113	8.31114	1.98988			SRL	A_33_P3346073	-5.67078	-2.38805
LOC645638	A_21_P0009341	6.78317	1.98988			WFDC1	A_23_P106617	-4.732	-2.34026
WDFY4	A_33_P3209651	9.09883	1.9884			LOC100507420	A_21_P0005963	-4.41978	-2.32543
NCF2	A_23_P138194	7.34139	1.98763			NDUFA4L2	A_23_P9614	-3.72727	-2.31739
PLD3	A_23_P27515	7.93512	1.98706			FAM150B	A_33_P3320197	-4.08144	-2.30138
ITGB7	A_23_P76529	7.0674	1.98367			C21orf7	A_23_P57277	-5.31891	-2.2974
FTL	A_23_P50504	7.1023	1.98332			TBX15	A_24_P128442	-4.8932	-2.29209
FCGBP	A_23_P21495	3.85428	1.98272			RBPMS2	A_23_P100056	-5.50479	-2.29209
WDFY4	A_32_P30905	8.75306	1.98163			TMEM158	A_23_P369899	-4.70685	-2.28548
SLC7A7	A_23_P99642	7.34015	1.98002			SORBS2	A_23_P121795	-7.3606	-2.27495
PTGS1	A_23_P216966	7.77941	1.97993			HOXA5	A_23_P93772	-6.53984	-2.25012
MLC1	A_23_P211680	7.4689	1.97782			SORBS2	A_24_P140475	-7.23172	-2.20636
CCR5	A_23_P412321	8.06932	1.97599			PGAM2	A_33_P3268313	-4.63773	-2.20127
ENST00000468879	A_33_P3281444	3.8997	1.97263			CKB	A_23_P25674	-4.38411	-2.1848
MSR1	A_33_P3379326	6.28961	1.96967			SKAP2	A_33_P3388312	-5.33909	-2.17724
SLC11A1	A_33_P3702055	6.38728	1.96365			HOXD8	A_23_P210164	-8.55335	-2.15721
APOBR	A_23_P54770	7.03102	1.96347			PDE1C	A_24_P206328	-7.1663	-2.15099
STAC3	A_33_P3220663	8.41761	1.96281			INHBA	A_23_P122924	-5.37207	-2.12751
LY86	A_23_P70688	6.25048	1.96266			SYNM	A_24_P104407	-4.42621	-2.05385
LILRB3	A_23_P368711	7.88761	1.96019			MACROD2	A_23_P143334	-7.76405	-2.05148
SLC31A2	A_23_P217109	6.70012	1.95754			ACTBL2	A_24_P6903	-6.99713	-2.03614
TRAF3IP3	A_33_P3421351	8.39192	1.95704			FBXO16	A_23_P168847	-5.79477	-2.03144
CLDN23	A_23_P134854	7.78865	1.95654			COL8A1	A_23_P69030	-3.70513	-2.0174
RNASET2	A_24_P360269	8.094	1.95603			NRN1	A_23_P414519	-5.59626	-2.00694
GPR137B	A_23_P46149	7.55011	1.95524			DPY19L2P3	A_33_P3626301	-4.36977	-2.00347
LAIR1	A_33_P3355230	7.36222	1.9504			LOC400043	A_19_P00315550	-7.46892	-1.98848
SIGLEC7	A_23_P38784	7.32991	1.95027			HOXA6	A_21_P0000199	-7.29147	-1.98389
CD52	A_23_P85800	5.78699	1.94937			THBS4	A_24_P260443	-3.93992	-1.97817
TYROBP	A_33_P3409062	7.23039	1.94776			PDZRN4	A_23_P105651	-3.77991	-1.97475
NRIP3	A_33_P3244956	9.35487	1.94749			AHNAK2	A_33_P3222380	-4.95661	-1.96337
CCL5	A_23_P152838	6.67525	1.94515			RERG	A_24_P321525	-4.76042	-1.9611
TLR2	A_23_P92499	8.18347	1.94504			C8orf84	A_23_P170649	-5.71818	-1.94756
ACP5	A_23_P142075	4.7301	1.94384			FGF1	A_23_P213336	-3.81795	-1.91853
ENST00000390304	A_33_P3419808	4.14296	1.94268			KCNAB1	A_24_P182929	-3.89568	-1.88557
SCARB1	A_23_P203900	7.49613	1.94154			HOXB2	A_23_P107283	-5.98289	-1.87579
IRF8	A_33_P3343120	7.73314	1.94109			HOXB4	A_24_P416370	-4.70306	-1.87146
MFSD2A	A_33_P3272231	7.12754	1.94092			A1BG	A_33_P3685216	-5.47169	-1.86176
CD84	A_23_P361940	7.14268	1.9391			TMEM61	A_23_P11629	-3.634	-1.85961
HLA-DMB	A_32_P351968	7.72555	1.93696			HRCT1	A_23_P94434	-3.63983	-1.85425
EMR2	A_23_P502336	8.02996	1.93351			ENST00000445310	A_33_P3224495	-4.43171	-1.85211
LPL	A_23_P146233	5.03829	1.93296			KCNK2	A_33_P3213822	-4.00984	-1.84997
ACCN4	A_33_P3250730	6.65378	1.92921			CRYAB	A_24_P206776	-4.37935	-1.84676
RGS1	A_23_P97141	4.79036	1.92845			XLOC_001412	A_19_P00320998	-5.70071	-1.7973
MYO1G	A_24_P206343	6.85291	1.92809			AHNAK2	A_24_P273253	-5.36057	-1.76439
IFI30	A_23_P153745	5.69463	1.92792			LOC728978	A_32_P52153	-4.99876	-1.76337
PNPLA3	A_23_P17914	6.0037	1.92505			AIF1L	A_23_P392384	-3.73711	-1.75524
C5orf20	A_23_P81441	6.23026	1.92499			SYTL2	A_23_P53193	-3.74785	-1.75119
A_24_P272515	A_24_P272515	6.72327	1.92292			A_33_P3346331	A_33_P3346331	-4.47348	-1.7401
LILRB1	A_33_P3231414	7.15312	1.9225			EEF1DP3	A_19_P00800195	-5.27837	-1.73307
VAV1	A_23_P38959	8.52754	1.92128			SLC38A1	A_23_P363399	-5.45535	-1.73207
NPL	A_33_P3414912	5.89338	1.92109			COL12A1	A_33_P3231953	-3.95758	-1.73107
EMILIN2	A_23_P27315	8.20849	1.92077			ERRFI1	A_23_P46470	-4.06845	-1.72708
RASSF4	A_33_P3293381	8.01555	1.91922			MYOM2	A_23_P258912	-3.91081	-1.7033
PSAP	A_23_P12680	7.12147	1.91911			XLOC_004528	A_21_P0004054	-4.32083	-1.70232
BATF	A_23_P128974	7.42925	1.91721			FABP3	A_24_P62783	-5.23439	-1.69643
C2	A_32_P162187	6.30889	1.91544			CSRP1	A_23_P74359	-3.89549	-1.69447
MATK	A_23_P50678	6.50185	1.91504			GJA4	A_23_P1083	-3.75003	-1.69154
XLOC_l2_000342	A_21_P0010712	5.88795	1.91449			MYRIP	A_23_P326760	-4.8233	-1.68861
SYK	A_23_P9255	8.50281	1.91442			ADARB1	A_33_P3399061	-7.10532	-1.68276
BTK	A_33_P3277514	8.55162	1.91382			FAM207A	A_23_P61202	-5.13403	-1.67307
HLA-DQB1	A_23_P8108	7.85607	1.91259			VWCE	A_33_P3211238	-6.8745	-1.67211
C6orf105	A_23_P156826	6.19669	1.91215			HOXB2	A_33_P3271273	-5.78072	-1.6596
LGMN	A_23_P25994	5.98777	1.90211			C10orf116	A_23_P161439	-5.51382	-1.65004
ENST00000378350	A_33_P3354589	5.03528	1.90127			MYOZ1	A_23_P1320	-3.61222	-1.64433
SPOCD1	A_23_P431388	5.44112	1.89827			PDLIM4	A_33_P3237729	-3.68092	-1.63109
C2	A_33_P3404601	6.87331	1.89729			NTRK2	A_33_P3322804	-4.09148	-1.62826
LILRB3	A_32_P70158	6.83556	1.89699			PPP1R15A	A_23_P90172	-3.71964	-1.61328
CTSZ	A_33_P3250398	6.92651	1.89628			FHL2	A_23_P108751	-3.81678	-1.60121
PVRL4	A_33_P3236392	5.99076	1.89581			ARHGAP42	A_33_P3243332	-3.97086	-1.59844
TFCP2L1	A_23_P5301	7.2278	1.89506			PPP2R2B	A_23_P213620	-3.94676	-1.59752
PLEK2	A_23_P151506	7.93727	1.89495			AKAP12	A_23_P111311	-4.09478	-1.58557
KRT14	A_33_P3345534	4.19493	1.89417			LOC100652988	A_21_P0006725	-3.62905	-1.58191
SLA	A_23_P216340	6.55957	1.89377			RNF180	A_23_P377996	-5.29124	-1.581
HK3	A_23_P213584	6.5966	1.89328			KATNAL1	A_32_P75284	-6.51258	-1.57917
ENST00000400702	A_33_P3354604	4.94181	1.89276			A_33_P3285769	A_33_P3285769	-4.14344	-1.57917
VAC14	A_33_P3363091	8.63515	1.8925			ID2	A_32_P69368	-4.25838	-1.57826
PSAP	A_24_P309317	6.55523	1.89172			SPOCK1	A_24_P354689	-3.80242	-1.57735
FCGR2C	A_33_P3327617	7.95009	1.89039			PDE4D	A_33_P3389653	-4.43768	-1.57371
CACNA2D4	A_23_P353014	9.18535	1.89022			ANTXR2	A_23_P170733	-5.52282	-1.56917
RARRES1	A_23_P18078	5.58317	1.89005			SLC20A2	A_33_P3386835	-4.07093	-1.56645
MS4A6A	A_23_P36120	6.71376	1.88812			LOC400043	A_19_P00315551	-5.02475	-1.56555
ENST00000492446	A_23_P361654	4.15596	1.88567			NR2F2	A_23_P88589	-3.7254	-1.56555
CXCL16	A_23_P38505	8.39177	1.8847			TMTC1	A_32_P2452	-4.58441	-1.56464
TMEM176B	A_23_P157007	6.72568	1.88363			WBSCR17	A_23_P111517	-4.5227	-1.56374
LGALS9C	A_32_P452655	7.78326	1.87956			CFL2	A_24_P373152	-4.18978	-1.55563
HTR2B	A_23_P16953	7.02336	1.87892			TPM1	A_33_P3335966	-4.58104	-1.55384
MAPK13	A_23_P145376	7.60093	1.87872			TMOD1	A_23_P112289	-4.88959	-1.55294
SNX10	A_24_P98109	6.09498	1.87723			MYLK	A_24_P319923	-3.85337	-1.5431
HLA-DMA	A_24_P50245	8.03429	1.87596			TES	A_23_P111672	-3.84513	-1.53776
ENST00000390629	A_24_P813550	4.08406	1.87508			SCGB3A2	A_23_P145006	-3.8181	-1.53688
PLIN2	A_23_P134953	4.99936	1.87446			NR2F1	A_33_P3403117	-3.6588	-1.53599
ASPHD1	A_33_P3314276	5.78564	1.87418			ENST00000521369	A_32_P151823	-4.08519	-1.53156
IL2RG	A_33_P3290394	7.4731	1.87203			GNAI1	A_23_P122976	-3.83961	-1.53067
CD300A	A_24_P159434	6.13182	1.87038			TUSC3	A_24_P95154	-3.6866	-1.52186
GPR84	A_23_P25155	7.74832	1.87024			TPM1	A_23_P206018	-3.97809	-1.51922
IL1RN	A_33_P3246829	6.50326	1.87015			ANTXR2	A_24_P377144	-4.44427	-1.51309
PLA2G15	A_33_P3224745	7.91973	1.86565			XLOC_001412	A_19_P00321000	-4.82415	-1.51222
OAS1	A_23_P64828	7.20268	1.86512			TNFAIP8L3	A_32_P59010	-4.28862	-1.49571
CD300LF	A_23_P55020	5.58043	1.86463			LOC285141	A_32_P197340	-4.04856	-1.49399
TMEM51	A_33_P3363560	7.69743	1.86278			OXR1	A_19_P00320288	-4.70533	-1.49226
SIGLEC15	A_23_P50146	7.05639	1.8624			KHDRBS3	A_33_P3332081	-4.99696	-1.48452
FAM20A	A_24_P352952	8.82292	1.86062			YWHAH	A_23_P103070	-3.67152	-1.48452
DFNA5	A_33_P3221293	7.08066	1.86024			ITGA1	A_33_P3353791	-3.80298	-1.47257
TNFRSF21	A_23_P30666	7.32005	1.85927			CTNNAL1	A_33_P3260605	-3.71752	-1.46832
FCGR2A	A_33_P3403576	7.54561	1.85906			OXR1	A_19_P00322418	-4.72707	-1.46578
LOC100508196	A_19_P00317953	6.80765	1.85855			SLC8A1	A_32_P147078	-3.73788	-1.46578
FERMT3	A_23_P64044	7.79628	1.85841			LRRFIP1	A_33_P3374085	-4.17794	-1.46409
RBM47	A_23_P132910	7.78438	1.85618			PRSS23	A_24_P937405	-4.1717	-1.4624
HCK	A_24_P365526	7.82485	1.85514			JAK2	A_33_P3878772	-4.13889	-1.45986
PNKD	A_23_P357546	7.01078	1.85437			FANCE	A_23_P42335	-3.89069	-1.45565
DHRS9	A_23_P56559	5.46529	1.85393			TMTC1	A_23_P203957	-4.52747	-1.45229
FAM165B	A_21_P0010238	5.26048	1.85204			ENTPD1	A_33_P3218980	-5.31209	-1.45146
PARVG	A_23_P250413	7.36858	1.84899			LOC375295	A_23_P302787	-4.31303	-1.44476
LOC100130238	A_19_P00803351	7.02326	1.84863			AKT3	A_24_P110983	-4.62533	-1.44226
TRPM2	A_24_P27977	6.77227	1.84772			KHDRBS3	A_33_P3394727	-3.9617	-1.43976
CCR1	A_24_P148717	6.41946	1.84585			ANKRD28	A_24_P217365	-3.64878	-1.43727
DOCK8	A_32_P181077	8.94498	1.84507			LOC440132	A_19_P00801885	-4.15323	-1.43396
VAMP8	A_23_P28434	6.79266	1.84098			MEIS2	A_23_P88602	-3.87285	-1.42982
LGALS9	A_23_P116557	7.74066	1.83975			XLOC_003146	A_21_P0003122	-3.64544	-1.42487
HLA-DPB1	A_33_P3271635	7.41855	1.83853			CORO1C	A_24_P81947	-4.01382	-1.42405
FTL	A_19_P00812340	6.48396	1.83786			THUMPD2	A_23_P131348	-3.9078	-1.41014
STEAP3	A_23_P90601	7.25278	1.83656			TUBA8	A_24_P160104	-4.01729	-1.40282
DRAM1	A_23_P99163	8.40669	1.83426			STBD1	A_23_P254079	-3.73066	-1.4012
CDCP1	A_24_P160401	8.37789	1.83352			SLC24A3	A_23_P79978	-3.72715	-1.39636
CCL3	A_33_P3316273	5.48245	1.83293			FLJ42709	A_32_P118847	-5.11902	-1.39555
DHDH	A_23_P67367	5.87517	1.83266			EPHX3	A_23_P119593	-3.97162	-1.38992
SHISA3	A_23_P41476	4.21275	1.83146			KIF5B	A_33_P3292337	-4.58555	-1.38591
ADORA3	A_23_P126540	4.83837	1.8314			WDR1	A_33_P3360426	-3.61463	-1.38111
DOK3	A_33_P3253144	6.33689	1.8305			DLG2	A_32_P229618	-4.0203	-1.38032
UPP1	A_23_P351275	7.72963	1.82865			PRKAA2	A_32_P94160	-3.82135	-1.37952
XLOC_l2_004840	A_21_P0011347	4.37034	1.82662			ROCK1	A_23_P130429	-3.64485	-1.37872
KCNN4	A_23_P67529	6.66232	1.82593			TPM4	A_23_P141974	-3.69378	-1.37793
RHBDF2	A_23_P329870	7.71901	1.82501			RCL1	A_33_P3228300	-3.98018	-1.36053
TLR1	A_23_P10873	7.78115	1.82459			LRRFIP1	A_33_P3358648	-3.88427	-1.34957
NOD2	A_23_P420863	7.97447	1.82415			SMYD4	A_24_P307175	-3.64819	-1.34879
MEI1	A_23_P211561	7.61592	1.8239			OSBPL9	A_33_P3289835	-3.81898	-1.3418
ALOX5AP	A_24_P347378	5.97423	1.82358			CCND1	A_23_P202837	-3.75354	-1.33947
CA2	A_23_P8913	4.93243	1.8235			RABGAP1L	A_23_P200325	-4.35189	-1.33022
GK	A_33_P3413840	8.59584	1.82301			MYO1B	A_23_P361049	-3.74745	-1.32792
ENST00000390285	A_24_P361816	4.23782	1.82219			SGCA	A_23_P66637	-3.63494	-1.32639
RRAGD	A_23_P133691	7.90381	1.82129			REEP3	A_33_P3262814	-4.46718	-1.32332
LOC100506897	A_21_P0014234	7.40463	1.82074			PITPNB	A_24_P305678	-3.69524	-1.3218
CXCR6	A_23_P109913	7.26644	1.81888			CDK14	A_24_P29733	-4.54842	-1.31951
NLRP12	A_23_P101434	6.23993	1.81851			ENST00000439203	A_23_P348159	-3.72101	-1.31342
LPXN	A_23_P87150	7.9523	1.81778			ANTXR2	A_24_P345846	-4.20699	-1.31115
MAFB	A_23_P17345	7.83561	1.81766			COBLL1	A_33_P3238215	-3.63588	-1.30964
SUSD1	A_23_P216610	7.37831	1.81744			RSRC1	A_32_P34589	-3.64317	-1.29534
CPVL	A_23_P134347	6.71936	1.81432			MID2	A_23_P159956	-3.68792	-1.27972
DPEP2	A_23_P118025	5.92058	1.81332			PRKRA	A_23_P91019	-4.35311	-1.27677
APBB1IP	A_23_P401700	6.48763	1.81197			LRP12	A_23_P8906	-3.76947	-1.26503
SPI1	A_33_P3489646	6.56268	1.81097			TJP1	A_24_P193435	-3.84115	-1.25556
PPARG	A_23_P252062	6.90666	1.80996			UNC13B	A_33_P3318926	-3.65175	-1.25556
FAM96A	A_33_P3416037	7.50287	1.80881			STXBP5	A_24_P29595	-3.79405	-1.25411
MOXD1	A_23_P31064	4.90606	1.80861			APOA1BP	A_33_P3246007	-3.70684	-1.21771
TMEM86A	A_32_P66035	7.44491	1.80793
ASAH1	A_33_P3284463	7.45346	1.80771
LOC283143	A_21_P0000646	6.31121	1.80756
PLTP	A_23_P5983	5.78633	1.80705
SASH3	A_24_P237443	7.10259	1.80675
RAC2	A_24_P228717	9.13033	1.80671
TNFAIP8L2	A_23_P46356	7.48913	1.80419
MCOLN3	A_33_P3238335	7.67936	1.80273
TLR7	A_23_P85240	6.06317	1.80222
SLC2A1	A_23_P571	6.09095	1.80144
HLA-DPA1	A_33_P3234277	7.54901	1.80137
CXCR3	A_23_P114299	7.16214	1.79899
ARHGAP30	A_23_P35045	7.78098	1.79878
CD53	A_23_P74547	6.74778	1.79782
GCHFR	A_23_P77328	4.42656	1.7976
VAC14	A_23_P77590	7.13975	1.79658
ADAM28	A_33_P3380652	8.43072	1.79603
AOAH	A_23_P145718	7.38607	1.79273
ENST00000417510	A_32_P76627	3.98917	1.79267
CD74	A_23_P70095	7.35569	1.79244
GALNT6	A_33_P3215768	6.34708	1.79193
TFEC	A_33_P3224710	6.28038	1.78923
LGALS9	A_21_P0011535	7.97844	1.78895
LSP1	A_23_P13382	7.39796	1.78788
CLEC7A	A_24_P227415	6.80795	1.78571
IGANRP	A_21_P0014026	8.33509	1.78558
RAC2	A_23_P218770	7.37014	1.78487
PTAFR	A_24_P102821	6.44056	1.78455
ITGAL	A_23_P206806	8.0021	1.78399
SIRPA	A_23_P210708	9.11084	1.78373
MCOLN2	A_23_P23639	9.2078	1.78361
FYB	A_24_P393740	7.13816	1.7822
PPARG	A_33_P3350726	7.66603	1.78092
GPR137B	A_33_P3243618	6.76555	1.78032
SLCO2B1	A_23_P150768	6.19086	1.7787
NCKAP1L	A_23_P128201	7.64553	1.77849
HLA-DMA	A_23_P42306	7.57697	1.77622
CTSL1P2	A_33_P3299898	6.7918	1.77519
HLA-DPB1	A_33_P3271651	7.77907	1.77452
P2RX4	A_33_P3362088	7.92416	1.77421
CD14	A_33_P3284508	7.63499	1.77246
EBI3	A_23_P119478	6.29337	1.7711
TRAF3IP3	A_33_P3281403	7.85097	1.77062
CD300A	A_23_P207037	6.32612	1.77053
SLCO4A1	A_23_P5903	6.1815	1.7689
C6orf192	A_33_P3321230	7.30816	1.76875
CLDN7	A_23_P164284	8.56	1.76646
MFSD1	A_33_P3251985	7.38738	1.76541
FCRLB	A_23_P350574	8.1944	1.76351
ENST00000432978	A_32_P42725	6.12321	1.7615
SLC39A11	A_24_P57528	7.31542	1.7613
CD33	A_23_P331748	6.07358	1.76113
FCGR2A	A_23_P85716	6.02493	1.758
NPC1	A_23_P107587	8.14028	1.75752
TRIM14	A_23_P425752	7.42202	1.75734
CYBA	A_33_P3372332	7.48858	1.75674
KIAA1598	A_23_P202587	8.3107	1.75616
MAPKAPK3	A_23_P314584	8.41547	1.75586
LOC100131733	A_32_P56249	6.62706	1.75531
PTPRO	A_23_P204304	7.90314	1.75515
TFEC	A_32_P184394	6.31761	1.75479
CD2	A_23_P161076	5.72126	1.75337
DPP4	A_33_P3287223	5.8754	1.7532
AKR1B1	A_23_P258190	7.23685	1.75234
HLA-DRB1	A_24_P343233	7.12267	1.75065
KMO	A_23_P200838	6.15356	1.75028
LOC344887	A_24_P68908	6.38005	1.75001
MILR1	A_24_P33982	7.26679	1.74703
PTPRJ	A_24_P921321	7.72396	1.74692
C1QB	A_23_P137366	5.70055	1.74634
TFRC	A_23_P212617	4.67476	1.74533
BC034319	A_19_P00317550	5.74989	1.74437
A_24_P887857	A_24_P887857	4.16311	1.74357
CCL4	A_33_P3354607	4.74714	1.74304
NAPSA	A_32_P107029	9.08099	1.73961
TRAF3IP3	A_23_P323761	6.81155	1.73872
SIGLEC9	A_24_P125561	6.55907	1.73833
TRIM14	A_24_P197964	6.38092	1.73793
ADORA2B	A_23_P55477	6.50974	1.73733
ATP6V1B2	A_23_P31844	7.92177	1.73548
VMA21	A_23_P96542	4.02332	1.73312
GPX1	A_33_P3239849	7.45711	1.7324
LCP2	A_23_P30547	7.01644	1.73173
TNFSF13	A_23_P152620	7.2437	1.73135
C1QA	A_24_P222655	6.65205	1.72957
PYCARD	A_23_P26629	6.98041	1.72757
CARD9	A_23_P500433	7.33873	1.72682
HSPA6	A_23_P114903	5.68859	1.72655
BTK	A_23_P137139	7.52542	1.7263
ASB16	A_24_P56837	5.56165	1.72569
NFAM1	A_33_P3292769	5.62692	1.72531
UNC93B1	A_33_P3262758	7.50873	1.72474
LGALS9	A_33_P3420416	8.09655	1.72469
RNASE6	A_23_P3014	6.99089	1.72457
ZNF385A	A_24_P403734	6.91128	1.7239
DOK3	A_32_P121085	6.2638	1.72346
KLRB1	A_23_P99275	6.05639	1.72295
HLA-DPB1	A_24_P166443	6.90731	1.72284
KYNU	A_24_P11506	6.82217	1.72096
LCK	A_33_P3382746	8.24473	1.71865
RAB20	A_24_P22050	7.28779	1.71775
THC2682885	A_24_P691826	5.97366	1.71702
BC034319	A_19_P00319413	5.66941	1.7147
LOC100507009	A_21_P0014235	7.13256	1.71442
PCDH10	A_33_P3294598	5.43358	1.71439
TNNI2	A_23_P24784	6.45324	1.71412
FBXO41	A_23_P349676	8.94246	1.71371
HLA-DPA1	A_23_P30913	7.1813	1.71286
IL2RG	A_23_P148473	7.5291	1.71202
TREM1	A_33_P3319905	5.16659	1.7102
ITGAX	A_33_P3213169	6.08434	1.70992
SOAT1	A_24_P216654	7.11647	1.70913
OLR1	A_24_P124624	4.16537	1.70886
BLNK	A_33_P3363637	7.04912	1.70805
GPR65	A_23_P14564	6.07223	1.70671
LRRC3	A_33_P3263232	6.67299	1.70378
CMTM7	A_23_P256413	6.28461	1.70375
MYCL1	A_33_P3306068	6.8553	1.7029
ACSL1	A_23_P110212	6.81335	1.70287
APBB1IP	A_24_P232365	6.00644	1.70209
TMEM176A	A_23_P252082	5.70081	1.70018
TRIB3	A_23_P210690	5.85657	1.69996
DOCK2	A_24_P408704	6.61321	1.69965
SLC39A8	A_23_P41424	6.7797	1.6992
HLA-DRA	A_32_P87697	5.53825	1.69884
IGFLR1	A_23_P142424	4.82546	1.69793
CIITA	A_32_P209960	7.55188	1.69781
ACP2	A_23_P138776	7.31448	1.69625
XLOC_l2_010897	A_21_P0012626	6.87549	1.69606
HLA-DPB2	A_24_P288836	6.63662	1.69497
LILRA2	A_23_P142205	6.25611	1.69478
DB335107	A_33_P3395314	6.80829	1.69438
BCAT1	A_24_P52921	7.33965	1.6936
MT1G	A_33_P3233645	4.08646	1.69305
GGTLC1	A_21_P0012336	5.98609	1.69204
CCL4	A_23_P207564	4.24753	1.69204
SLC2A9	A_23_P213014	6.48162	1.69095
RPS6KA1	A_24_P396650	6.66611	1.69061
FKBP15	A_32_P224149	8.1722	1.6906
TPP1	A_24_P38815	6.37479	1.68977
NAPSA	A_23_P90130	7.80342	1.68664
LOC100508196	A_19_P00322332	6.3928	1.68631
LPAR5	A_23_P204375	6.9823	1.686
SLC25A19	A_33_P3350074	6.03392	1.6849
RELT	A_24_P38951	6.6213	1.68408
STEAP3	A_24_P200000	7.93473	1.68362
HEXB	A_23_P156049	7.36705	1.68292
PTPN6	A_23_P162486	7.59867	1.68082
C1orf38	A_24_P85775	6.2221	1.68079
CYTH4	A_23_P155057	7.17211	1.68036
NCEH1	A_23_P132644	5.74733	1.68005
UNC93B1	A_33_P3404470	6.66045	1.67952
CXCL10	A_24_P303091	4.40794	1.67867
BLOC1S2	A_24_P295543	6.43703	1.67849
EYA2	A_23_P319859	6.31761	1.67824
MPDU1	A_33_P3268466	6.67259	1.67812
CCR2	A_23_P212354	6.60986	1.67739
SOD2	A_23_P134176	6.03313	1.67721
PLCB2	A_33_P3260614	6.6366	1.67567
C5AR1	A_23_P153562	5.31858	1.67517
HMGA1	A_23_P42331	6.2667	1.67448
MFSD1	A_23_P166677	5.80892	1.67426
SIGLEC1	A_23_P17481	5.94026	1.67397
XLOC_003776	A_21_P0003432	6.08702	1.67211
GGTLC2	A_33_P3408953	5.9288	1.67145
SPINT2	A_23_P27795	8.80472	1.67104
TTYH3	A_23_P331895	7.07168	1.67073
MAN2B1	A_24_P370156	7.86807	1.67031
C9orf139	A_24_P401870	6.95499	1.66832
FTHL17	A_23_P148410	7.11798	1.66475
MFSD7	A_23_P72157	6.3712	1.66431
PTPRC	A_33_P3364821	6.72815	1.66314
RASL10A	A_23_P166400	4.70989	1.66285
LILRA3	A_23_P79094	5.98209	1.66256
HLA-DRB5	A_23_P45099	3.84365	1.66195
IL1B	A_23_P79518	4.29239	1.6612
TMC6	A_23_P101013	7.29543	1.66096
KCP	A_33_P3383611	6.93887	1.65916
FAM49B	A_23_P43255	6.82391	1.65826
LAT2	A_23_P259621	6.70538	1.65806
IQGAP3	A_33_P3321293	7.29005	1.65485
SRMS	A_33_P3236798	7.54714	1.65415
SPINT1	A_23_P49060	5.97598	1.65378
ENST00000550687	A_33_P3294377	5.33422	1.65357
MYO1F	A_23_P142447	6.62287	1.65331
SIRPB2	A_24_P202840	5.80351	1.6531
COLEC12	A_23_P27306	6.6098	1.65284
DNASE2	A_23_P119266	5.53348	1.6514
AF289552	A_33_P3288605	5.89702	1.65121
PION	A_23_P416894	7.57439	1.65085
AIM2	A_32_P44394	5.90646	1.65006
HSPA6	A_33_P3382331	5.24052	1.64999
GAS2L3	A_32_P189204	6.97966	1.64965
NPC2	A_23_P48717	7.24782	1.64891
EVI2B	A_23_P66694	6.14495	1.64879
BCL2A1	A_23_P321703	6.58552	1.64873
FAM26F	A_23_P7827	5.6315	1.64873
TIAM1	A_33_P3381751	7.02596	1.64759
HCST	A_23_P39386	6.66588	1.64641
MUSK	A_33_P3230788	4.10746	1.64597
THC2502506	A_33_P3414880	6.59883	1.64574
PSD4	A_23_P68121	6.89534	1.64496
RENBP	A_23_P137157	6.68545	1.64446
TRGV7	A_33_P3638471	6.36761	1.64431
GPX1	A_33_P3354322	6.93059	1.64396
BC034319	A_19_P00319591	5.47002	1.6432
PTPN7	A_23_P201778	7.40984	1.64177
STK10	A_33_P3389153	7.95403	1.64013
LIMK1	A_23_P215461	7.28872	1.63994
REEP4	A_23_P96209	5.37991	1.63948
XLOC_014161	A_21_P0010328	7.24157	1.63936
ATP2C1	A_19_P00317360	6.30955	1.6385
HLA-DPB1	A_23_P258769	4.35732	1.63764
LY96	A_23_P94230	6.61453	1.63666
LHFPL2	A_23_P255104	5.8473	1.6342
GMIP	A_23_P56228	6.5876	1.63308
NAGK	A_23_P154208	6.99095	1.63122
MPEG1	A_24_P153568	5.8339	1.63113
VAV3	A_23_P201551	6.02492	1.62953
MCOLN1	A_23_P27571	6.57211	1.62908
ENST00000478163	A_33_P3237674	5.15305	1.62592
KRT16	A_23_P38537	3.90636	1.62477
CD163	A_23_P33723	4.76143	1.62245
A_24_P67681	A_24_P67681	6.57533	1.62239
UNC93B1	A_23_P98167	7.18669	1.62234
LGALS3	A_23_P128919	7.0171	1.62222
GK3P	A_21_P0012676	7.20136	1.62207
LILRB2	A_23_P208493	5.71029	1.62176
PTPN22	A_33_P3241984	6.53411	1.62161
CXCR4	A_23_P102000	4.252	1.6214
KLHDC8B	A_24_P148836	5.24505	1.62137
FMNL1	A_24_P390668	6.63078	1.62121
ADPGK	A_23_P14716	7.1373	1.62119
FAM78A	A_23_P314250	5.90519	1.62042
CD6	A_23_P311875	5.54519	1.61935
CD300C	A_23_P26771	5.89585	1.61911
PAG1	A_32_P61684	7.60946	1.61732
VAC14	A_23_P77593	7.16465	1.61584
XLOC_000978	A_21_P0001573	5.37621	1.61555
TNFSF13B	A_23_P14174	7.66645	1.61533
SIRPG	A_23_P28857	6.10625	1.6153
TNFSF14	A_24_P237036	5.49027	1.61266
AIF1	A_23_P214627	6.32506	1.61208
CYP2S1	A_23_P101374	6.42859	1.61185
ETV5	A_32_P30649	7.64924	1.61152
OGFRL1	A_23_P7791	7.88195	1.61065
ARRB2	A_23_P158829	5.75229	1.61023
XLOC_l2_006609	A_21_P0011675	6.56753	1.60974
C1orf93	A_33_P3367332	6.9763	1.609
PGD	A_23_P126623	5.38727	1.60883
LRRC33	A_23_P132856	6.28244	1.60881
ARL4C	A_33_P3323722	4.8909	1.60872
IL10RA	A_23_P203173	6.32077	1.608
GLA	A_23_P45475	6.24294	1.60791
FMNL2	A_32_P193080	7.42718	1.60782
KIAA0226L	A_23_P53763	6.65117	1.60606
XLOC_l2_006789	A_21_P0011702	7.93961	1.60605
PIK3CG	A_33_P3304170	6.04938	1.60442
AP1S2	A_23_P217384	6.97689	1.60386
CORO2A	A_23_P146444	5.09648	1.60373
RIPK3	A_23_P14559	6.9999	1.60342
ENST00000466254	A_33_P3260654	4.57967	1.60289
DDX60L	A_23_P30069	7.18821	1.60282
TNS3	A_24_P346431	9.02659	1.60199
LOC643988	A_33_P3368049	6.15826	1.60187
C21orf96	A_24_P65941	7.87147	1.60093
HMGB3P1	A_23_P373119	6.49681	1.60077
SGK1	A_23_P19673	4.64786	1.6007
CADM1	A_33_P3421913	4.94179	1.60012
BID	A_33_P3227041	6.72189	1.59984
FOLR2	A_24_P32935	5.7301	1.59984
C6orf115	A_32_P160972	6.00253	1.59955
TM6SF1	A_23_P77117	6.50964	1.59924
SELPLG	A_23_P64860	6.65933	1.59911
PLEKHB2	A_23_P28638	6.4227	1.59874
CYTH4	A_24_P74559	7.87293	1.59848
CD3D	A_33_P3375541	4.82267	1.59808
CD28	A_33_P3259253	6.15623	1.59774
H2AFY	A_23_P70045	7.32914	1.59679
BHLHE41	A_23_P139500	7.37991	1.59598
ATF5	A_23_P119337	7.18961	1.59582
RNF13	A_32_P131367	8.25886	1.5958
CIDEB	A_23_P37359	8.30049	1.59525
CATSPER1	A_23_P52676	6.06951	1.59459
GZMH	A_23_P128993	4.06242	1.5945
EPB41L3	A_23_P4536	6.69982	1.59407
S100A11	A_23_P126593	6.19279	1.59396
NEFH	A_23_P300600	5.50819	1.59258
ACOT11	A_23_P417415	5.82704	1.59235
IL2RB	A_24_P203000	5.42478	1.59142
XLOC_l2_000423	A_21_P0010727	5.97927	1.59141
LOC100653058	A_24_P349207	6.39383	1.59039
TCHH	A_32_P98072	5.82483	1.58999
FCGR3A	A_23_P200728	5.04514	1.58984
CORO2A	A_23_P135061	5.31341	1.58787
LRRC4C	A_23_P24457	7.19091	1.58727
FAM107B	A_23_P149975	7.77664	1.58652
VSIG4	A_23_P217269	5.2072	1.58615
ARHGAP25	A_23_P142974	6.16896	1.58558
CLN6	A_23_P117797	6.57956	1.58493
CLECL1	A_23_P321984	4.5399	1.58487
DAPP1	A_23_P255444	6.19098	1.58484
AMICA1	A_24_P192914	6.11228	1.58474
SLC16A10	A_33_P3308512	4.70647	1.58373
ABCC3	A_33_P3298024	5.59481	1.58344
CDCA7L	A_24_P274795	7.19794	1.58333
KLRG1	A_23_P64898	7.25222	1.58328
C10orf125	A_24_P186379	6.27901	1.5828
HN1	A_33_P3395321	5.23756	1.58239
PCDH10	A_23_P158851	5.21559	1.58142
PVT1	A_19_P00322939	6.28982	1.58141
PLXNC1	A_23_P414958	5.09256	1.58139
TPST2	A_23_P132226	6.4469	1.58066
KCNQ1	A_23_P429977	6.12795	1.58063
BIN2	A_23_P162386	5.82561	1.58063
NFE2L3	A_23_P42718	7.65197	1.57972
ERO1L	A_23_P106145	7.29002	1.5791
NLRC4	A_23_P119835	4.44479	1.57902
MPP1	A_23_P171296	5.11157	1.57767
PPM1N	A_23_P141893	6.24254	1.57746
LOC100131096	A_24_P857624	6.34173	1.57738
DEF6	A_23_P321913	6.68618	1.57717
PRKX	A_23_P217339	8.96448	1.57705
CD8A	A_32_P163247	3.91289	1.57682
LST1	A_24_P103469	5.2117	1.57675
HVCN1	A_33_P3368014	7.63328	1.57614
LYN	A_23_P147431	6.78138	1.57579
SELPLG	A_33_P3256303	6.25369	1.57505
ITGA4	A_33_P3353816	6.82647	1.57438
VENTX	A_23_P419150	7.06047	1.57379
FCHO1	A_33_P3255509	6.90228	1.57298
PPIF	A_23_P202104	4.90376	1.57295
PTPRC	A_33_P3364811	5.66053	1.57227
PVRIG	A_33_P3351745	5.08469	1.57221
LOC283050	A_19_P00320274	7.10914	1.57125
MGAT4A	A_23_P28507	5.55627	1.5712
PYDC1	A_23_P407614	6.51591	1.5708
TMEM180	A_23_P337729	4.83237	1.56823
GPSM3	A_23_P219060	5.48655	1.56819
TM6SF1	A_33_P3310784	5.59752	1.56799
IL17RA	A_23_P17706	7.75786	1.56656
A_33_P3245126	A_33_P3245126	4.89347	1.5663
ME2	A_23_P321261	4.87025	1.56542
HN1	A_23_P100632	5.37472	1.56486
MS4A6A	A_23_P203376	5.04536	1.56416
CCNB2	A_23_P65757	5.02973	1.56319
CD83	A_23_P70670	4.21846	1.56316
A_33_P3329740	A_33_P3329740	5.38984	1.562
ENST00000439905	A_33_P3303742	6.3991	1.56196
BID	A_24_P187948	6.16137	1.56183
XLOC_l2_001853	A_21_P0010857	5.48328	1.56128
GALC	A_23_P25964	6.43573	1.56117
A_33_P3317761	A_33_P3317761	6.53812	1.56097
NFKBIE	A_23_P30655	6.39716	1.56078
MYO7A	A_23_P98786	5.65142	1.55973
ADCY7	A_24_P416177	6.92196	1.55864
SLC22A18	A_23_P139260	5.94482	1.55783
CMTM7	A_33_P3376828	6.06607	1.55675
DSC2	A_23_P4494	5.99806	1.55624
NCF4	A_33_P3365432	5.89602	1.55624
KCNE3	A_23_P24948	5.0537	1.55578
TK1	A_23_P107421	4.29863	1.55557
LAMP3	A_23_P29773	4.19546	1.55544
VOPP1	A_23_P168211	7.97395	1.55521
CDCP1	A_23_P113613	5.85754	1.55492
CLMN	A_23_P25706	6.15925	1.55491
CYBASC3	A_23_P342131	6.10016	1.55474
PBX4	A_23_P90419	6.27736	1.55444
APOBEC3G	A_23_P143713	7.59294	1.55439
SMCR6	A_33_P3877728	6.55694	1.55407
JPH4	A_33_P3219279	6.3743	1.55375
PION	A_33_P3280694	7.59952	1.5527
TLR4	A_32_P66881	6.71988	1.55202
TIMP1	A_23_P62115	4.95797	1.55178
BMP2K	A_24_P86240	6.75558	1.55171
FAM195A	A_23_P3663	6.56566	1.55162
PLEKHB2	A_24_P20200	5.69292	1.55028
LOC440149	A_21_P0008224	5.54646	1.55013
A23747	A_33_P3424577	4.13098	1.54893
HEXA	A_23_P129101	6.81465	1.54889
CANX	A_24_P345993	6.1168	1.54887
FCHO2	A_23_P349083	7.06921	1.54873
CASP1	A_23_P202978	6.29711	1.54869
SLC7A11	A_33_P3242623	4.27906	1.54776
LITAF	A_23_P3532	6.769	1.54759
PLAU	A_23_P24104	6.14966	1.54759
OPLAH	A_23_P170186	6.97053	1.54692
CMTM3	A_33_P3340342	8.07346	1.54687
ADRBK2	A_33_P3220919	7.08249	1.54687
DENND1C	A_23_P78608	5.61907	1.54677
LOC440149	A_21_P0008267	5.50863	1.5466
C12orf49	A_23_P13797	6.4487	1.54648
BMP2K	A_23_P334282	6.22253	1.54592
CLMP	A_23_P35995	6.69987	1.54539
CHST11	A_23_P139919	6.99931	1.54467
TBXAS1	A_24_P274814	6.25226	1.54432
KIAA1598	A_33_P3419139	6.54302	1.54421
MS4A7	A_33_P3352098	5.76216	1.54359
GLUL	A_24_P53976	4.69396	1.54296
C1QC	A_23_P125977	4.68997	1.54258
DRAM2	A_24_P268160	5.76514	1.54228
PDXK	A_24_P318967	6.01842	1.54213
RAP2B	A_33_P3303121	6.01918	1.54086
C1orf162	A_23_P412562	4.83419	1.54084
ADAP2	A_23_P49816	4.7169	1.54074
MYD88	A_23_P362659	7.69964	1.54065
KIAA0930	A_23_P315589	6.88372	1.54054
PSD3	A_23_P20392	6.97721	1.53975
NUPR1	A_24_P270728	6.09671	1.53966
A_33_P3224800	A_33_P3224800	5.22204	1.53934
C3AR1	A_23_P2431	6.85815	1.5371
RIN3	A_23_P151820	6.09208	1.53692
ST14	A_23_P47282	4.89529	1.53625
DUSP10	A_24_P182494	5.35396	1.53624
CYBB	A_24_P365767	5.94073	1.53604
GBP5	A_23_P74290	4.44024	1.536
AP1S2	A_33_P3258782	7.0413	1.53493
LACTB	A_24_P53051	6.76679	1.53369
CKLF	A_23_P118061	7.55364	1.53298
HCLS1	A_23_P73429	5.86596	1.53284
PLEKHO2	A_23_P129246	6.44856	1.53239
SLC9A7	A_23_P11032	6.49843	1.53204
XLOC_l2_009888	A_21_P0012398	6.65226	1.53157
SLC31A1	A_24_P321068	6.21786	1.53152
BMP2K	A_33_P3328928	5.97597	1.53142
PCK2	A_23_P128817	6.45932	1.53032
CORO7	A_33_P3343295	6.17382	1.53008
ABCC3	A_23_P207507	4.94091	1.52952
ST3GAL6	A_23_P250800	6.71781	1.52879
DOPEY2	A_23_P253586	6.46892	1.52785
TNFRSF1B	A_24_P54174	6.07434	1.52712
RGS19	A_33_P3211956	6.46521	1.52699
NLN	A_33_P3489737	6.22275	1.52594
XLOC_004644	A_21_P0004541	5.03346	1.52589
GPR34	A_23_P11201	5.73514	1.52538
DPP7	A_33_P3387956	6.62718	1.52536
MBP	A_24_P402080	7.87376	1.52498
DBI	A_33_P3244931	7.54242	1.52491
PREX1	A_23_P413641	6.64092	1.52466
HJURP	A_33_P3807062	4.5879	1.52407
RALA	A_24_P192262	6.2578	1.52385
GRB2	A_24_P407717	6.77369	1.52306
RNF13	A_33_P3327592	7.98074	1.52304
ARHGAP9	A_23_P64661	5.55062	1.5227
PAG1	A_33_P3216890	7.40139	1.52252
MERTK	A_33_P3402091	5.111	1.52227
ATP6V1A	A_24_P396994	6.76751	1.52204
IL16	A_23_P61057	7.62315	1.52187
NUSAP1	A_33_P3350488	4.76148	1.52162
TMC8	A_23_P346093	4.97269	1.52105
LAMP2	A_33_P3410409	6.69188	1.52092
CCDC109B	A_23_P255376	6.43313	1.52088
ARHGAP30	A_33_P3213910	6.50531	1.52038
C4orf48	A_32_P90047	4.92589	1.52015
DISC1	A_23_P62967	7.9793	1.51964
CD96	A_23_P44155	5.38949	1.51961
SAMD3	A_23_P93524	5.98752	1.51901
SLC11A2	A_24_P381494	6.78013	1.51898
XLOC_001788	A_21_P0002334	5.0888	1.51898
LY75	A_23_P334173	6.90392	1.51763
LOC100130938	A_19_P00315452	6.3384	1.51717
FXYD2	A_23_P161769	4.82123	1.51705
PTGS1	A_24_P64167	5.37754	1.51682
BST2	A_23_P39465	5.75809	1.51668
PTPRCAP	A_33_P3295056	5.52056	1.51609
TNFAIP2	A_23_P421423	6.68911	1.51542
RCAN3	A_23_P35205	6.98603	1.51464
OBFC2A	A_23_P329198	5.91592	1.51463
XLOC_002133	A_21_P0002454	6.00036	1.51338
GNS	A_33_P3261167	8.03197	1.51281
SLC6A6	A_24_P46093	5.822	1.51268
A_24_P255303	A_24_P255303	6.11032	1.51211
CKLF	A_23_P206396	7.40368	1.51204
IL17RA	A_33_P3540143	6.25912	1.51188
AKR1A1	A_24_P79755	5.87007	1.51074
F11R	A_33_P3238250	5.69589	1.51029
SLC26A11	A_23_P125078	6.09168	1.51006
GNPTAB	A_24_P281975	7.99246	1.50981
LOC100505500	A_21_P0014177	5.76314	1.50976
GGTLC2	A_32_P319200	6.36353	1.50947
CD5	A_33_P3298990	5.28479	1.5094
HMHA1	A_33_P3318414	6.6054	1.50932
MYBPC3	A_23_P127385	5.84811	1.50915
SAP25	A_21_P0000075	6.10991	1.5085
LCK	A_23_P103361	5.25077	1.50827
BLNK	A_24_P64344	5.70164	1.50799
SLC37A2	A_33_P3261743	5.08317	1.50724
PLEKHB2	A_24_P873414	6.59361	1.50721
PI4K2A	A_24_P244162	7.64013	1.50701
UAP1L1	A_23_P135164	5.28941	1.50685
PAPLN	A_23_P333640	5.69521	1.50671
MED18	A_23_P138105	6.13149	1.50664
HVCN1	A_23_P151166	6.10953	1.50608
GGA1	A_24_P926400	6.82982	1.50526
FXYD5	A_24_P194081	7.42549	1.50509
LOC100170939	A_21_P0012944	5.37337	1.50399
GHRL	A_23_P40956	6.68666	1.50309
IFNGR1	A_23_P8281	7.10436	1.50306
AIM1	A_23_P70785	7.06938	1.50269
RNF130	A_33_P3255544	6.60218	1.50197
NCF1	A_23_P42746	4.77473	1.50189
ARPC1B	A_23_P20196	5.12583	1.50165
A_24_P58647	A_24_P58647	5.82573	1.50015
PCSK6	A_23_P151907	7.31714	1.49979
PARP12	A_23_P111804	6.95548	1.49888
A_24_P349547	A_24_P349547	6.11365	1.49885
CSF1R	A_23_P110791	5.79112	1.49872
LRRC8D	A_23_P97365	5.68816	1.49869
MS4A14	A_23_P98565	4.09451	1.49771
CALM3	A_24_P219785	6.29954	1.49738
IDH1	A_32_P45009	5.43067	1.49731
PFKFB4	A_24_P362904	6.63975	1.4973
SYTL1	A_33_P3266744	4.33671	1.49713
NCF1	A_33_P3211432	4.45731	1.49456
CORO1A	A_23_P106761	5.96144	1.49423
FGD2	A_24_P140788	6.06918	1.49415
TSPAN14	A_32_P91902	6.83335	1.49394
PGK1	A_23_P125829	7.63857	1.49376
APOL6	A_24_P941167	4.02511	1.49331
IKZF1	A_33_P3842556	4.74586	1.49227
C17orf87	A_33_P3379268	5.4195	1.49106
NAGS	A_32_P32739	8.10905	1.49055
ZNF671	A_23_P50217	5.52879	1.49016
PYGL	A_23_P48676	6.82643	1.48913
C10orf11	A_23_P113034	6.81646	1.48881
RNF144B	A_24_P406060	5.27471	1.48836
CARD16	A_23_P64173	6.91285	1.48819
DISC1	A_21_P0000052	6.38294	1.48819
UPP1	A_23_P147805	6.39371	1.48802
HM13	A_33_P3323453	6.21039	1.48772
GSTO1	A_24_P304051	6.78171	1.48731
FMNL1	A_33_P3382303	6.68561	1.48631
CX3CR1	A_23_P407565	4.18064	1.48627
RINL	A_33_P3407895	7.23982	1.4859
S100A11	A_23_P145863	5.78982	1.48511
LOC100507642	A_21_P0005189	5.53344	1.48456
GRAMD4	A_24_P23258	4.93882	1.48452
BNIP3	A_33_P3419785	6.70276	1.48251
ERAP1	A_33_P3413701	4.79699	1.48196
PRKCD	A_23_P144054	7.56041	1.48184
KCNAB2	A_33_P3228190	4.46386	1.48113
B3GNT2	A_23_P500956	5.55524	1.48094
FTH1	A_24_P58337	6.95646	1.48067
SAT1	A_33_P3371718	4.61613	1.48053
LILRA6	A_21_P0011714	7.58721	1.48049
DPRXP4	A_33_P3306048	4.44165	1.48023
RNF130	A_23_P41734	6.73809	1.48014
COTL1	A_24_P416131	4.72808	1.47984
LRMP	A_23_P98910	6.05102	1.47948
FMNL2	A_33_P3310552	5.76977	1.47944
SGK3	A_24_P46953	6.2227	1.47935
CENPM	A_33_P3387831	4.31926	1.47933
ABHD12	A_23_P149494	5.48746	1.4792
AP1B1	A_33_P3317593	5.58117	1.47872
CYB5R4	A_23_P30995	5.27749	1.47808
DIRAS1	A_23_P386942	4.40612	1.47789
AP1B1	A_23_P6398	4.9805	1.47755
FOXD1	A_32_P34920	4.58071	1.47746
RASSF2	A_23_P166087	5.50956	1.47742
PSTPIP1	A_23_P48997	5.4146	1.47696
BCAP31	A_21_P0011480	7.33579	1.47663
LMNB1	A_23_P258493	4.87698	1.47653
BST2	A_33_P3220911	5.46085	1.47602
TMEM206	A_23_P717	5.07294	1.47601
HMMR	A_23_P70007	4.93774	1.47558
SLC11A2	A_23_P139820	6.93182	1.47556
FOLR2	A_23_P47709	4.29829	1.47515
HMGA1P4	A_21_P0014231	5.90552	1.47481
SLC16A5	A_23_P159125	5.53643	1.47454
ABCC5	A_23_P258221	5.83621	1.4742
SEL1L3	A_23_P426021	5.93536	1.47377
OBFC2A	A_24_P229531	5.05937	1.47366
INPP5D	A_23_P61149	6.16713	1.47286
SNTB1	A_23_P95029	6.22952	1.47264
PLXNA1	A_23_P57667	7.92424	1.47249
SP140	A_33_P3268555	5.69199	1.47194
NDC80	A_23_P50108	5.53271	1.47126
MGAT1	A_33_P3317664	5.183	1.46986
DOCK8	A_23_P353888	6.16095	1.46976
CYTIP	A_23_P90626	4.35668	1.46949
MTUS2	A_33_P3293858	4.31317	1.46926
FAM134B	A_23_P167599	4.48116	1.46914
JAK3	A_24_P59667	5.04482	1.46859
SDSL	A_33_P3227472	4.66671	1.46818
MGAT1	A_23_P58482	6.4656	1.46783
ATP6V0B	A_23_P137814	6.07746	1.46774
ALDH3B1	A_24_P218688	6.41233	1.46709
KIAA0101	A_23_P117852	3.89757	1.46691
PPFIBP2	A_23_P409623	6.04481	1.46679
RHOG	A_33_P3317376	6.2587	1.46654
ATP6V1F	A_23_P93623	6.06226	1.46654
CSK	A_23_P152024	7.23698	1.46619
PDE3B	A_33_P3240018	6.52482	1.46616
ZWINT	A_23_P63789	5.11384	1.46609
ARHGAP4	A_33_P3237927	5.91863	1.46569
MIAT	A_19_P00322900	4.38476	1.465
SH3BGRL3	A_23_P126388	5.5087	1.46496
EVI2A	A_23_P78092	5.0556	1.46487
FTH1	A_21_P0013796	6.80265	1.4648
FRMD4B	A_33_P3446495	8.06336	1.46352
SLC6A8	A_33_P3325262	5.37518	1.46312
CYB561D2	A_23_P121326	6.31028	1.46278
SCAMP2	A_23_P385081	6.32817	1.4623
RNF135	A_23_P252283	6.54207	1.46218
C12orf5	A_33_P3258452	5.4503	1.46165
FGD3	A_24_P153840	4.82086	1.46152
SGK223	A_23_P250212	6.35687	1.46113
ANXA2P1	A_24_P204244	6.43366	1.46091
IRAK1	A_23_P73780	6.42332	1.4605
ATP1B1	A_23_P62932	5.91525	1.46043
ITGA4	A_23_P56505	4.9674	1.46038
SPN	A_33_P3404706	6.21394	1.46027
FAM105A	A_23_P133438	5.39807	1.4602
IL21R	A_24_P227927	4.98065	1.45921
FAM107B	A_33_P3367361	7.13206	1.45918
BCAP31	A_21_P0011433	7.17778	1.45903
ATP6AP1	A_23_P250462	7.11971	1.45797
FAM49A	A_23_P21560	5.67061	1.45755
CLIP4	A_33_P3232458	5.21485	1.45752
HFE	A_24_P111996	7.22397	1.45748
APH1B	A_23_P205997	6.35228	1.45748
CSF2RA	A_23_P501985	4.99774	1.45738
SLC36A1	A_33_P3251093	4.46525	1.45729
TCN2	A_23_P40611	4.42452	1.45722
BAX	A_23_P208706	6.36295	1.45676
RPS6KA1	A_33_P3352307	5.83778	1.45635
MAF	A_23_P397376	5.66672	1.45627
GALM	A_24_P212539	6.83323	1.45518
ATP8B4	A_23_P163216	7.84174	1.45476
PILRA	A_23_P31224	7.16115	1.45453
ASPM	A_23_P52017	4.16759	1.45441
AGPAT3	A_24_P344711	6.99285	1.45439
CLEC4A	A_23_P48029	5.52592	1.45401
ABCB4	A_33_P3336760	7.00636	1.45349
BRI3	A_33_P3348244	7.02908	1.45293
OPN3	A_33_P3293474	7.20786	1.45277
GRIA2	A_33_P3230161	3.91001	1.45272
ENST00000381524	A_33_P3232688	5.31179	1.45253
SYNGR2	A_21_P0011306	5.85655	1.45242
HPS5	A_23_P98631	7.89913	1.45181
SLC22A23	A_33_P3409159	5.52014	1.45178
SLC6A10P	A_24_P15621	5.0088	1.45153
GLB1	A_23_P61531	6.12402	1.45138
GINS1	A_33_P3340025	5.37309	1.45106
NCF1	A_33_P3224803	5.40106	1.45077
MAP4K1	A_23_P5002	6.5943	1.45069
A_33_P3219105	A_33_P3219105	6.38766	1.45062
ERP27	A_23_P139687	4.66808	1.45051
LSP1	A_33_P3369567	6.11471	1.45043
CTSA	A_33_P3280213	4.71912	1.44967
RGS10	A_23_P138717	6.31818	1.44961
PIF1	A_23_P416468	5.73852	1.44949
NAGA	A_33_P3349444	6.61061	1.44922
PLAU	A_33_P3306146	4.98567	1.4491
GUSB	A_23_P334608	8.11934	1.44825
SIGLECP3	A_32_P128258	5.29527	1.44794
SLC22A15	A_23_P388900	5.53188	1.44769
WIPF1	A_33_P3339376	5.74608	1.4476
LAP3	A_23_P18604	6.1066	1.44736
XLOC_l2_009281	A_21_P0012241	4.88479	1.44712
LIPC	A_23_P88559	6.25316	1.44645
FCHO2	A_23_P420610	5.79782	1.44563
MT1F	A_23_P15174	4.62361	1.44458
CRYL1	A_23_P162746	7.01795	1.4443
LOC100510710	A_21_P0014948	5.6827	1.44423
SHC3	A_23_P61406	5.75584	1.44393
LOC100287375	A_21_P0014103	6.80247	1.44354
C9orf167	A_23_P147109	5.88914	1.44324
ARHGDIB	A_23_P151075	6.57182	1.44305
TRIM14	A_33_P3424367	6.4157	1.44289
GNPDA1	A_23_P144622	5.54655	1.44275
PPARGC1B	A_33_P3816688	5.57612	1.44239
SLC25A19	A_33_P3387901	5.88095	1.44235
TUBB3	A_23_P77493	4.36088	1.44137
CYP2R1	A_21_P0014273	5.07269	1.44023
SEMA3C	A_23_P256473	5.11245	1.43891
SERPINE2	A_23_P50919	3.83695	1.4388
NCF1	A_33_P3369393	4.02575	1.43858
GALM	A_33_P3273436	6.68403	1.43802
A_33_P3361309	A_33_P3361309	5.9883	1.43765
AK8	A_23_P83200	4.75392	1.43765
PTK2B	A_33_P3351536	6.2385	1.43749
GRINA	A_23_P316960	5.75408	1.43748
C20orf3	A_24_P297078	4.98806	1.43706
CYFIP1	A_23_P140648	5.91445	1.43673
ATP6V0D1	A_23_P54636	5.51502	1.43591
PTGER4	A_23_P148047	5.4644	1.43523
LOC100507239	A_21_P0014119	5.61115	1.43405
SNORA44	A_21_P0000331	6.35715	1.43386
HAGHL	A_24_P356373	5.74433	1.43351
SFTA1P	A_21_P0006968	4.90104	1.43307
GNPTAB	A_23_P346265	7.82574	1.43164
CNDP2	A_23_P89812	7.30105	1.43158
RCAN3	A_23_P391275	5.36417	1.4311
BRI3	A_23_P122915	6.33034	1.43086
GATM	A_23_P129064	5.1348	1.43068
SDC3	A_23_P74887	4.8275	1.42998
HPCAL1	A_23_P5831	6.82105	1.42974
SLC17A9	A_33_P3229156	4.79805	1.42952
SAMHD1	A_33_P3406281	7.7758	1.42911
RNF13	A_21_P0014626	4.42415	1.42889
MGC42157	A_24_P388703	5.85732	1.42868
SREBF1	A_23_P129786	6.55512	1.42857
CNTN3	A_24_P71649	4.69578	1.42834
MUC2	A_23_P256784	5.2931	1.42794
IL10RB	A_24_P322741	5.20385	1.42716
SKAP1	A_23_P100730	4.29632	1.42594
C11orf35	A_33_P3377005	5.26078	1.42582
ICOSLG	A_23_P166280	5.26655	1.42565
CMTM3	A_23_P88865	6.95787	1.4249
ANXA2	A_23_P146644	6.45377	1.42469
ZDHHC12	A_33_P3356701	6.09804	1.42453
MTSS1	A_23_P347632	6.37896	1.42435
XLOC_l2_013125	A_21_P0013099	5.17922	1.42435
LOC115110	A_33_P3242820	6.10301	1.42418
PC	A_33_P3244347	6.12822	1.42383
LPCAT2	A_24_P364807	6.37776	1.42366
LOC100130009	A_33_P3373985	7.44011	1.42311
SLAMF9	A_23_P96833	4.6156	1.42197
TMBIM6	A_23_P204702	6.82471	1.42189
CXorf65	A_32_P101352	5.02564	1.42167
DIRC2	A_23_P80778	7.02719	1.42116
LOC100130938	A_32_P196142	5.38601	1.42103
COMMD9	A_23_P87323	5.99026	1.42099
NINJ1	A_33_P3271111	4.70365	1.42064
SLC38A7	A_23_P65967	4.45506	1.42062
A_33_P3336038	A_33_P3336038	5.73286	1.42025
GALM	A_23_P67971	6.75979	1.41966
F11R	A_24_P319364	5.30651	1.41953
FUCA2	A_23_P145408	6.16413	1.41923
TBX21	A_23_P141555	4.77938	1.41916
ASCL2	A_32_P171061	4.32713	1.41861
SYTL3	A_24_P291826	5.74256	1.41848
A_33_P3359869	A_33_P3359869	5.13336	1.41846
WAS	A_23_P96331	4.25497	1.41817
CCDC151	A_23_P326893	6.20925	1.41762
C2orf18	A_24_P913339	4.91962	1.41745
TUBGCP2	A_23_P127150	6.99088	1.417
RUNX3	A_23_P51231	4.22776	1.41693
GAA	A_23_P153026	5.71301	1.41624
GALNS	A_23_P106562	5.59907	1.41615
FAM195A	A_33_P3382086	5.98461	1.4161
MR1	A_23_P431939	6.06434	1.41554
PAK1	A_33_P3784253	5.98549	1.41551
CFLAR	A_24_P120115	6.04247	1.41535
A_24_P126741	A_24_P126741	5.35214	1.41533
TCIRG1	A_33_P3219965	4.74094	1.41462
A_32_P101860	A_32_P101860	5.30947	1.41456
CD40	A_23_P57036	6.28347	1.4144
ASGR2	A_23_P130113	4.00988	1.4144
TSTD1	A_23_P217901	4.85993	1.41434
CCDC30	A_24_P349196	4.9872	1.41408
SCARNA9	A_33_P3290443	5.80026	1.41402
SFT2D1	A_23_P321959	5.71235	1.41352
CCDC88B	A_23_P24384	4.18475	1.41286
SNX24	A_33_P3702364	5.66151	1.41146
CLIP4	A_23_P209232	5.53287	1.4109
psiTPTE22	A_21_P0012240	6.1323	1.41081
AGTRAP	A_23_P158596	5.99603	1.41079
PPARGC1B	A_23_P213959	5.60747	1.41023
MANBA	A_23_P258698	5.67041	1.41009
ICAM1	A_23_P153320	4.53523	1.41005
UHRF1BP1	A_33_P3313421	6.34301	1.40929
LOC100130938	A_19_P00321743	4.95764	1.40928
CXorf38	A_24_P36745	6.50375	1.40924
MICB	A_23_P387471	5.60002	1.40905
CD27	A_23_P48088	4.15968	1.40826
MTFP1	A_23_P29204	4.89601	1.40823
B3GNT8	A_23_P101380	5.26773	1.40819
DSE	A_23_P19226	7.31829	1.40799
LOC729678	A_21_P0012874	5.6028	1.40786
CYTH1	A_23_P83781	6.74526	1.40781
C20orf72	A_33_P3343785	6.68331	1.40769
ARHGAP22	A_23_P75310	5.712	1.40766
GNA15	A_24_P331128	5.25732	1.40762
NECAP2	A_23_P97296	7.12893	1.40726
TAGAP	A_24_P354724	3.90467	1.40721
CCDC88A	A_24_P20120	7.09207	1.40703
ATG7	A_23_P143987	6.11498	1.40693
BRI3BP	A_32_P831181	6.36803	1.40625
XLOC_l2_012081	A_21_P0012993	4.52714	1.40561
MX2	A_23_P6263	4.06278	1.40553
SH2D1A	A_33_P3283619	4.16137	1.40475
SLC24A6	A_23_P328600	6.38295	1.40454
CTSL1	A_33_P3399101	4.58711	1.40432
CD4	A_24_P295999	6.55353	1.4041
M6PR	A_23_P204252	5.40249	1.4038
PLB1	A_23_P56356	4.73084	1.40372
CD40LG	A_33_P3250680	4.51239	1.40339
ACSM5	A_33_P3395081	4.70325	1.403
XLOC_008152	A_21_P0006580	5.41609	1.40291
ANPEP	A_23_P88626	4.05916	1.40279
GMFG	A_23_P208866	5.50073	1.40214
C6orf108	A_33_P3372451	6.33539	1.40188
GLRX	A_23_P69908	5.36933	1.4018
ACOT13	A_23_P31116	4.87863	1.40141
ATP6V0C	A_23_P54816	6.00049	1.4009
C10orf58	A_23_P63660	6.06536	1.40086
CARD17	A_24_P192805	5.44582	1.40081
PPT1	A_24_P276628	5.33197	1.40038
STMN1	A_33_P3317523	5.00694	1.40037
ATP6V1C1	A_23_P146058	6.12527	1.40013
TRPV2	A_23_P207911	5.35579	1.39988
MYBPH	A_23_P148737	4.05734	1.3998
NEDD4L	A_24_P108311	6.36088	1.39965
ITGA4	A_33_P3224878	5.0395	1.39962
STAT5A	A_23_P207367	7.53026	1.3996
WDR11	A_23_P63929	7.79234	1.39956
LOC254057	A_33_P3613516	3.8348	1.39951
EFHD2	A_23_P23443	5.8495	1.39943
TMEM106A	A_23_P435521	6.30253	1.39903
SMS	A_24_P305764	4.827	1.39892
SNX8	A_23_P414252	5.0522	1.39885
SLFN11	A_33_P3315375	6.50731	1.39884
HIST1H2AM	A_32_P221799	3.97188	1.39807
ARPC3	A_24_P167473	5.75049	1.39779
SDCBP	A_23_P157580	5.09894	1.39775
SYNGR2	A_33_P3342917	4.46522	1.39703
SH3KBP1	A_23_P374782	5.80964	1.39696
C9orf91	A_24_P915196	6.09327	1.39675
LAMB3	A_33_P3338121	4.32563	1.39637
TWF2	A_23_P121265	5.69066	1.39618
DOK1	A_23_P5601	6.03218	1.39583
C16orf54	A_33_P3227443	4.6473	1.3956
CNPY3	A_23_P19352	7.21329	1.39556
AK124971	A_33_P3254660	6.65995	1.39509
CARD6	A_23_P41854	6.99005	1.39506
CD40	A_33_P3245439	6.29168	1.39505
TPI1P2	A_24_P358328	6.15715	1.39473
RCSD1	A_23_P23279	4.84871	1.39441
A_33_P3352407	A_33_P3352407	4.00881	1.39415
CAPN3	A_23_P218190	4.91275	1.39405
PTPN18	A_23_P210015	7.592	1.39382
PDXK	A_23_P68730	6.00843	1.39367
CCDC88B	A_24_P50950	5.20834	1.39264
XLOC_l2_009273	A_21_P0012235	4.62605	1.39232
MMD	A_23_P164047	3.91123	1.39175
ABCD1	A_23_P148556	4.87559	1.39159
LOC283352	A_33_P3531979	4.7476	1.39154
STK17B	A_33_P3371650	4.04602	1.39134
ZNF185	A_23_P11025	4.47422	1.39131
NUDT14	A_23_P414978	4.195	1.39107
THC2728923	A_33_P3369646	5.88253	1.39097
PSD3	A_24_P18146	6.70473	1.39061
SLC22A23	A_33_P3409154	5.86612	1.39047
ENST00000444348	A_33_P3376017	5.8246	1.39026
C11orf75	A_23_P75430	5.02558	1.39022
NOXA1	A_23_P254353	4.96979	1.39017
C14orf109	A_23_P140154	4.76195	1.39008
SNORA61	A_21_P0000341	6.22117	1.39006
FAR2	A_23_P150903	6.59804	1.38953
LTA4H	A_23_P388670	5.51473	1.38942
GCNT1	A_33_P3282489	4.76015	1.38938
SLC7A8	A_23_P205489	4.19804	1.38923
ARSB	A_24_P205213	5.70504	1.38867
SLC17A5	A_33_P3416321	6.36438	1.38859
CD244	A_23_P85453	4.81465	1.38697
CMPK2	A_33_P3401826	4.23843	1.38689
psiTPTE22	A_21_P0012305	5.07896	1.3861
TPM3	A_33_P3223980	5.58066	1.38553
DHRSX	A_24_P378987	5.80951	1.38519
2001-09-01	A_23_P21057	4.7186	1.38501
MTMR14	A_32_P9842	6.98806	1.38479
HIST1H2AI	A_33_P3360216	3.97386	1.38452
KLHDC7B	A_23_P6535	4.32661	1.38362
TNFRSF14	A_23_P126908	5.35013	1.38357
PARVB	A_23_P40718	4.89746	1.38283
IFNAR2	A_23_P211080	5.21974	1.3827
C13orf15	A_24_P10137	4.19771	1.38262
AK055942	A_33_P3322075	5.08352	1.38254
LINC00482	A_24_P323084	5.62261	1.38234
2006-09-01	A_33_P3243554	6.62699	1.38226
GALE	A_23_P160154	5.23566	1.38183
NLRC3	A_23_P340019	3.99426	1.38175
XLOC_l2_003156	A_21_P0011065	5.47826	1.3815
ARHGAP27	A_33_P3228558	5.78819	1.38128
IL18BP	A_33_P3228322	4.80183	1.38117
EML4	A_24_P273413	5.62199	1.3805
TUBA1C	A_24_P188071	5.5622	1.38043
SLC2A6	A_33_P3398912	4.27853	1.38038
HIF1A	A_24_P56388	4.56966	1.38032
GAB3	A_23_P255126	5.85456	1.37968
APOBEC3C	A_23_P120931	6.75591	1.37967
TLR5	A_23_P85903	4.43361	1.37937
MTHFS	A_23_P163380	5.74012	1.37891
CLIP4	A_33_P3260572	5.45971	1.37874
TM7SF3	A_23_P47857	7.37181	1.37807
CALML3	A_23_P393080	5.3448	1.37791
SLC4A11	A_23_P154688	5.18491	1.37776
A_33_P3319502	A_33_P3319502	4.82222	1.37726
TMEM200A	A_32_P40288	4.01164	1.37701
ZDHHC12	A_23_P158007	6.29365	1.37659
SH2B3	A_24_P201739	6.2746	1.37655
SECTM1	A_24_P48204	4.68428	1.37655
CDCA8	A_23_P375	4.44332	1.37647
APOBEC3F	A_23_P357101	6.8337	1.37635
SRGN	A_23_P86653	3.9565	1.37622
HS2ST1	A_33_P3269069	5.49255	1.37585
EGLN3	A_33_P3256952	4.94826	1.37579
CREBL2	A_24_P56194	6.59033	1.3753
KLRC4	A_23_P218058	4.31088	1.37518
NINJ2	A_23_P48109	3.97398	1.37475
NAGA	A_24_P408457	5.26758	1.37464
KIF21B	A_23_P126888	5.96797	1.37461
IGF2BP3	A_23_P19987	4.09417	1.37458
IGF2R	A_23_P334021	6.12866	1.37449
DKFZp761E198	A_24_P9883	5.75404	1.37428
TMEM71	A_23_P321354	4.31956	1.37423
SNN	A_24_P30923	5.22668	1.37419
UNC13D	A_24_P53215	5.54831	1.37349
TDP2	A_23_P8311	4.75834	1.37344
POLD1	A_23_P50455	6.95387	1.37343
MTSS1	A_33_P3354256	5.69567	1.37307
PIK3CD	A_24_P71244	5.17309	1.37275
XLOC_001331	A_21_P0001817	3.97585	1.37243
ABHD15	A_33_P3216913	5.54985	1.37238
GRK6	A_33_P3264875	5.03658	1.37228
ENPP2	A_23_P94338	4.3632	1.37198
SELT	A_33_P3290667	4.90613	1.37174
HPS1	A_33_P3412479	5.64636	1.37164
ENST00000453179	A_33_P3327192	4.45248	1.3713
PRKCB	A_33_P3294533	4.89221	1.37095
TMSB10	A_23_P68106	6.86089	1.3704
SQRDL	A_23_P3221	6.72487	1.37029
TDP1	A_33_P3766959	5.99198	1.36996
XLOC_007118	A_21_P0005856	3.83245	1.36942
CD58	A_33_P3209096	6.51212	1.36922
CD58	A_33_P3289356	6.11715	1.36922
EIF4EBP1	A_23_P22224	4.57088	1.36922
OAS3	A_24_P335305	4.24428	1.36904
ARAP2	A_32_P83784	4.75832	1.36902
STAG3	A_23_P145657	4.14114	1.36879
BCL11A	A_24_P402588	3.85381	1.36864
B2M	A_23_P37441	5.11899	1.36858
ZFYVE28	A_32_P104746	5.84704	1.36832
IL17RA	A_33_P3224809	6.42471	1.36815
APOO	A_23_P61127	6.34738	1.36789
FAM107B	A_33_P3288942	4.20115	1.36769
PSEN2	A_23_P103398	6.07987	1.36754
ATG7	A_24_P944827	6.59846	1.36751
DAB2	A_33_P3338928	5.37484	1.36738
NETO2	A_23_P3681	4.35676	1.36708
SLC19A1	A_33_P3384108	3.88623	1.36648
SNED1	A_33_P3871347	3.97473	1.36647
TPTE	A_33_P3247392	5.60226	1.36604
OSBPL3	A_24_P377499	5.45188	1.36603
TPM3	A_32_P29784	6.35182	1.36561
FAM110A	A_23_P386241	5.24698	1.36554
IRAK1	A_33_P3286616	5.51092	1.36546
UBXN11	A_24_P239811	5.30051	1.36527
GIMAP2	A_23_P368681	5.2129	1.36519
RAB7B	A_23_P252541	5.18434	1.36519
SMAP2	A_23_P406330	4.44442	1.3651
SYNGR1	A_23_P211522	5.44338	1.36509
SELT	A_33_P3424297	4.63665	1.3648
RNASET2	A_33_P3254121	5.94294	1.3646
SORD	A_23_P77103	5.18686	1.36453
A_24_P603890	A_24_P603890	4.62595	1.36422
AF072164	A_33_P3831566	5.34108	1.36416
CDCA5	A_23_P104651	4.30845	1.36402
XLOC_l2_014549	A_21_P0013517	6.01438	1.36372
EPB41L1	A_24_P185709	4.41885	1.36364
C6orf97	A_33_P3412087	5.50402	1.36332
LOC284757	A_21_P0009984	3.83124	1.36283
BCAP31	A_32_P4364	6.02794	1.36263
CNPY3	A_24_P277747	5.98032	1.36248
LOC100132741	A_33_P3357097	5.02393	1.36215
GPR132	A_23_P128808	4.73149	1.36144
GALC	A_33_P3370555	6.02076	1.36125
OSTF1	A_23_P60296	5.39301	1.36114
CIR1	A_23_P39814	5.93752	1.36111
RAD51	A_23_P88731	4.08285	1.3609
HDHD1	A_23_P254842	5.4416	1.36083
SLC12A6	A_33_P3212112	7.14883	1.36063
GGT1	A_23_P154986	5.30273	1.36055
TNFRSF6B	A_23_P218646	3.88189	1.36054
EPHB2	A_33_P3880302	4.30469	1.3602
RAB11FIP1	A_23_P31873	5.18539	1.35986
GSR	A_32_P31618	5.1598	1.35878
GGA1	A_23_P132294	4.32291	1.3587
EDEM2	A_24_P627306	5.26269	1.35865
AK124658	A_33_P3267160	4.72751	1.35853
ARPC2	A_19_P00806320	5.77097	1.35769
PLAG1	A_23_P411723	5.4595	1.35689
XLOC_007914	A_21_P0006477	4.09674	1.35672
RASGRP1	A_23_P124642	4.13361	1.35647
ADCK2	A_24_P291978	4.83199	1.35619
EML4	A_23_P143127	7.44456	1.35601
B3GNT7	A_24_P913716	4.959	1.35586
SLAMF1	A_23_P62647	5.49862	1.35583
SH2D3A	A_33_P3254320	4.89294	1.35579
TPMT	A_33_P3317321	6.64759	1.35557
LINC00467	A_19_P00318495	4.95812	1.35547
NAIP	A_23_P110473	3.92878	1.3553
LAMP2	A_24_P396231	4.56631	1.35513
TMEM144	A_33_P3304372	4.50238	1.35492
GNL3L	A_23_P22499	4.03674	1.35429
ACY1	A_23_P57868	6.08644	1.35412
ALDH3B1	A_33_P3367447	5.57295	1.35393
POMC	A_33_P3345036	3.94918	1.35365
GBA	A_23_P201035	5.31691	1.3536
PRKXP1	A_33_P3618429	7.29347	1.35354
STX7	A_33_P3373707	6.22914	1.35334
RNF149	A_23_P120153	5.6486	1.35328
LOC100129387	A_33_P3333777	4.26282	1.35307
CCNB1	A_23_P122197	4.30683	1.35251
LOC100129960	A_32_P191895	4.6123	1.35195
GAB3	A_33_P3251369	4.99166	1.35182
TACC3	A_23_P212844	4.23364	1.35176
THC2566834	A_33_P3334047	4.96253	1.35129
A_19_P00802201	A_19_P00802201	4.29786	1.35104
FCGRT	A_23_P55936	4.17923	1.35043
CAPZA1	A_33_P3399453	5.52477	1.3501
MARCKS	A_23_P214222	4.76871	1.3499
CDK1	A_23_P138507	4.26454	1.3497
OSBPL11	A_23_P6914	5.62988	1.34938
CTSA	A_24_P74371	5.10851	1.34932
WDR81	A_23_P354208	5.09375	1.34893
FNIP2	A_33_P3805090	5.62007	1.34883
LGALS8	A_23_P63026	4.64209	1.34877
CD44	A_33_P3294509	6.41542	1.34873
IL27RA	A_23_P27606	4.88461	1.34845
BTN2A2	A_23_P122439	5.95201	1.34816
ZNF587	A_23_P388146	5.29682	1.34799
CD247	A_23_P34676	3.82771	1.34784
DPYD	A_23_P135548	5.35635	1.34777
PDCD1	A_23_P136405	4.27306	1.34773
LSR	A_23_P142389	5.33638	1.34768
PAPD4	A_23_P393425	6.16198	1.34737
HLA-DOB	A_23_P30736	4.89844	1.34715
RIMBP3	A_23_P154962	5.75833	1.34694
ADRB2	A_23_P145024	5.08672	1.34685
DDX28	A_23_P106633	6.25681	1.34666
ZDHHC24	A_24_P259276	4.60326	1.34629
IRAK2	A_33_P3352970	5.22654	1.34579
MYO1E	A_33_P3297978	5.8736	1.34574
AP1G2	A_23_P2967	6.02708	1.34559
SH3D21	A_23_P307536	4.53571	1.34535
GBAP1	A_32_P512061	5.55208	1.34517
KCNK6	A_23_P50591	5.27975	1.34444
C7orf29	A_23_P316460	5.09069	1.34426
GGA1	A_33_P3305915	5.14536	1.34386
RP2	A_23_P22433	6.02333	1.34365
GLT25D1	A_23_P209183	5.02578	1.34342
HLA-J	A_24_P418044	5.04643	1.34328
NRP2	A_23_P393727	4.90566	1.34328
TFPT	A_33_P3287039	5.54596	1.34313
EDARADD	A_23_P503233	5.14685	1.34268
A_24_P110273	A_24_P110273	6.04484	1.34266
NAGPA	A_23_P38041	4.97649	1.34251
UTP18	A_23_P130020	5.07293	1.34245
FLJ46906	A_33_P3340490	4.1668	1.34221
SH3TC1	A_33_P3399443	5.88412	1.34204
ADAM10	A_33_P3243857	5.55197	1.34184
CCDC88B	A_23_P24389	5.02489	1.3413
PLXND1	A_24_P376391	5.65638	1.34126
RIPK2	A_23_P252106	5.50579	1.34114
RAPGEF1	A_23_P304237	5.16343	1.34113
TSPAN14	A_24_P98613	4.52619	1.34108
ZBP1	A_23_P259141	4.95789	1.3408
C16orf70	A_23_P206382	5.71467	1.34034
TUBA1C	A_24_P58529	4.59911	1.34033
HIVEP3	A_32_P59302	5.13463	1.34027
C1orf85	A_23_P85893	4.20518	1.34016
C17orf62	A_23_P118406	6.10971	1.3396
RAB32	A_24_P303480	4.78964	1.3396
ISCA2	A_23_P151746	6.15234	1.33927
RILP	A_24_P185117	5.33987	1.33916
TMEM65	A_33_P3494748	5.59723	1.33783
HTATIP2	A_23_P64129	5.78197	1.33779
MYO5A	A_24_P255218	4.00418	1.3376
XLOC_000683	A_21_P0001718	4.42864	1.33753
MFNG	A_23_P103104	5.32473	1.3373
SEC23B	A_23_P6119	4.88869	1.33699
TOR2A	A_23_P60534	5.39071	1.33694
XLOC_l2_010228	A_21_P0012540	4.11825	1.3368
ABI3	A_23_P141429	4.3965	1.3367
LOC729178	A_19_P00322409	4.71373	1.33654
ARRB1	A_24_P386622	5.25517	1.33639
CSF1	A_33_P3354935	4.5951	1.33628
TXNDC12	A_23_P200199	5.84774	1.33581
FLJ46906	A_19_P00320664	4.31178	1.3357
BLM	A_23_P88630	4.76275	1.33559
IL23A	A_23_P76078	4.53338	1.33522
DNASE1L1	A_23_P85164	5.22207	1.33516
TSPAN14	A_24_P135483	4.86054	1.33483
CENPBD1	A_23_P206454	6.27365	1.33479
MR1	A_23_P74928	5.78526	1.33475
IFNAR2	A_33_P3337540	5.90211	1.3344
TRAF3	A_23_P37068	6.35157	1.33429
GNPTG	A_23_P14886	6.81998	1.33385
FUCA2	A_33_P3272580	5.25998	1.33364
DNAJC5	A_33_P3363153	6.07425	1.333
XLOC_001984	A_21_P0002402	5.2275	1.333
MBOAT1	A_23_P408996	5.26764	1.33299
GINS2	A_23_P118246	4.51108	1.33281
PRDX1	A_23_P11995	5.56699	1.33253
FAM82A2	A_23_P152087	4.02288	1.33189
SLC38A6	A_33_P3404954	5.23154	1.33168
EMP3	A_23_P119362	4.78759	1.33118
TLR4	A_24_P69538	4.18431	1.33052
HEATR3	A_24_P138713	4.86374	1.33038
PRDX1	A_33_P3377199	5.87845	1.33009
FLJ90757	A_33_P3285156	6.43337	1.329
ADAM10	A_23_P48886	5.41086	1.32855
ORMDL2	A_23_P87500	5.85248	1.32844
RASAL3	A_23_P79069	4.03181	1.32822
ABHD3	A_23_P305759	4.77033	1.32817
AGPAT2	A_33_P3360540	5.70613	1.32773
ARID3A	A_33_P3272921	4.52983	1.32762
LPAR6	A_23_P2705	4.35596	1.32754
PKM2	A_23_P399501	5.02731	1.32749
LOC100133985	A_33_P3422654	4.50843	1.32671
COMT	A_23_P251680	6.25639	1.32666
LOC283547	A_33_P3419180	5.43924	1.32666
CREG1	A_33_P3231297	4.58157	1.32648
AK091525	A_23_P207940	6.54571	1.32623
LAMC2	A_23_P201636	4.00709	1.32617
SPAG4	A_23_P132027	4.73296	1.32601
DTX2	A_33_P3502640	5.88225	1.32566
WDR91	A_23_P215132	5.37197	1.32551
CD33	A_21_P0000094	4.52448	1.32547
RNFT2	A_23_P204158	4.09951	1.32545
PSEN1	A_23_P205686	5.84494	1.32497
PLBD2	A_23_P10911	3.88693	1.32453
IQGAP2	A_33_P3216372	5.34935	1.32445
SPATA13	A_23_P390116	4.85569	1.32414
HOXA2	A_24_P200854	4.14739	1.32399
TMEM188	A_23_P397417	6.28155	1.32383
SLX1A	A_23_P501451	4.91937	1.32365
HLA-G	A_24_P311926	5.24843	1.32357
RUNX1	A_24_P96403	5.4747	1.32348
FZD2	A_23_P141362	5.20398	1.32307
SAMD9L	A_23_P145874	4.67628	1.32242
SLC45A3	A_24_P208345	5.09709	1.3224
C20orf24	A_23_P102582	5.25393	1.32231
CHN2	A_33_P3287348	4.37543	1.32229
STARD5	A_23_P158880	4.31407	1.32206
FAM113B	A_33_P3215647	4.59558	1.32189
SLC4A7	A_24_P368575	5.14675	1.32167
ENO1	A_23_P137391	4.99052	1.32167
CKS2	A_23_P71727	4.4223	1.32152
GGA2	A_24_P416257	4.73383	1.32115
ATP6AP2	A_23_P11353	5.61426	1.32027
LOC100507015	A_21_P0014115	5.23899	1.3202
LEO1	A_33_P3270109	4.76174	1.31999
ENST00000400102	A_23_P359870	5.18715	1.31948
PPPDE2	A_23_P356330	4.71117	1.31948
ATG16L2	A_23_P36305	4.74263	1.31919
PEPD	A_23_P83436	5.76632	1.31917
SNX5	A_23_P131954	6.69564	1.31871
TMEM199	A_24_P56884	4.85674	1.3186
TMSB4X	A_24_P143189	4.75847	1.31843
PAFAH1B3	A_23_P16078	4.62666	1.31826
DIRC2	A_33_P3308263	6.24432	1.31823
LINC00467	A_19_P00318494	4.88352	1.318
SH3TC1	A_23_P41390	4.30876	1.31776
CEPT1	A_24_P233944	5.8194	1.31762
HLA-F	A_33_P3379939	5.3683	1.3174
RAB9A	A_23_P45389	4.97218	1.31728
ATP6V1H	A_24_P363679	5.9792	1.31718
LINC00467	A_23_P1014	5.03018	1.31695
PTPLAD2	A_23_P83175	5.13619	1.31679
CMKLR1	A_24_P766716	5.12839	1.31656
LOC153577	A_33_P3623118	3.84209	1.31656
TSPAN4	A_33_P3413216	4.84894	1.31653
C19orf81	A_21_P0000121	4.32197	1.31613
HSBP1L1	A_32_P46981	4.56768	1.31597
USP18	A_23_P132159	3.9889	1.31581
PARP4	A_21_P0011120	5.16772	1.3156
DTX2	A_21_P0013243	6.1555	1.31532
MAPK10	A_23_P45025	4.8077	1.31495
SLC46A1	A_33_P3235611	4.96288	1.31492
PPCS	A_33_P3337009	4.85873	1.31474
NUP62	A_24_P322444	7.25435	1.31468
ACOT1	A_24_P161036	4.42309	1.31458
LOC100507672	A_21_P0014157	4.09165	1.31453
TAPBP	A_23_P365719	5.94046	1.31387
A_33_P3390823	A_33_P3390823	4.23913	1.31384
LOC100506119	A_19_P00803151	4.03563	1.31361
GBGT1	A_23_P146576	4.46622	1.31352
ACSF2	A_23_P4190	5.31537	1.31306
AP1S3	A_33_P3275707	5.3059	1.31289
TMEM8A	A_23_P140907	4.19558	1.31267
CKAP2	A_23_P151405	4.8562	1.31265
LOC100506119	A_19_P00322184	4.17555	1.31244
RNFT1	A_23_P207299	4.55442	1.31214
LGALS3	A_33_P3306163	4.57228	1.31167
SEC23B	A_24_P690924	4.97559	1.31156
CENPBD1	A_33_P3318187	6.60394	1.31144
CARD8	A_24_P14260	4.31115	1.31062
C17orf96	A_33_P3393766	4.46046	1.31055
FDX1	A_33_P3343690	4.08808	1.31027
C17orf62	A_33_P3335596	4.76542	1.30929
CAPZA1	A_24_P310894	6.52321	1.30914
SAMHD1	A_24_P267592	4.82953	1.3085
RSPH3	A_23_P59397	5.483	1.30812
HSPBAP1	A_23_P250118	5.50157	1.30806
SNHG3	A_33_P3280945	4.71153	1.30782
TOM1	A_33_P3751889	4.69812	1.30714
EAF2	A_23_P252201	4.60506	1.30713
SLC6A8	A_33_P3337026	4.54598	1.30708
ABHD6	A_23_P211850	5.86199	1.30622
TMEM48	A_23_P73982	3.9502	1.30621
RAB9BP1	A_24_P305938	4.09317	1.30606
LYPLA1	A_23_P214091	5.24112	1.30602
BCKDK	A_23_P365149	5.31275	1.30575
OSBPL1A	A_33_P3308534	4.27269	1.30558
TSPAN4	A_23_P316741	4.55227	1.3055
KIF11	A_24_P227091	4.19273	1.30537
IFNAR1	A_33_P3277988	6.31271	1.3053
PTPN18	A_24_P80135	5.05544	1.30526
LOC100292409	A_33_P3404047	5.89697	1.3051
RACGAP1	A_32_P186474	4.97984	1.30507
ASF1B	A_23_P119254	4.76195	1.30494
ANGEL1	A_23_P363406	4.91999	1.30491
CHCHD10	A_24_P6083	4.33516	1.30458
LOC100506334	A_21_P0010308	4.22598	1.30453
LOC80054	A_21_P0009711	4.38264	1.30428
FBXO6	A_23_P97064	5.72662	1.30407
PNMA5	A_23_P352950	4.42804	1.30404
XLOC_l2_004866	A_21_P0011363	4.46543	1.30388
ALPK1	A_23_P133133	7.3611	1.30375
BEST1	A_23_P104996	3.83911	1.30319
NCOA4	A_33_P3270034	5.14848	1.30228
CASP8	A_24_P157087	4.41645	1.30224
LOC100505702	A_19_P00319335	4.93752	1.30217
LOC284889	A_33_P3351894	4.72709	1.3021
AURKA	A_23_P131866	4.65227	1.30204
NRP2	A_24_P50801	4.41348	1.30204
HTR7	A_23_P500381	5.29654	1.3018
RHEBL1	A_33_P3264895	5.50694	1.30128
ARSD	A_33_P3330099	5.57816	1.30113
SUMO3	A_23_P102937	6.24106	1.30096
POU2F2	A_33_P3835524	7.38863	1.30091
IFNAR2	A_33_P3361457	5.81842	1.30071
FAM83H	A_23_P421175	4.96962	1.30059
SLC35E3	A_23_P147729	6.20341	1.30056
TXLNB	A_23_P434398	5.17545	1.30015
TIMELESS	A_23_P53276	4.68046	1.29921
C12orf47	A_21_P0007762	5.40416	1.29915
ZFYVE28	A_21_P0000089	5.12155	1.29912
SIPA1L2	A_23_P137470	4.43468	1.29874
TSPO	A_33_P3251148	5.05779	1.29846
PGAM1	A_32_P45738	5.965	1.29804
GPI	A_24_P108451	4.82743	1.29794
PPP1CA	A_23_P323227	5.05621	1.29792
GNG7	A_23_P153897	4.00791	1.29775
FTH1	A_33_P3253249	5.75184	1.29773
ZGLP1	A_33_P3417452	4.73609	1.29752
KIF2C	A_23_P34788	3.84784	1.29747
TALDO1	A_32_P18258	4.87357	1.29741
MFSD3	A_23_P406350	4.40888	1.29728
DPP9	A_33_P3292028	6.16883	1.29724
BC009492	A_33_P3270315	4.7055	1.29703
RAB5C	A_23_P107211	5.19768	1.29676
DNMT1	A_33_P3329187	5.43132	1.29664
SLC25A45	A_23_P422511	5.64844	1.29661
Q9EPR2	A_19_P00318915	4.46924	1.29633
LOC100293516	A_21_P0000157	5.42856	1.2962
LOC100652764	A_33_P3356517	3.92545	1.29606
LOC100505949	A_21_P0014146	6.2032	1.29601
OAZ1	A_23_P409951	5.2896	1.29559
SAMD9L	A_33_P3264846	4.23371	1.29547
TOR3A	A_23_P115316	4.42754	1.29504
ABCC6	A_23_P15272	4.52436	1.29498
SPPL2A	A_23_P77073	5.60512	1.29486
NEK6	A_23_P216920	4.4549	1.29405
RTP4	A_23_P166797	4.28267	1.29389
SEPP1	A_23_P121926	4.88901	1.29339
P4HA1	A_33_P3214481	4.6439	1.29337
METTL21A	A_23_P209337	4.02349	1.2931
LOC100506691	A_21_P0011069	4.06676	1.29294
PSME4	A_23_P79628	4.64248	1.29289
PIK3IP1	A_23_P109488	3.9548	1.29272
LINC00467	A_33_P3223097	4.67412	1.29271
FUT4	A_33_P3286536	6.17555	1.2926
LOC388242	A_32_P135336	4.8028	1.29254
RNF111	A_23_P77160	5.70335	1.29252
MARCH9	A_23_P47777	5.6109	1.29252
ALAS1	A_24_P191588	4.33678	1.29226
FAM113B	A_23_P36888	3.92443	1.2916
TPI1	A_32_P95739	5.54459	1.29155
ATM	A_23_P35916	5.09995	1.29111
MITF	A_33_P3338733	4.49354	1.29073
ADAP1	A_33_P3422133	4.00184	1.29056
RNPEP	A_33_P3258091	5.0109	1.29009
AGAP3	A_23_P111452	5.47571	1.28996
TPI1	A_21_P0000534	5.29104	1.28992
SLC2A8	A_33_P3418158	4.43393	1.28979
SHKBP1	A_23_P130553	4.08591	1.28977
SGPL1	A_33_P3327847	4.42426	1.28972
A_33_P3402783	A_33_P3402783	6.44818	1.28966
PDE7A	A_24_P360529	5.18326	1.28948
LRRC6	A_23_P112004	5.44381	1.28918
SNX8	A_33_P3412722	4.56934	1.28918
FBXL16	A_23_P406385	4.30997	1.28878
SLC15A4	A_33_P3406449	6.06491	1.28845
BAI1	A_33_P3285470	5.50133	1.28834
PCP2	A_24_P399500	4.74588	1.28815
TBC1D9	A_23_P41487	6.45583	1.28812
TPM3	A_24_P211206	4.96654	1.28785
ABCC5	A_33_P3298062	4.62325	1.28774
HPRT1	A_23_P11372	6.54818	1.28762
SLC12A9	A_33_P3229181	5.52457	1.28762
NIPA2	A_33_P3250845	5.18643	1.28757
MEGF10	A_21_P0004292	5.12109	1.2871
ENST00000477589	A_19_P00321439	4.5091	1.28679
MRTO4	A_33_P3357580	4.85689	1.28678
TOMM40	A_21_P0000006	5.54949	1.28633
PLCG2	A_23_P106675	4.57224	1.28631
PRR13	A_23_P139575	6.99192	1.28626
CALML4	A_23_P129188	4.69879	1.28625
TMBIM1	A_23_P79331	5.29861	1.28601
COX5A	A_32_P98502	5.59255	1.28595
CPT2	A_23_P148919	4.63752	1.28585
GNG10	A_23_P112251	6.63345	1.28541
TMEM102	A_23_P334892	5.13362	1.28514
LOC151534	A_23_P319640	4.48389	1.28462
ZFYVE16	A_24_P286054	5.81968	1.28445
SNX30	A_33_P3388948	5.47287	1.28398
SNX6	A_33_P3292679	5.11113	1.28391
PATL2	A_33_P3350094	3.93811	1.28374
ABI1	A_33_P3622802	5.10957	1.28314
LOC729178	A_19_P00322407	4.17718	1.28297
SLC37A4	A_23_P35970	5.32453	1.28277
PTPN2	A_32_P1445	4.11151	1.28262
ZNF664-FAM101A	A_33_P3342862	5.3543	1.28256
CD63	A_24_P270144	5.53419	1.28245
LOC650368	A_21_P0011021	4.12523	1.28239
C8orf60	A_33_P3783812	3.98953	1.28232
LOC441268	A_33_P3326904	4.19019	1.28196
SPATA13	A_33_P3298105	4.67679	1.28194
CHST15	A_23_P383986	4.62586	1.28193
BORA	A_23_P25626	4.46063	1.28188
APH1A	A_23_P12329	4.97527	1.2816
MAP3K1	A_33_P3368139	4.97286	1.28147
ZDHHC2	A_33_P3267665	4.15541	1.28141
PARP9	A_23_P69383	4.52574	1.28134
DENND4C	A_23_P157726	5.64952	1.28121
TRERF1	A_23_P59022	5.16702	1.28115
LYPLA1	A_33_P3416762	4.93339	1.28087
ARL8B	A_33_P3338956	4.6632	1.28083
PWWP2B	A_23_P374389	4.70154	1.28081
ATP6V0E1	A_23_P213840	4.75317	1.28079
HNMT	A_23_P56734	4.94198	1.28035
IRAK3	A_23_P162300	4.55636	1.28024
HDAC10	A_23_P368740	5.66707	1.28002
LPCAT3	A_33_P3295283	3.81903	1.27997
RAB11FIP1	A_33_P3232798	3.87181	1.27979
PTPN1	A_23_P338890	5.9229	1.27971
SGSH	A_23_P254254	4.26618	1.27956
MCM5	A_23_P132277	5.20841	1.27896
MAP3K14	A_23_P207319	5.35697	1.27888
KREMEN1	A_23_P68851	3.89717	1.27888
YIF1B	A_23_P153628	4.47866	1.27873
MLX	A_23_P164148	6.09057	1.27864
ARL6IP1	A_23_P118150	4.37797	1.27846
NOL12	A_33_P3417820	4.57199	1.27836
GEMIN7	A_23_P89910	5.00516	1.27823
SNX29	A_33_P3338440	4.57594	1.27806
ZEB2	A_21_P0000590	5.26357	1.27792
MIOS	A_23_P59602	5.21641	1.27789
DOCK10	A_23_P16722	5.78455	1.27766
SMS	A_21_P0010565	4.40744	1.27754
XLOC_l2_013267	A_21_P0013169	5.09576	1.27748
AMDHD2	A_21_P0000011	4.93016	1.27699
DEDD2	A_24_P207479	5.17166	1.2768
RNASEH2B	A_33_P3213857	4.23531	1.27678
LOC100505937	A_21_P0014135	4.54516	1.27633
NAT8L	A_33_P3670415	4.20736	1.27628
STK32C	A_24_P64329	3.93737	1.27605
RCC2	A_23_P74950	4.60428	1.27596
TMEM140	A_24_P372134	4.20929	1.27578
RMI2	A_23_P353717	3.93412	1.27546
NSF	A_23_P15714	5.63677	1.27503
STK4	A_24_P94054	4.12911	1.27476
LOC100506694	A_19_P00808348	4.20558	1.27472
ZGLP1	A_33_P3305093	4.59147	1.27471
CDK5	A_23_P8400	5.16948	1.27434
DCK	A_24_P89080	5.06066	1.2743
HS2ST1	A_24_P242361	4.98467	1.2743
MFSD5	A_23_P72853	5.27044	1.27414
ZNF267	A_23_P66260	3.92245	1.27392
C15orf38	A_24_P404033	4.31876	1.27386
SYNGR1	A_33_P3379091	4.82287	1.27357
ZMYND8	A_23_P369666	4.38395	1.27341
HPS3	A_23_P40821	4.62421	1.27335
XLOC_l2_002761	A_21_P0011015	4.69926	1.27333
ZNF815	A_33_P3357858	5.00477	1.27325
TRIM34	A_24_P398323	4.41196	1.27323
SEPHS2	A_23_P146798	5.81767	1.27307
VPS8	A_24_P357709	5.25703	1.27296
CDC42SE2	A_24_P409042	5.38143	1.27294
TMEM188	A_33_P3403549	4.33025	1.27251
NRP2	A_33_P3297415	4.03913	1.27244
TMBIM6	A_24_P355876	6.25513	1.27222
LOC285758	A_33_P3867584	3.95332	1.2722
ALG1	A_24_P586523	6.33416	1.27209
TTF2	A_33_P3256685	5.93957	1.27193
AP1S1	A_23_P157404	5.20152	1.27183
GNA12	A_23_P215265	4.74563	1.27181
GMFB	A_24_P172768	4.50466	1.27179
XLOC_010430	A_21_P0008083	4.43191	1.27163
CEP170	A_33_P3410507	4.95836	1.27135
METTL1	A_23_P47790	4.64751	1.27132
CCDC71	A_23_P61524	3.91635	1.27132
SPG21	A_23_P147450	4.946	1.27128
ATP13A2	A_24_P131222	4.71938	1.27117
LOC100505687	A_21_P0000758	5.06877	1.27093
LOC100129596	A_33_P3364964	4.85893	1.27075
ENST00000551681	A_23_P3552	4.331	1.27059
XLOC_014110	A_21_P0010215	4.41878	1.27051
LOC100131355	A_33_P3254751	3.96855	1.2705
INSL3	A_33_P3334828	4.34491	1.27009
USF2	A_33_P3299982	5.28252	1.26984
TAOK3	A_33_P3346102	7.06638	1.26967
ALG1L2	A_33_P3329644	6.41152	1.26929
A_33_P3304081	A_33_P3304081	5.32178	1.26907
NAA20	A_23_P102770	5.77784	1.26875
B3GNTL1	A_24_P181672	4.44427	1.26845
NAT1	A_23_P95594	4.4761	1.26792
CHKA	A_23_P124742	4.63285	1.2676
LPCAT2	A_23_P141021	4.36436	1.26734
PSMB10	A_33_P3288359	5.09007	1.26701
DPH3	A_23_P69188	4.61996	1.2669
SEMA4D	A_33_P3697530	3.95137	1.26662
HM13	A_23_P396867	5.0095	1.26649
CENPE	A_23_P253524	3.85693	1.26637
A_33_P3334121	A_33_P3334121	4.27391	1.2662
DISC1	A_21_P0000047	4.13349	1.26592
BCL2L1	A_23_P210886	4.51086	1.26571
FAM7A1	A_32_P203786	4.13595	1.26562
AGA	A_23_P7099	4.27167	1.26561
COMMD8	A_23_P44257	4.7961	1.26556
TM9SF2	A_24_P210399	4.76696	1.26544
PTGR1	A_23_P157809	4.31009	1.26534
TBC1D22A	A_23_P109593	5.24463	1.26521
ATP5J2	A_23_P215832	5.4225	1.26504
2015-09-01	A_33_P3423610	4.51845	1.26484
CD164	A_23_P254756	4.86597	1.26483
BLOC1S1	A_33_P3388870	4.00808	1.26464
LOC644962	A_33_P3570228	4.15954	1.2642
LOC100506119	A_19_P00322621	4.26888	1.26407
FAM100B	A_24_P194714	5.45825	1.26406
CLDN7	A_21_P0000099	4.65393	1.264
ATP11A	A_24_P161973	4.89417	1.2637
LYSMD2	A_32_P120895	4.94508	1.26345
SUMF1	A_23_P69242	5.00717	1.26297
TMEM229B	A_33_P3355014	4.04773	1.26273
MITF	A_23_P426663	3.85348	1.26254
C9orf46	A_23_P255869	4.6352	1.2621
LOC100506694	A_19_P00322080	4.14408	1.26204
GNG2	A_32_P208403	4.21446	1.26199
FAM20C	A_23_P250122	4.22741	1.26196
LOC100131564	A_21_P0001549	4.19168	1.26192
DISC1	A_24_P83787	3.99293	1.26175
LOC100506694	A_19_P00807384	4.03143	1.2617
SLC36A4	A_33_P3422991	4.10424	1.26126
TMED9	A_23_P70127	4.06058	1.2612
GSTK1	A_23_P20107	5.00265	1.26099
TMEM147	A_23_P79043	5.32238	1.26052
CPT1B	A_23_P218817	4.43273	1.26048
A_33_P3260455	A_33_P3260455	5.04492	1.26006
GDE1	A_23_P54758	4.458	1.26002
PLEKHM2	A_23_P351342	4.11212	1.26002
GIT2	A_23_P204436	4.38797	1.25925
ACTR3	A_23_P108785	5.70136	1.25907
LGALS1	A_23_P166459	4.06013	1.25883
KIAA0247	A_23_P371787	5.7067	1.2585
SRXN1	A_23_P320113	4.15799	1.25845
ARHGEF18	A_23_P50357	5.80146	1.25839
GNL3LP1	A_33_P3651994	3.8741	1.25837
PDE4A	A_24_P322474	5.5525	1.25825
TMEM9B	A_23_P162087	5.92391	1.25794
HNMT	A_24_P915806	4.08007	1.25786
NRBF2	A_23_P63816	4.4344	1.25779
ACSL5	A_33_P3217983	5.90971	1.25766
CCDC154	A_33_P3283828	4.42851	1.25756
MIS18BP1	A_23_P364107	4.82581	1.25714
NADK	A_24_P389994	4.68257	1.25671
F8A1	A_23_P11262	5.46999	1.25661
DGKZ	A_33_P3303602	4.51046	1.25661
A_33_P3283167	A_33_P3283167	4.58046	1.25654
NCK1	A_23_P255785	5.18761	1.25635
C12orf47	A_21_P0007761	5.34551	1.25617
KLHL5	A_23_P121527	5.50495	1.25578
SEC11C	A_23_P208009	4.97973	1.25535
CD109	A_23_P331928	3.8674	1.25515
LOC100653004	A_19_P00317237	3.97094	1.25514
EFTUD2	A_23_P55190	4.67979	1.25509
CARD8	A_21_P0000098	4.3542	1.25492
C6orf1	A_23_P81993	5.42962	1.25482
DERA	A_23_P25253	4.96515	1.25472
SCCPDH	A_23_P62807	4.2004	1.25468
SPRED1	A_24_P107859	4.71096	1.25462
MBD4	A_23_P92154	4.4281	1.25446
SCO2	A_23_P132388	3.84104	1.25428
BCKDK	A_23_P3823	4.37564	1.25427
AGAP3	A_33_P3240543	4.41992	1.25421
TSSC1	A_23_P256773	5.04464	1.25416
C5orf62	A_23_P414273	4.28062	1.25385
ZMIZ1	A_23_P138435	4.83535	1.25374
CTBS	A_24_P940135	5.34512	1.25372
FLI1	A_24_P355649	4.7405	1.25368
GIMAP4	A_24_P209455	3.96373	1.25368
CTNNBIP1	A_33_P3286293	3.8679	1.25334
LOC374443	A_21_P0011036	4.01657	1.25327
LOC100505666	A_21_P0014077	4.01684	1.25299
KLHL5	A_24_P17719	5.57525	1.25289
ARPC5	A_33_P3338909	5.51985	1.25285
LRP1	A_23_P124837	4.69391	1.25251
LOC100509213	A_21_P0014749	3.93878	1.25251
DPP3	A_23_P116091	4.3291	1.25246
ABCC10	A_33_P3372566	5.13744	1.25216
UBE2L6	A_23_P75741	3.83884	1.25194
ADIPOR1	A_23_P46627	4.04318	1.25189
NIPA1	A_33_P3250840	4.84741	1.25185
CIB1	A_24_P44514	5.52213	1.25184
TOR3A	A_24_P130962	3.88782	1.25162
S1PR2	A_32_P827528	5.25792	1.25149
C19orf10	A_33_P3243337	4.21726	1.25108
MKNK1	A_23_P200126	4.42294	1.25101
PISD	A_23_P143662	5.21224	1.25089
PNPLA6	A_23_P16166	4.79454	1.25082
PLEKHA2	A_33_P3339860	5.47527	1.25066
MYO9B	A_24_P246173	4.92517	1.25013
IFI27L2	A_23_P140146	5.06904	1.25002
LOC440104	A_24_P93703	4.44178	1.24997
SNX29	A_23_P367816	4.98818	1.2499
HLA-E	A_32_P460973	5.11248	1.2497
HPS1	A_23_P328069	4.42664	1.24969
ADPRH	A_33_P3366053	4.21094	1.2495
DTX3L	A_24_P941912	4.19039	1.24928
ZNF101	A_23_P142407	4.8606	1.24923
MCM2	A_32_P103633	4.01172	1.249
SRD5A1	A_23_P30223	4.02614	1.24884
SERPINB1	A_23_P214330	4.06358	1.24881
IQCG	A_23_P300076	5.411	1.24866
GNG5	A_23_P148513	5.5043	1.24846
C10orf46	A_24_P882914	5.40567	1.24838
TMEM91	A_33_P3363620	4.23549	1.24818
AF161372	A_23_P369746	4.00816	1.24812
RAB8A	A_33_P3320127	5.29985	1.248
FAM199X	A_23_P45294	4.73145	1.24772
ZCCHC2	A_32_P134290	4.46849	1.24762
RAB8B	A_23_P317465	4.77016	1.24757
AK131345	A_33_P3307980	4.75125	1.24749
A_24_P255654	A_24_P255654	4.12052	1.24726
ATP5J2	A_24_P343377	5.33594	1.24722
APEX2	A_23_P256682	4.28836	1.24717
XLOC_l2_008221	A_21_P0011956	4.555	1.24686
TRMT5	A_33_P3393796	6.45501	1.24685
TFEB	A_33_P3344618	4.11405	1.24684
LSM4	A_24_P224776	4.12731	1.24681
ENST00000359838	A_33_P3219682	3.94416	1.24675
RNF145	A_23_P167559	4.27672	1.24616
COX5A	A_19_P00808453	5.59383	1.24611
PFKFB2	A_33_P3300635	4.78075	1.24598
DQ786257	A_33_P3275255	4.29079	1.24585
SETDB2	A_33_P3327245	4.05958	1.24559
ATRN	A_23_P79931	4.94092	1.24557
HLA-A	A_33_P3379962	4.53912	1.24548
A_33_P3222664	A_33_P3222664	4.19491	1.24529
LRP12	A_23_P8906	4.64538	1.24478
HDHD1	A_21_P0000095	4.35462	1.24456
LOC100506459	A_33_P3741059	4.44376	1.24451
LOC100131541	A_24_P935682	4.7321	1.24442
SFT2D2	A_23_P148785	5.82327	1.24429
USP3	A_23_P170467	4.34786	1.24425
WIPI1	A_23_P141394	3.83728	1.2441
SLC25A5	A_23_P137057	4.79072	1.24399
DPAGT1	A_23_P1775	4.29923	1.24395
TMEM106A	A_33_P3370305	3.8425	1.24375
PARP4	A_33_P3303259	4.29976	1.24361
CLN3	A_24_P187651	4.096	1.24344
DCLRE1C	A_23_P86632	5.34797	1.24338
PHC2	A_23_P34510	4.16874	1.2433
ARRDC1	A_23_P391607	4.15565	1.24329
PSRC1	A_23_P46539	4.34013	1.24328
C10orf46	A_33_P3377619	5.93782	1.24283
PSMC2	A_21_P0000155	3.89926	1.24281
ELOVL1	A_23_P23380	4.30339	1.24239
IFI27L1	A_24_P261929	5.0436	1.24238
SPG11	A_23_P65699	6.16221	1.24224
SNX29	A_32_P66020	4.01073	1.24222
AKIRIN2	A_23_P428827	4.61664	1.24218
PDLIM7	A_33_P3384562	4.4655	1.24182
RER1	A_23_P85392	4.90869	1.24176
ENOPH1	A_23_P121806	4.84674	1.24154
TBC1D14	A_23_P155830	4.70239	1.24148
PCNA	A_19_P00806947	4.72843	1.24102
PTPRE	A_33_P3309556	3.85795	1.24095
FAM53B	A_24_P406814	4.46814	1.24093
ALG1L	A_32_P158355	6.182	1.24083
MRM1	A_23_P15603	4.47761	1.24078
SLC15A4	A_24_P13311	5.76533	1.24053
TESK2	A_23_P9875	4.14523	1.24048
SLC35B1	A_23_P89455	4.11137	1.2404
VDAC1	A_23_P144816	5.64601	1.24033
TPRA1	A_33_P3399373	5.13647	1.24025
TMEM179B	A_24_P161959	4.92781	1.24016
KIF1B	A_23_P201287	5.4992	1.2401
DKFZP586I1420	A_23_P403398	4.39745	1.24
YIPF1	A_23_P200239	5.88727	1.23996
XLOC_l2_002761	A_21_P0011016	4.45359	1.23992
PTPRN2	A_32_P79434	4.12662	1.2399
PVRL2	A_23_P208293	3.90108	1.2399
SLC35E3	A_23_P159110	5.25899	1.23971
MPV17	A_33_P3415216	4.76673	1.23926
VAT1	A_23_P26954	4.06047	1.23891
TNFRSF10A	A_23_P255653	4.11019	1.23888
ATP2C1	A_24_P137376	4.53825	1.23884
LOC100507448	A_21_P0014496	4.35427	1.23882
MAD1L1	A_33_P3569068	4.55977	1.23874
FAM102B	A_32_P172864	4.0609	1.23852
STRBP	A_23_P252155	5.08226	1.23834
MADD	A_23_P202708	4.88244	1.23834
TRAPPC1	A_23_P125348	4.35297	1.23834
SAMD10	A_33_P3403927	5.20418	1.23827
ABCC5	A_33_P3298057	4.33814	1.23824
PTRHD1	A_24_P16036	4.18627	1.23814
UBE2F	A_23_P39561	5.15055	1.23804
XLOC_003853	A_21_P0003710	4.28748	1.23799
C6orf26	A_24_P3804	4.57674	1.23794
SCPEP1	A_23_P152548	4.15337	1.23759
GNG10	A_23_P112260	3.87584	1.23736
STX7	A_23_P303260	4.30666	1.23709
TM2D2	A_23_P502678	5.17125	1.23708
C20orf194	A_33_P3345389	5.06885	1.23706
AK124190	A_33_P3237413	5.18603	1.23695
SNX29	A_32_P120604	4.05722	1.23694
METTL1	A_33_P3700794	4.57691	1.23668
WDR91	A_33_P3316493	4.212	1.23628
LOC284837	A_32_P738377	4.36379	1.23627
F8A2	A_33_P3242234	5.24844	1.23585
AK130794	A_33_P3232493	4.61982	1.23578
FASTKD1	A_23_P28590	4.37823	1.23574
PDP1	A_33_P3369761	5.31568	1.23569
CLIC1	A_23_P30884	5.75924	1.23502
NRAS	A_23_P63190	4.61694	1.23477
HHAT	A_23_P136355	4.12876	1.23465
CD81	A_33_P3373375	4.44821	1.2346
LINC00338	A_19_P00810899	4.64927	1.23458
LHPP	A_24_P355493	4.20921	1.23452
TMSB4X	A_24_P374516	4.03401	1.23419
WDR55	A_33_P3259428	5.34478	1.23416
MRPL17	A_23_P87257	4.43763	1.23416
ENST00000456813	A_32_P214340	4.13788	1.23416
CSNK1D	A_33_P3324765	4.54563	1.23415
C10orf58	A_33_P3350374	3.87319	1.23411
RPN2	A_33_P3332145	5.28449	1.23399
A_33_P3340424	A_33_P3340424	5.20684	1.23361
APEH	A_23_P41143	3.99314	1.23353
TRIM65	A_33_P3331346	3.9776	1.2334
C1orf96	A_33_P3359753	4.26429	1.23324
FKBP1B	A_23_P142631	4.18581	1.23324
BLVRA	A_23_P71148	5.1044	1.23318
LOC100506713	A_33_P3328445	4.27029	1.23317
ZDHHC7	A_23_P129389	4.27805	1.23316
RELL2	A_33_P3229027	3.96563	1.23316
SNX6	A_23_P54000	5.08922	1.23301
BRP44	A_23_P114929	5.80138	1.23298
[truncated: 1,840 more rows]

## Sheet: CAvsIPA
Significant Positive in Atherosclerotic Arteries							Significant Positive in Control Arteries
Gene	Oligo	Score(d)	Fold Change				Gene	Oligo	Score(d)	Fold Change
MMP7	A_23_P52761	13.6211	14.1752				RBP4	A_23_P75283	7.63093	4.13889
MMP12	A_23_P150316	11.9444	12.5722				MTUS2	A_33_P3293858	6.54924	4.10383
APOC1	A_24_P109214	9.70534	9.27628				KCNK17	A_23_P42128	5.20718	3.52229
CCL18	A_23_P55270	10.7203	8.71186				KCNK17	A_24_P112032	5.23997	3.45942
SPP1	A_23_P7313	7.47695	7.37458				SPINT2	A_23_P27795	8.48855	3.37792
MARCO	A_23_P101992	9.21893	6.81957				PLIN4	A_33_P3400763	5.61052	2.96313
MMP9	A_23_P40174	6.7444	6.10618				C12orf53	A_24_P248185	8.40352	2.86415
HS3ST2	A_23_P118158	11.0035	5.97399				FAM19A5	A_23_P304489	5.69347	2.73926
CHIT1	A_23_P126278	7.30475	5.66517				MS4A4A	A_23_P75769	4.06249	2.72706
IL1RN	A_33_P3246833	8.57982	5.6472				COL4A4	A_33_P3227400	8.68828	2.70439
LILRB4	A_33_P3267799	11.6404	5.55967				CECR1	A_33_P3262635	4.67261	2.67909
RGS1	A_23_P97141	9.71441	5.38287				ALDH1L1	A_23_P258887	4.53652	2.65933
C15orf48	A_23_P26024	9.83703	5.22112				XLOC_l2_010947	A_21_P0012636	4.11883	2.59804
HTRA4	A_23_P44421	10.8793	5.08972				C1QB	A_23_P137366	4.14274	2.50007
HAMP	A_33_P3336720	11.2436	5.07523				CLMP	A_23_P35995	7.37416	2.49142
SDS	A_23_P2645	9.17433	5.05957				PI16	A_33_P3215640	3.92824	2.40125
IL4I1	A_33_P3405424	12.5947	4.93114				MMP19	A_23_P203888	5.85768	2.39722
PLA2G7	A_23_P145096	11.328	4.81303				LIPE	A_33_P3294986	3.87874	2.36397
PKD2L1	A_23_P12554	7.91275	4.76382				FOLR2	A_23_P47709	4.02114	2.29788
FBP1	A_23_P257111	10.1119	4.71149				C1QA	A_24_P222655	4.33435	2.29354
APOE	A_33_P3223592	10.1922	4.5977				MMP19	A_24_P184445	5.76284	2.25651
LOC283050	A_33_P3394140	14.0568	4.54867				F13A1	A_32_P140139	4.04772	2.25154
RAB42	A_23_P434919	11.4344	4.53595				PLTP	A_23_P5983	3.68526	2.24492
MMP1	A_23_P1691	5.23934	4.51254				NPTX2	A_23_P82651	3.72161	2.24174
TREM1	A_23_P19333	9.87184	4.46495				CD209	A_24_P305345	4.55811	2.22065
CCL4	A_33_P3354607	10.9004	4.43358				TMEM37	A_33_P3289296	5.21656	2.2146
CCL3L3	A_24_P228130	12.7503	4.41447				CCDC146	A_23_P168771	3.94109	2.20647
APOC2	A_23_P208302	9.71506	4.39522				KCNK6	A_23_P50591	10.8969	2.20358
CCL3L3	A_33_P3296181	11.9939	4.37239				MPEG1	A_24_P153568	4.16215	2.19434
AQP9	A_23_P106362	8.37798	4.35065				PDE3B	A_33_P3240018	8.40668	2.18859
CCL3	A_33_P3316273	11.3549	4.34041				ATP1B1	A_23_P62932	7.14318	2.16595
CCL4	A_23_P207564	10.7626	4.17599				LOC254057	A_33_P3613516	5.10281	2.11815
TREM2	A_24_P12397	10.3795	4.16474				CNTN3	A_24_P71649	4.28196	2.04589
TM4SF19	A_23_P372946	8.45327	4.08691				PLAT	A_23_P82868	4.2223	2.04471
PDE6G	A_33_P3341105	11.9034	4.06714				RBM20	A_24_P453497	4.78608	2.03988
SLC2A5	A_23_P160159	8.4198	3.87815				HMCN1	A_23_P148990	5.44089	2.03272
LILRA6	A_33_P3397599	9.84698	3.85551				C6orf192	A_23_P134113	3.9687	2.02005
XLOC_l2_006821	A_21_P0011713	10.1158	3.82548				CTSH	A_23_P14774	4.21533	2.00273
ACP5	A_23_P142075	6.14494	3.82541				VAV1	A_23_P38959	3.70941	1.98796
ITGAX	A_23_P312132	10.4307	3.81921				NANOS1	A_24_P383609	4.65075	1.98337
PAQR5	A_33_P3368750	11.221	3.79154				MRC1	A_23_P12746	4.15668	1.96688
HRK	A_23_P25194	11.0453	3.75687				SIGLEC1	A_23_P17481	3.76931	1.96152
BCL2A1	A_23_P152002	7.30393	3.75213				ZNF503	A_33_P3262495	5.75879	1.95997
CD83	A_23_P70670	9.7507	3.74714				GRIA2	A_33_P3230161	4.75965	1.9493
PLIN2	A_33_P3258617	6.01454	3.67981				C10orf58	A_23_P63660	5.32766	1.94603
HK2	A_32_P175739	10.3054	3.67849				IL2RA	A_23_P127288	3.69857	1.94521
GPNMB	A_23_P134426	9.77491	3.64859				TFPI2	A_23_P393620	3.95381	1.94072
TM4SF19	A_21_P0000160	8.25704	3.61548				PSTPIP1	A_23_P48997	6.16586	1.92256
PTCRA	A_33_P3229918	12.0765	3.60002				SLC7A7	A_23_P99642	3.96386	1.91581
CAPG	A_33_P3305758	10.727	3.59222				CHRFAM7A	A_33_P3719083	5.45309	1.91501
IL1B	A_23_P79518	7.67461	3.58181				MMP23B	A_23_P74088	5.02973	1.91501
XLOC_l2_007731	A_21_P0012042	10.5444	3.57265				RBP1	A_23_P257649	4.14876	1.89689
FUCA1	A_23_P11543	9.54868	3.56589				CD209	A_33_P3272493	3.98186	1.88448
UCP2	A_23_P47704	9.60299	3.50834				CYBA	A_33_P3372332	3.96853	1.88003
ADAM8	A_24_P300777	9.96899	3.49871				PREX1	A_23_P413641	5.10112	1.8601
IFI30	A_23_P153745	10.1741	3.49525				FUCA1	A_23_P11543	4.19702	1.85912
GAL	A_23_P374844	5.52303	3.48399				RASSF2	A_23_P166087	5.10197	1.85844
IRX1	A_33_P3336257	6.78659	3.48208				TRIB1	A_24_P252497	4.043	1.85795
ENST00000400702	A_33_P3354604	10.5206	3.43661				C10orf11	A_23_P113034	7.31608	1.85746
CAPG	A_33_P3389634	10.9736	3.43579				PTPRD	A_33_P3309551	4.0685	1.85688
HMOX1	A_23_P120883	7.47894	3.39433				TFRC	A_23_P212617	4.11508	1.84086
CTSL1P8	A_21_P0000597	12.5747	3.38496				ITM2C	A_24_P379820	4.65759	1.84009
SLAMF8	A_23_P200138	11.9815	3.37365				XLOC_l2_014549	A_21_P0013517	5.00285	1.82172
SLC37A2	A_33_P3474319	8.71852	3.36933				PID1	A_23_P21485	4.4973	1.8179
MREG	A_23_P108948	11.0391	3.36738				ENPP1	A_23_P156880	3.90174	1.81152
SHISA3	A_23_P41476	8.63524	3.36353				FBXO41	A_23_P349676	4.57232	1.80582
PLBD1	A_23_P87709	10.5472	3.3606				CYBB	A_24_P365767	3.7356	1.80373
LOC645638	A_21_P0009342	10.7348	3.35848				WDR86	A_33_P3341601	4.17129	1.79523
TM7SF4	A_23_P43107	7.14627	3.34378				ITM2C	A_24_P402690	4.63473	1.79372
SGK1	A_23_P19673	10.5404	3.33722				ST6GAL2	A_23_P429425	3.89877	1.79315
HLA-DQA2	A_24_P852756	5.71837	3.333				CYP27A1	A_33_P3361422	4.51379	1.78845
VMO1	A_23_P55356	8.2361	3.32232				MYH10	A_33_P3235004	3.81875	1.78667
ENST00000378350	A_33_P3354589	10.1638	3.29358				SMOC2	A_23_P70307	4.32102	1.7734
TSPAN10	A_33_P3449097	5.39991	3.27703				CABLES1	A_23_P422851	5.99707	1.77135
NPL	A_33_P3414907	12.5158	3.25728				MEIS1	A_24_P319736	3.96214	1.77098
OSM	A_23_P166408	6.24197	3.24884				BST2	A_23_P39465	3.73638	1.76661
ITGB2	A_23_P329573	10.1193	3.21892				ENPP1	A_32_P192376	3.74247	1.75791
KMO	A_24_P77082	11.3484	3.21573				MYO7A	A_23_P98786	4.14261	1.75211
ITGAM	A_23_P124108	12.8264	3.21551				KALRN	A_24_P328524	4.51668	1.75036
SCD	A_32_P163858	9.76709	3.20127				MCOLN3	A_33_P3238335	5.73527	1.74586
NPL	A_33_P3316456	11.9302	3.2004				ABCB4	A_33_P3336760	5.01313	1.74147
LAPTM5	A_23_P86283	9.97515	3.19156				COL9A2	A_23_P45786	4.25971	1.73444
CTSB	A_33_P3287631	12.1152	3.18378				C10orf58	A_33_P3350374	5.28078	1.72971
KCNJ5	A_24_P309521	9.331	3.17645				WIPF1	A_33_P3339376	3.93203	1.72862
CD52	A_23_P85800	10.2768	3.15725				CD209	A_24_P186539	3.6855	1.72789
NIPAL4	A_33_P3415052	7.95715	3.1408				FZD2	A_23_P141362	4.77456	1.71839
CTSD	A_33_P3243907	10.916	3.127				ACSL1	A_23_P110212	4.63445	1.71416
SLC1A3	A_24_P286114	7.763	3.12049				MECOM	A_24_P320103	4.08427	1.69723
MSR1	A_24_P372223	8.89781	3.11076				CPZ	A_23_P58251	5.12812	1.69634
MAPK13	A_24_P406132	10.6202	3.10853				MAPK10	A_23_P45025	6.26709	1.69189
LIPA	A_23_P97860	11.0143	3.10497				SLC12A6	A_33_P3212112	5.275	1.69003
ITLN1	A_23_P95790	3.76513	3.10264				ITGA8	A_23_P46781	3.71795	1.68444
THC2532340	A_23_P376449	11.8653	3.09703				TTYH3	A_23_P331895	3.96013	1.67492
FCGBP	A_23_P21495	4.59621	3.09703				SUSD3	A_23_P401076	4.35308	1.67351
HLA-DQA1	A_33_P3273884	5.63287	3.09619				MPPED2	A_32_P105825	4.04178	1.67219
KRT14	A_21_P0011633	6.90874	3.09376				HOXA2	A_24_P200854	4.55604	1.65664
LILRA4	A_23_P90497	12.7079	3.0737				BAI3	A_23_P252556	3.84911	1.65082
SLC31A2	A_23_P217109	10.876	3.06097				SLC45A3	A_24_P208345	4.8051	1.64969
CD84	A_24_P362193	8.27672	3.06045				PLXNA4	A_24_P772488	3.82883	1.64779
CYP27A1	A_33_P3361422	10.7893	3.05805				MPP1	A_23_P171296	3.74068	1.63503
LOC100506585	A_21_P0000855	11.7052	3.02786				RIN3	A_23_P151820	4.15819	1.63186
C2	A_32_P162187	8.62244	3.00875				XLOC_l2_000416	A_21_P0010725	3.73367	1.62878
CTSZ	A_33_P3250398	14.0566	3.00782				MRC2	A_33_P3364741	3.94801	1.60568
FGR	A_23_P103932	11.0454	2.99972				MID1	A_21_P0000116	4.1033	1.60441
CSTB	A_23_P154894	11.7174	2.99762				DQ786257	A_33_P3275255	3.99137	1.59861
PPAPDC1A	A_24_P810290	10.4804	2.98292				KLRC4	A_23_P218058	4.05345	1.59668
CTSL1	A_23_P94533	12.1913	2.98017				WNT5A	A_33_P3341499	4.38569	1.5904
HAVCR2	A_24_P411561	13.2098	2.97935				STOX2	A_24_P163237	4.42544	1.58932
HLA-DQA1	A_33_P3293049	5.03068	2.97722				PRTFDC1	A_23_P202004	4.08297	1.58907
ALOX15B	A_23_P60627	7.8133	2.97453				SLC24A4	A_23_P503010	3.88911	1.58773
SLC15A3	A_23_P75786	10.9317	2.97006				MEGF6	A_24_P926960	3.80576	1.58382
FCER1G	A_23_P160849	8.83695	2.96849				ABCC1	A_24_P227831	4.86665	1.57851
BCAT1	A_24_P935986	11.1882	2.95448				GFRA2	A_33_P3317580	4.00305	1.57834
TMEM37	A_33_P3289296	9.74522	2.93553				SYNGR1	A_23_P211522	5.46918	1.5776
CECR1	A_33_P3262635	9.86705	2.92582				USP31	A_24_P390583	4.55515	1.57329
PVRL4	A_33_P3236392	11.4154	2.92173				NFKBIZ	A_23_P212089	4.36216	1.57321
TYROBP	A_33_P3409062	10.2854	2.90452				AXIN2	A_24_P298027	4.34753	1.57131
NCEH1	A_23_P132644	12.8075	2.89719				CHD3	A_33_P3239287	6.16762	1.56867
C2	A_33_P3404601	9.33744	2.89388				ZNF503-AS2	A_33_P3331641	5.00434	1.56859
LOC100505702	A_19_P00322310	12.3681	2.89304				LOC440104	A_24_P93703	4.52274	1.56629
STRA6	A_33_P3307495	9.07175	2.88884				ARHGEF5	A_23_P93988	5.54219	1.56546
IGSF6	A_33_P3372004	9.43223	2.88781				CDCA7L	A_24_P274795	5.97877	1.56152
FTL	A_23_P50504	12.0085	2.8849				USP31	A_23_P206612	4.02364	1.56046
C5AR1	A_23_P153562	8.07039	2.8637				KALRN	A_24_P410797	3.73187	1.55653
CEBPA	A_24_P224727	8.71873	2.86141				DGKA	A_23_P105307	4.53326	1.55017
TIFAB	A_33_P3380383	9.1842	2.85277				IER5	A_23_P86330	3.77239	1.54594
SLC29A3	A_23_P46871	10.1824	2.84538				BLNK	A_33_P3363637	3.86178	1.53631
IRF8	A_33_P3343120	12.0225	2.84431				MID1	A_32_P128656	4.80718	1.5326
CD68	A_23_P15394	10.3366	2.8413				SYNGR1	A_33_P3379091	5.56543	1.5221
SLC47A1	A_24_P142503	7.99962	2.83902				NELF	A_23_P32064	4.43876	1.52042
RNASET2	A_24_P289471	10.9488	2.83563				FUT4	A_33_P3286536	4.17876	1.51643
XLOC_l2_013301	A_21_P0013181	8.53794	2.83041				NPAS2	A_23_P218597	4.23683	1.50477
CCR1	A_24_P148717	9.85838	2.821				SLIT2	A_23_P144348	4.46717	1.50351
GPR137B	A_23_P46149	12.4145	2.80544				KIAA1598	A_23_P202587	4.77431	1.50177
LGMN	A_23_P25994	10.3593	2.80166				KIAA0664L3	A_23_P89062	5.32695	1.50169
TBC1D2	A_33_P3216292	13.4252	2.80161				SYNGR1	A_33_P3284404	4.02087	1.48788
XLOC_l2_013301	A_21_P0013370	8.84994	2.79922				BAI1	A_33_P3285470	4.3161	1.47783
LILRB1	A_33_P3231414	10.2717	2.79196				ZBED3	A_23_P93032	4.97022	1.47675
LY86	A_23_P70688	9.60154	2.78887				PNMAL2	A_33_P3377851	4.81513	1.47489
ABCA1	A_24_P235429	10.5282	2.78839				ZNF503	A_33_P3268695	4.65316	1.47071
ALOX5	A_23_P104464	10.5198	2.78145				ZNF365	A_24_P226970	3.92601	1.46632
LOC645638	A_21_P0009341	9.42678	2.77547				IL15	A_23_P29953	3.74805	1.45275
LILRB3	A_23_P368711	11.5659	2.77012				SRC	A_23_P308603	4.06146	1.44416
SERPINA1	A_23_P218111	7.92101	2.76337				FAM189A1	A_32_P143000	3.71744	1.44181
KIAA1199	A_23_P324754	6.66025	2.75522				RPS6KA2	A_33_P3347452	3.98575	1.44045
HK3	A_23_P213584	11.5115	2.75184				CYP2R1	A_23_P202860	4.2181	1.43283
HCAR3	A_23_P64721	5.58119	2.74752				MAGED4B	A_23_P159907	4.33767	1.43162
ITGB7	A_23_P76529	10.813	2.73371				FAM105B	A_33_P3248424	4.65068	1.4308
CD84	A_23_P361940	8.78836	2.72803				ZNF185	A_23_P11025	3.9058	1.42982
SLC2A1	A_23_P571	9.53299	2.72663				ACSS2	A_23_P210900	5.19223	1.42181
PLEK2	A_23_P151506	11.6726	2.7053				KRT8P12	A_33_P3772937	3.80557	1.41525
ASPHD1	A_33_P3314276	12.6615	2.70032				FAM180A	A_32_P204218	4.39853	1.40939
ENST00000477036	A_33_P3273885	3.9149	2.69594				NEDD4L	A_24_P108311	3.7064	1.40681
MS4A4A	A_23_P75769	6.79738	2.69553				CLDN23	A_23_P134854	4.42291	1.40076
SPINT2	A_23_P27795	10.9595	2.69534				GLIPR2	A_23_P414913	5.49476	1.39716
CCRL2	A_23_P69310	10.133	2.69277				XLOC_l2_004866	A_21_P0011363	4.99763	1.39423
EGR2	A_23_P46936	7.13604	2.68863				FAM7A1	A_32_P203786	4.88624	1.39423
WDFY4	A_33_P3209651	13.1463	2.68762				ADAM23	A_23_P351667	3.71202	1.37952
PKD2L1	A_33_P3289034	6.32009	2.68524				IL34	A_23_P100386	4.25711	1.37923
HPSE	A_23_P256107	8.13001	2.68459				ZNF365	A_33_P3242508	5.48131	1.37735
MYO1G	A_24_P206343	11.4837	2.68153				THC2719114	A_33_P3283054	4.3235	1.3746
TFEC	A_33_P3224710	10.3555	2.67768				AP1S2	A_23_P217384	4.1529	1.37165
CD37	A_24_P82749	8.67149	2.67033				SDC3	A_23_P74887	4.54682	1.36898
APOBR	A_23_P54770	9.4616	2.66173				STMN3	A_24_P678104	3.82513	1.36748
FCGR3A	A_23_P200728	8.6653	2.65411				CASP3	A_23_P92410	3.99473	1.36661
CD300A	A_24_P159434	9.92017	2.65248				MOK	A_23_P76731	3.87118	1.36647
GM2A	A_33_P3405334	11.354	2.64727				LRRC3	A_33_P3263232	3.81537	1.36453
PTPRO	A_23_P204304	12.3926	2.64515				TBC1D9	A_23_P41487	4.24733	1.36239
IL18	A_23_P104798	9.77742	2.64208				SEMA4D	A_33_P3697530	4.81371	1.36096
OLR1	A_24_P124624	8.30163	2.64095				CUX1	A_23_P253375	4.62915	1.3549
SIGLEC7	A_23_P38784	13.8492	2.63739				AP1S2	A_33_P3258782	3.90023	1.33793
P2RX7	A_33_P3263867	9.79624	2.63721				SORD	A_23_P77103	3.81474	1.33631
CPVL	A_23_P134347	9.42915	2.63717				MCL1	A_24_P336759	3.79891	1.33505
OSCAR	A_23_P50368	9.28021	2.62827				PIGL	A_24_P253755	3.79324	1.33253
DIRAS1	A_23_P386942	9.10689	2.62473				OXER1	A_33_P3222203	3.69708	1.33113
DPEP2	A_23_P118025	9.56493	2.6224				MOCOS	A_23_P67042	4.19662	1.31875
PTAFR	A_24_P102821	10.0439	2.6198				RAB11FIP5	A_23_P415006	3.68867	1.31722
C1QB	A_23_P137366	5.98006	2.61868				KIAA0513	A_23_P206310	4.25374	1.30107
EMILIN2	A_23_P27315	11.6162	2.61806				CD40	A_33_P3245439	3.76464	1.29317
PLD3	A_23_P27515	9.68767	2.61596				PHKA1	A_24_P238543	3.92747	1.2931
CXCL1	A_23_P7144	4.38212	2.61511				GDF11	A_23_P76102	3.88208	1.24258
SMPDL3A	A_23_P72117	8.60563	2.61444				BICD2	A_24_P419120	3.95639	1.1753
KCNN4	A_23_P67529	7.55538	2.61074
KRT14	A_33_P3345534	6.73437	2.60571				Significant Negative in Control Arteries
HLA-DMB	A_32_P351968	8.1909	2.6018				Gene	Oligo	Score(d)	Fold Change
C6orf105	A_23_P156826	8.47241	2.60086				HOXC9	A_23_P25150	-18.4722	-8.50781
XLOC_004924	A_21_P0004566	5.92438	2.60024				HOXC6	A_33_P3300965	-12.8543	-7.57562
KRT31	A_23_P107465	10.6866	2.59386				HOXA9	A_23_P500998	-19.0064	-7.11111
PDPN	A_24_P299685	7.81128	2.59001				EMX2OS	A_24_P892472	-12.5005	-6.36329
WDFY4	A_32_P30905	11.7617	2.5897				HOXA7	A_23_P70968	-12.0567	-6.33628
RBP1	A_23_P257649	10.0993	2.58912				EMX2	A_23_P44264	-15.3468	-5.99543
RNASET2	A_24_P360269	11.0301	2.58868				HOTAIR	A_19_P00330814	-16.6901	-5.97846
ACCN4	A_33_P3250730	8.58165	2.57849				HOXC4	A_33_P3300975	-12.503	-5.19117
EMR2	A_23_P502336	9.48297	2.57814				HOTAIR	A_19_P00330464	-16.3828	-5.08995
SLC11A1	A_33_P3317005	9.7098	2.57682				P2RX1	A_23_P372848	-6.50656	-5.05771
XLOC_l2_013301	A_21_P0013372	8.52807	2.57291				AVPR1A	A_23_P25246	-7.97889	-4.91347
NRIP3	A_23_P47682	10.6522	2.56935				TBX15	A_24_P128442	-9.78293	-4.5989
CTSS	A_24_P242646	10.5282	2.56628				ITIH3	A_33_P3313145	-8.34521	-4.43711
LGALS2	A_23_P120902	5.78484	2.56444				MYOC	A_23_P23783	-6.91164	-4.31827
SLC11A1	A_33_P3702055	7.08184	2.56309				SRL	A_33_P3346073	-7.01543	-4.15565
KLHL6	A_24_P944253	9.59437	2.56282				HOTAIR	A_21_P0010502	-12.7009	-4.14345
SLAMF7	A_24_P353638	7.12486	2.56182				HOXA6	A_33_P3377519	-9.84839	-4.09371
CCR5	A_23_P412321	8.96134	2.56107				DES	A_33_P3275801	-6.53407	-4.01115
TMEM51	A_33_P3363560	12.8873	2.55657				MUSTN1	A_24_P272310	-8.09734	-3.8425
SIGLEC14	A_33_P3382498	9.04579	2.55535				ACTA1	A_23_P1102	-6.8029	-3.81195
ANKRD58	A_32_P123255	8.8064	2.55417				HOXA10	A_24_P77904	-14.1075	-3.80056
FERMT3	A_23_P64044	12.575	2.55282				RERGL	A_23_P64919	-8.91853	-3.72704
DHRS9	A_23_P56559	6.49955	2.5486				LOC100506783	A_21_P0000804	-7.44118	-3.56828
STEAP3	A_23_P90601	11.7127	2.54412				STAC2	A_32_P152195	-4.6103	-3.5664
TNFRSF21	A_23_P30666	13.0201	2.53095				FHL5	A_23_P42358	-8.89406	-3.55388
PLIN2	A_23_P134953	6.74049	2.52918				RBPMS2	A_23_P100056	-5.47564	-3.38876
NCF2	A_23_P138194	8.89375	2.52728				HOXC8	A_24_P124558	-16.2618	-3.36341
FCGR1B	A_21_P0010728	8.47929	2.52702				SHOX2	A_33_P3221859	-10.8208	-3.27556
CLEC5A	A_23_P304356	8.94359	2.52581				PGAM2	A_33_P3268313	-7.57529	-3.23165
FABP5	A_23_P59877	9.45493	2.52164				CACNA1H	A_33_P3218960	-6.77297	-3.19202
ARL4C	A_33_P3323722	10.3059	2.52138				PITX1	A_33_P3240328	-5.53569	-3.14477
SLC7A7	A_23_P99642	11.9354	2.51493				SORBS2	A_23_P121795	-9.31508	-3.12108
LAIR1	A_33_P3253394	9.91578	2.51274				SORBS2	A_24_P140475	-9.08553	-3.0154
FCGR1B	A_21_P0010561	8.90465	2.51081				CASQ2	A_23_P126582	-6.40777	-2.93402
GM2A	A_24_P925314	8.839	2.51072				COMP	A_24_P264943	-3.96488	-2.84421
VNN1	A_33_P3399571	9.12205	2.50987				HSD17B6	A_23_P25030	-8.81951	-2.79345
VAMP8	A_23_P28434	11.9449	2.50807				KCNAB1	A_24_P182929	-5.71902	-2.73581
TMEM176B	A_23_P157007	6.26314	2.50618				SNCG	A_23_P251293	-10.5395	-2.71877
CNIH3	A_23_P384044	10.1378	2.50353				TMEM181	A_23_P331943	-4.50365	-2.67726
DENND2D	A_23_P85952	9.40408	2.50238				HOTAIR	A_19_P00329806	-9.38762	-2.63459
CXCR4	A_23_P102000	7.2332	2.49683				FAM207A	A_23_P61202	-8.70736	-2.63459
FCGR1B	A_23_P63390	8.69134	2.49649				CILP	A_23_P151895	-4.21776	-2.60802
MCOLN3	A_33_P3238335	10.853	2.4947				PTGFR	A_33_P3376551	-4.54839	-2.60583
TLR2	A_23_P92499	8.33799	2.48977				HOXA5	A_23_P93772	-7.3917	-2.59205
CD300LF	A_23_P55020	8.30053	2.4862				A_33_P3285769	A_33_P3285769	-7.87494	-2.58661
FTL	A_19_P00812340	10.2182	2.48594				FBXO16	A_23_P168847	-8.12871	-2.57901
NPL	A_33_P3414912	8.57225	2.48556				GDF10	A_23_P52227	-4.18671	-2.56968
RASL10A	A_23_P166400	8.45004	2.48382				LOC100505875	A_21_P0012596	-4.08318	-2.56497
STAC3	A_33_P3220663	11.596	2.48302				CKB	A_23_P25674	-5.70096	-2.54859
TREM1	A_33_P3319905	8.8863	2.47958				CRLF1	A_33_P3252286	-3.77468	-2.53231
MSR1	A_23_P392942	7.76363	2.47798				C7	A_23_P213857	-3.99908	-2.49666
C1QTNF4	A_33_P3210492	7.65075	2.47375				XLOC_l2_010724	A_21_P0012598	-3.75851	-2.42495
NFAM1	A_33_P3292769	9.39295	2.47223				HSPB3	A_23_P92730	-3.67316	-2.39873
LOC100506897	A_21_P0014234	12.6019	2.47181				DSP	A_32_P157945	-6.21748	-2.39156
RBM47	A_23_P132910	12.4563	2.47004				LOC400043	A_32_P169406	-6.53151	-2.38868
MSR1	A_33_P3379326	7.38127	2.46284				KCNK2	A_33_P3213822	-4.43371	-2.30574
BTK	A_33_P3277514	10.2837	2.45859				LPHN3	A_23_P10980	-7.438	-2.2986
C5orf20	A_23_P81441	8.09829	2.45633				PDZRN4	A_23_P105651	-4.67706	-2.29438
SYK	A_23_P9255	12.3588	2.45235				AIF1L	A_23_P392384	-6.43536	-2.27841
DFNA5	A_33_P3221293	10.1754	2.44816				FAM150B	A_33_P3320197	-3.84854	-2.27782
HMCN1	A_23_P148990	7.19254	2.44708				HOXA6	A_21_P0000199	-7.21154	-2.25319
CD14	A_33_P3284508	9.67913	2.43903				A_33_P3382634	A_33_P3382634	-7.30177	-2.23951
KIAA1598	A_23_P202587	10.3425	2.43628				ITGA5	A_23_P36562	-5.31308	-2.23528
LILRB3	A_32_P70158	7.89598	2.43595				SMOC1	A_24_P150466	-5.45594	-2.23434
SLCO2B1	A_23_P150768	6.76174	2.43524				COL4A6	A_23_P217379	-4.38121	-2.22264
KLHL6	A_23_P212655	10.1671	2.43424				NDUFA4L2	A_23_P9614	-3.75115	-2.18205
LSP1	A_23_P13382	10.5404	2.43349				LOC400456	A_32_P43349	-6.114	-2.14704
PTGS1	A_23_P216966	10.5465	2.43304				PDE1C	A_33_P3331856	-6.07463	-2.14163
ITGAX	A_33_P3213169	6.39712	2.43084				TSC22D1	A_33_P3296205	-6.20757	-2.1245
ADORA3	A_23_P126540	7.3377	2.42632				THBS4	A_24_P260443	-3.66006	-2.1226
FABP5	A_24_P673063	8.46593	2.42607				ENST00000302481	A_33_P3224730	-5.23935	-2.12026
PSAP	A_23_P12680	9.39047	2.42561				GJA4	A_23_P1083	-6.9469	-2.09866
TNNT1	A_33_P3397865	5.76868	2.42524				NTRK2	A_33_P3322804	-5.36368	-2.08855
RTN4R	A_23_P132175	6.6102	2.42106				Q6TXI9	A_19_P00805218	-5.48637	-2.07848
IL1RN	A_33_P3246829	7.27376	2.42003				MYRIP	A_23_P326760	-5.2685	-2.0751
CXCL16	A_33_P3351249	10.1121	2.40524				HOXD8	A_23_P210164	-7.26486	-2.07271
SPI1	A_33_P3489646	8.92916	2.40438				WFDC1	A_23_P106617	-4.37085	-2.07118
MATK	A_23_P50678	8.92648	2.4043				PDE4D	A_33_P3389653	-5.82277	-2.06966
FABP5	A_32_P204676	8.59878	2.40245				PCP4	A_23_P109322	-3.91138	-2.0599
PARVG	A_23_P250413	11.3079	2.40159				DSP	A_33_P3402565	-5.62534	-2.04632
C1QA	A_24_P222655	6.10391	2.4013				SUSD2	A_23_P314101	-3.99346	-2.04288
CU678501	A_32_P93036	8.92371	2.40106				PDZRN4	A_33_P3212729	-4.58276	-2.03357
CYBA	A_33_P3372332	10.5412	2.39112				ANGPT2	A_23_P60079	-4.1384	-2.02813
BC034319	A_19_P00317550	10.4928	2.38688				MYOZ1	A_23_P1320	-5.05021	-2.02016
TFCP2L1	A_23_P5301	9.26839	2.38329				DEPTOR	A_23_P60166	-5.17985	-2.01465
MMP19	A_23_P203888	7.82932	2.38325				SYTL2	A_23_P53193	-5.87051	-2.01201
VAV1	A_23_P38959	9.21632	2.38301				DPY19L2P3	A_33_P3626301	-4.29135	-1.98733
LOC100130238	A_19_P00803351	10.0664	2.37955				SLC38A1	A_23_P363399	-6.3476	-1.97506
SCARB1	A_23_P203900	8.77749	2.37915				PDE1C	A_24_P206328	-6.39655	-1.96595
CXCL16	A_23_P38505	12.0785	2.37768				TMTC1	A_32_P2452	-7.39484	-1.95648
PTPRJ	A_24_P921321	10.2913	2.36618				MYOM2	A_23_P258912	-5.00448	-1.945
ACOT4	A_23_P14515	9.64373	2.36158				XLOC_001412	A_19_P00320998	-4.85962	-1.92105
KRT14	A_21_P0011517	6.3209	2.35498				ACTG2	A_23_P39955	-5.11464	-1.91873
HCK	A_24_P365526	9.52726	2.35245				ACTG2	A_33_P3418541	-3.7848	-1.91249
LOC100505592	A_21_P0009442	10.6071	2.351				TRIM36	A_33_P3390793	-4.31627	-1.90338
HLA-DRB4	A_24_P370472	7.39963	2.34795				SEL1L2	A_33_P3283430	-4.05143	-1.89112
TLR1	A_23_P10873	10.5245	2.34387				GFOD1	A_23_P122662	-3.71381	-1.8823
LILRB2	A_23_P208493	8.61134	2.34251				CDH6	A_23_P214011	-5.01958	-1.88112
GPR65	A_23_P14564	9.08363	2.33393				TMEM38B	A_23_P60259	-4.03933	-1.87855
FAM165B	A_21_P0010238	6.30594	2.32998				ADARB1	A_33_P3399061	-7.46244	-1.87097
A_24_P887857	A_24_P887857	6.62206	2.32895				LOC100506966	A_21_P0014213	-4.35681	-1.85815
CAMP	A_23_P253791	4.58196	2.32891				C12orf28	A_32_P424761	-4.05368	-1.84793
KRT16P2	A_32_P62963	6.37936	2.32887				C10orf116	A_23_P161439	-6.53259	-1.8458
CD33	A_23_P331748	7.51415	2.32772				RORB	A_33_P3235856	-5.64289	-1.82862
RRAGD	A_23_P133691	9.58657	2.32426				LOC400043	A_19_P00315550	-6.57937	-1.82642
TFEC	A_32_P184394	12.0228	2.31555				ID2	A_32_P69368	-5.79018	-1.81866
LAIR1	A_33_P3355230	9.26963	2.31334				ARNT2	A_23_P83579	-4.93687	-1.80809
KYNU	A_24_P11506	12.1771	2.30963				SKAP2	A_33_P3388312	-4.07656	-1.80582
MAPK13	A_23_P145376	9.2361	2.30848				XK	A_23_P45304	-3.88886	-1.80146
TFRC	A_23_P212617	5.69037	2.30825				LMOD1	A_33_P3295261	-3.64177	-1.79674
PLA2G15	A_33_P3224745	9.4798	2.3075				MACROD2	A_23_P143334	-6.74064	-1.79626
ADORA2B	A_23_P55477	9.92714	2.30573				TUBA8	A_24_P160104	-5.56996	-1.79589
HLA-DPA1	A_33_P3234277	6.92149	2.30341				LOC145820	A_21_P0008684	-5.35262	-1.79221
HLA-DMA	A_24_P50245	8.52846	2.30325				FAM46B	A_23_P12199	-4.55458	-1.77489
SIGLEC9	A_24_P125561	13.5001	2.29759				HRC	A_23_P142125	-4.65979	-1.77247
THC2682885	A_24_P691826	8.77797	2.29716				SIX1	A_23_P76914	-5.59667	-1.75671
SNX10	A_24_P98109	7.80993	2.29501				NRN1	A_23_P414519	-3.8098	-1.7534
SLC25A19	A_33_P3350074	11.2232	2.29473				SMOC1	A_33_P3333603	-4.26468	-1.74751
ENST00000417510	A_32_P76627	5.78563	2.29332				DLG2	A_32_P229618	-5.16154	-1.74302
MMP19	A_24_P184445	5.95451	2.29297				ID2	A_23_P143143	-4.90726	-1.73426
ADORA3	A_23_P137931	6.58333	2.28914				CDKN2C	A_33_P3292540	-3.75787	-1.73335
SLC22A18AS	A_33_P3316587	9.38255	2.28789				C8orf84	A_23_P170649	-4.47078	-1.73326
SLC16A10	A_33_P3308512	8.10122	2.28636				HRCT1	A_23_P94434	-4.29771	-1.72653
BC034319	A_19_P00319413	10.8203	2.28316				TMTC1	A_23_P203957	-6.25537	-1.72047
FYB	A_24_P393740	9.24434	2.28219				PDE4D	A_33_P3389658	-4.81084	-1.69047
FBXO41	A_23_P349676	11.132	2.28106				CSRP1	A_23_P74359	-4.63382	-1.68294
CYP2S1	A_23_P101374	10.8412	2.27958				EEF1DP3	A_19_P00800195	-5.48435	-1.68259
TNFSF13	A_23_P152620	8.19929	2.27662				NR2F2	A_23_P88589	-4.26688	-1.68109
ENST00000390317	A_33_P3304707	3.83675	2.27561				PRDM8	A_33_P3342126	-4.1862	-1.68047
GPR137B	A_33_P3243618	10.8677	2.27561				TMOD1	A_23_P112289	-4.49465	-1.65986
HLA-DRA	A_32_P87697	5.92099	2.27379				CALCRL	A_33_P3306110	-3.80254	-1.65255
RPRML	A_32_P3476	7.29988	2.27166				FANCE	A_23_P42335	-4.16828	-1.64952
CDCP1	A_24_P160401	11.1719	2.27138				CRIP1	A_23_P44674	-3.93048	-1.64857
SPINK1	A_23_P214079	5.67658	2.26724				TMEM61	A_23_P11629	-3.66027	-1.642
RASSF4	A_24_P295590	8.30418	2.25978				ADARB1	A_23_P211207	-4.08631	-1.63985
GALNT6	A_33_P3215768	9.17747	2.25866				SLC6A16	A_23_P130735	-3.69749	-1.62596
A_24_P272515	A_24_P272515	9.22967	2.25785				XLOC_001412	A_19_P00321000	-4.58792	-1.62587
CTSL1P2	A_33_P3299898	9.01574	2.2575				AHNAK2	A_33_P3222380	-3.63128	-1.62084
MFSD1	A_23_P166677	8.54284	2.25666				ACTBL2	A_24_P6903	-4.7394	-1.61735
ABCG1	A_23_P166297	8.55177	2.25562				CRIP1	A_33_P3251703	-3.91358	-1.61515
GGTLC2	A_33_P3408953	8.62512	2.25492				GNAI1	A_23_P122976	-3.6502	-1.61413
DOK3	A_33_P3253144	9.50138	2.25473				TSPAN12	A_23_P145984	-3.97498	-1.61049
NRIP3	A_33_P3244956	9.74492	2.2535				PTP4A3	A_23_P112774	-3.66155	-1.60349
HLA-DRB1	A_24_P343233	8.22277	2.25077				SMAD6	A_33_P3220470	-4.57087	-1.59249
MUSK	A_33_P3230788	5.63952	2.24923				ENTPD1	A_33_P3218980	-5.5279	-1.5849
RASGEF1B	A_33_P3364646	7.28827	2.24501				SYNDIG1	A_23_P251043	-4.00462	-1.57115
BATF	A_23_P128974	9.08237	2.24463				FZD8	A_23_P396858	-3.79393	-1.56596
GCHFR	A_23_P77328	6.95227	2.24452				FABP3	A_24_P62783	-5.21046	-1.56087
HLA-DMA	A_23_P42306	8.6565	2.24287				SOX5	A_24_P27234	-6.71836	-1.54854
MS4A6A	A_23_P36120	6.84762	2.24272				ARHGAP42	A_33_P3243332	-4.89192	-1.54838
CD163	A_23_P33723	6.91321	2.23923				ANKRD28	A_24_P217365	-4.73549	-1.54456
C1orf38	A_24_P85775	9.65385	2.23767				XLOC_013717	A_21_P0010032	-6.38725	-1.54326
BC034319	A_19_P00319591	10.4119	2.23751				LOC285141	A_32_P197340	-4.28193	-1.53631
CD300A	A_23_P207037	8.81394	2.23713				RASL12	A_24_P150580	-3.75918	-1.53067
ASAH1	A_33_P3284463	9.97483	2.23694				CAP2	A_33_P3739260	-4.53495	-1.52346
NEFH	A_23_P300600	9.1653	2.23541				DPY19L2	A_21_P0013190	-4.57682	-1.51922
ZNF385A	A_24_P403734	9.18842	2.22992				C1orf53	A_32_P210572	-4.51473	-1.51643
GLA	A_23_P45475	10.7862	2.2284				FRY	A_33_P3223488	-3.63389	-1.51468
XLOC_l2_000342	A_21_P0010712	7.22147	2.22741				KATNAL1	A_32_P75284	-4.36411	-1.5054
TRAF3IP3	A_33_P3421351	9.17468	2.22327				ZFHX4	A_23_P43095	-3.81994	-1.50146
DHDH	A_23_P67367	6.22307	2.22157				ANTXR2	A_23_P170733	-4.36816	-1.49124
PTPN6	A_23_P162486	11.1058	2.21929				SPOPL	A_24_P551028	-3.84458	-1.49085
HLA-DPB1	A_33_P3271635	6.22555	2.21717				ARHGAP5	A_33_P3242483	-4.13679	-1.4889
ASB16	A_24_P56837	7.37261	2.21505				WBSCR17	A_23_P111517	-3.72801	-1.48874
KMO	A_23_P200838	8.31809	2.21433				GLDN	A_24_P49199	-4.28097	-1.48679
MFSD2A	A_33_P3272231	7.52905	2.21429				XLOC_l2_013808	A_21_P0013421	-4.72122	-1.48374
TMEM176A	A_23_P252082	5.69099	2.21361				ENST00000380336	A_19_P00320384	-3.91218	-1.48164
SLA	A_23_P216340	8.05769	2.21188				A_33_P3590279	A_33_P3590279	-4.33257	-1.48133
DOCK8	A_32_P181077	13.1718	2.2101				TPM1	A_33_P3335966	-4.01991	-1.47815
DOCK2	A_24_P408704	10.7814	2.2072				MOB2	A_23_P64499	-3.63815	-1.47714
MLC1	A_23_P211680	8.03094	2.20584				RNF180	A_23_P377996	-4.4974	-1.47559
SAT1	A_33_P3371718	8.16299	2.20543				LOC100288911	A_32_P206839	-4.07	-1.47551
CLEC7A	A_24_P227415	9.87781	2.19889				ZAK	A_23_P318300	-3.73153	-1.46894
SPINT1	A_23_P49060	8.87335	2.19619				TUSC3	A_24_P95154	-3.69811	-1.45979
NOD2	A_23_P420863	10.2283	2.19615				SOX13	A_23_P85703	-4.4457	-1.45887
HLA-DPA1	A_23_P30913	6.7607	2.1954				IKZF2	A_32_P114284	-6.1628	-1.45207
CACNA2D4	A_23_P353014	10.2933	2.19424				CDKL1	A_23_P99747	-3.80557	-1.44871
TLR7	A_23_P85240	6.86332	2.19409				LOC400043	A_19_P00315551	-4.47666	-1.44773
CLDN23	A_23_P134854	9.47785	2.19394				CDKL1	A_23_P99741	-4.12586	-1.44514
LILRA3	A_23_P79094	8.60239	2.19218				AHNAK2	A_24_P273253	-3.88284	-1.44446
LGALS9C	A_32_P452655	12.5378	2.19203				CDK14	A_24_P29733	-4.1171	-1.44393
CFD	A_23_P119562	5.2014	2.19203				LOC100288911	A_21_P0002658	-3.67527	-1.44363
TRIM14	A_24_P197964	9.17039	2.19169				OSBPL9	A_33_P3289835	-5.24253	-1.43433
ABCC3	A_33_P3298024	11.1277	2.1884				VWCE	A_33_P3211238	-3.95543	-1.42817
SBSN	A_33_P3269636	5.34443	2.18791				PTH1R	A_23_P167030	-4.36045	-1.42637
GGTLC1	A_21_P0012336	7.94578	2.18747				DPY19L2	A_21_P0013189	-4.16661	-1.42457
SASH3	A_24_P237443	9.39934	2.18549				TJP1	A_24_P193435	-4.88878	-1.41957
CD72	A_23_P250245	8.44658	2.1847				RSRC1	A_32_P34589	-5.19381	-1.41644
TNFAIP8L2	A_23_P46356	9.73053	2.18165				SLC8A1	A_32_P147078	-4.76611	-1.4151
TNF	A_23_P376488	8.21584	2.18146				ANAPC16	A_33_P3216955	-3.88457	-1.4131
ARHGAP30	A_23_P35045	10.3064	2.18124				UBA2	A_33_P3383034	-3.70551	-1.39269
MPDU1	A_33_P3268466	7.54304	2.18098				AK4	A_32_P108655	-3.73377	-1.37974
PNKD	A_23_P357546	10.0336	2.18001				HOXD3	A_23_P323180	-3.78443	-1.37165
PSAP	A_24_P309317	7.21787	2.17351				PTPRK	A_32_P99100	-3.71366	-1.3636
MFSD1	A_33_P3251985	11.3336	2.17347				SERP2	A_23_P139965	-3.85069	-1.36317
OAS1	A_23_P64828	8.36468	2.17295				RCL1	A_23_P9152	-3.92639	-1.36282
ABCA1	A_33_P3422897	9.33085	2.16569				SETBP1	A_32_P32413	-4.47026	-1.36139
LGALS9	A_23_P116557	11.093	2.16554				LOC644192	A_24_P795371	-3.94887	-1.36074
TMEM86A	A_32_P66035	9.86594	2.16421				UGP2	A_23_P253046	-3.8218	-1.35939
CD74	A_23_P70095	7.28752	2.16381				OSBPL9	A_23_P148916	-4.43576	-1.35939
SPOCD1	A_23_P431388	6.31158	2.16366				RABGAP1L	A_23_P200325	-3.83638	-1.35881
UNC93B1	A_33_P3404470	9.58499	2.16023				PTK2	A_23_P22096	-3.77297	-1.35675
LHFPL2	A_23_P255104	11.8537	2.15905				C3orf26	A_23_P132874	-3.78895	-1.34943
TMEM130	A_23_P349966	3.97333	2.15636				TMTC1	A_33_P3249364	-3.70688	-1.33835
IL2RG	A_33_P3290394	8.14183	2.15614				CTNNB1	A_23_P29495	-4.06391	-1.33134
ABCC3	A_23_P207507	7.9526	2.15525				PNMA1	A_23_P99771	-3.71266	-1.33001
CD300C	A_23_P26771	9.79569	2.15374				LOC440461	A_33_P3344648	-4.60054	-1.31792
FAM96A	A_33_P3416037	12.3475	2.15261				ZFHX3	A_33_P3231542	-4.24214	-1.31736
LILRA2	A_23_P142205	9.55014	2.15238				PLA2R1	A_23_P142830	-4.06373	-1.31032
NLRP12	A_23_P101434	9.53536	2.15191				SETBP1	A_23_P4551	-3.76511	-1.30511
JAKMIP2	A_23_P156390	7.10219	2.15125				SEPT7P2	A_21_P0013299	-3.6901	-1.29534
SUSD1	A_23_P216610	8.43524	2.15081				NRIP2	A_23_P13929	-4.16055	-1.28154
HLA-DQB2	A_23_P19510	6.23204	2.15				RNF5	A_23_P8095	-3.8538	-1.27939
SLC7A11	A_33_P3242623	8.67138	2.14717				GTF2H5	A_24_P196117	-3.92487	-1.23769
LOC344887	A_24_P68908	8.12032	2.14534				RPS6KC1	A_23_P104109	-3.65054	-1.20961
SIRPA	A_23_P210708	11.0337	2.14421
PNPLA3	A_23_P17914	5.83443	2.13996
HLA-DQB1	A_33_P3424217	6.5323	2.13847
HLA-DPB2	A_24_P288836	7.02861	2.13759
LPL	A_23_P146233	5.32797	2.13456
MPP1	A_23_P171296	10.8072	2.13336
XLOC_l2_015033	A_21_P0013601	8.63704	2.13074
HLA-DQB1	A_23_P8108	7.21983	2.13074
HPGDS	A_23_P10506	5.90999	2.1303
PLCB2	A_33_P3260614	10.4485	2.12827
NPC1	A_23_P107587	10.6892	2.12772
TRPM2	A_24_P27977	8.73594	2.12732
APBB1IP	A_23_P401700	9.13666	2.12587
ATP2C1	A_19_P00317360	9.18802	2.12438
TNFRSF11B	A_23_P71530	6.32356	2.12431
TNNI2	A_23_P24784	9.25041	2.12355
HLA-DPB1	A_33_P3271651	6.74239	2.1209
GLUL	A_24_P53976	10.5661	2.12047
SIGLEC15	A_23_P50146	5.65414	2.11729
BLNK	A_33_P3363637	8.90972	2.11144
TPP1	A_24_P38815	9.33322	2.10859
CEBPE	A_33_P3387991	9.01743	2.1051
DPP4	A_33_P3287223	5.86685	2.10342
GK	A_33_P3413840	7.73287	2.10176
LOC283143	A_21_P0000646	9.81439	2.10004
VAC14	A_23_P77590	7.91868	2.09868
CARD9	A_23_P500433	8.88333	2.09582
GZMB	A_23_P117602	5.01813	2.09535
ALOX5AP	A_24_P347378	5.15525	2.09435
SERPINE1	A_24_P158089	5.31613	2.09403
LOC100131733	A_32_P56249	7.7223	2.09363
LOC100505500	A_21_P0014177	9.92749	2.09238
TMEM180	A_23_P337729	10.3829	2.09092
ADCY7	A_24_P416177	9.48625	2.08782
UNC93B1	A_33_P3262758	9.7837	2.08486
MCOLN2	A_23_P23639	9.98573	2.08433
LPXN	A_23_P87150	9.33683	2.08418
SOAT1	A_24_P216654	9.88109	2.08123
MPEG1	A_24_P153568	8.68803	2.0812
HLA-DPB1	A_24_P166443	6.25188	2.08106
CTSH	A_23_P14774	7.64831	2.08098
CLDN14	A_23_P91512	7.03653	2.08077
PTGS1	A_24_P64167	7.69112	2.07939
VAC14	A_33_P3363091	10.8041	2.07751
CDCP1	A_23_P113613	10.1571	2.07665
LRRC3	A_33_P3263232	8.13507	2.0763
BCAT1	A_24_P52921	10.2187	2.07485
LOC100507009	A_21_P0014235	8.5389	2.07396
ATP1B1	A_23_P62932	7.55963	2.07064
UPP1	A_23_P351275	7.27782	2.06968
JPH4	A_33_P3219279	8.67194	2.06933
SLC6A6	A_24_P46093	9.96268	2.06788
LOC644189	A_24_P152649	8.61885	2.06375
TCHH	A_32_P98072	8.28639	2.06259
SIRPB2	A_24_P202840	9.52795	2.05647
TTYH3	A_23_P331895	11.3478	2.05644
DRAM1	A_23_P99163	8.91703	2.05581
BTK	A_23_P137139	10.9843	2.053
MERTK	A_33_P3402091	9.3752	2.05202
CD53	A_23_P74547	7.59179	2.05135
NPC2	A_23_P48717	11.2887	2.04775
RELT	A_24_P38951	8.14064	2.04761
ENST00000550687	A_33_P3294377	7.26379	2.04565
BIN2	A_23_P162386	9.31794	2.04461
IL2RA	A_23_P127288	7.35622	2.0444
MBP	A_24_P402080	10.0915	2.04436
RAB7B	A_23_P252541	10.1291	2.04028
GPX1	A_33_P3239849	11.6461	2.03903
ENST00000381524	A_33_P3232688	8.72643	2.03736
FCGR2A	A_33_P3403576	7.69727	2.03645
NCKAP1L	A_23_P128201	10.7917	2.0334
LGALS9	A_21_P0011535	9.14922	2.0334
TRAF3IP3	A_33_P3281403	9.52966	2.03329
SIGLEC1	A_23_P17481	7.25316	2.02851
CA2	A_23_P8913	5.33361	2.02615
FMO2	A_33_P3275702	4.34141	2.02608
SAT1	A_23_P137016	7.17656	2.02588
FOLR2	A_24_P32935	5.18742	2.02501
CYBB	A_24_P365767	8.1084	2.02373
SRMS	A_33_P3236798	10.6689	2.02204
XLOC_004924	A_21_P0004423	4.60037	2.02166
TIAM1	A_33_P3381751	9.5609	2.02056
PYCARD	A_23_P26629	10.3134	2.02052
XLOC_004644	A_21_P0004541	8.86368	2.01842
SLC16A6	A_23_P152791	6.28777	2.01794
HEXB	A_23_P156049	10.8585	2.01649
TIMD4	A_33_P3236020	4.15444	2.01628
FOLR2	A_23_P47709	4.23138	2.01511
RAC2	A_23_P218770	7.21143	2.0136
S100A11	A_23_P126593	8.15716	2.01188
ST14	A_23_P47282	10.2196	2.01133
C6orf192	A_23_P134113	7.80204	2.01075
P2RX4	A_33_P3362088	9.09475	2.0102
HVCN1	A_23_P151166	9.56789	2.00927
SCIN	A_23_P157136	6.58331	2.00831
CHST11	A_23_P139919	11.5327	2.00578
C1orf162	A_23_P412562	7.86052	2.00424
FCGR2C	A_33_P3327617	7.73177	2.00191
ERBB4	A_32_P183765	5.47928	2.00174
MEI1	A_23_P211561	7.81975	2.00038
MFSD7	A_23_P72157	8.00289	1.99898
MYO7A	A_23_P98786	7.99465	1.99891
C13orf15	A_24_P10137	5.85458	1.99724
FAM49B	A_23_P43255	10.1975	1.99672
HSPA6	A_23_P114903	6.32141	1.99662
C10orf125	A_24_P186379	9.68193	1.99529
HLA-DQB1	A_33_P3424222	5.9837	1.99465
MAPKAPK3	A_23_P314584	11.6335	1.99335
ATF5	A_23_P119337	9.99471	1.99097
FAM107B	A_23_P149975	11.2094	1.98737
SLC17A9	A_33_P3229156	8.64668	1.98608
AOAH	A_23_P145718	7.83038	1.9853
CCL5	A_23_P152838	5.52962	1.98466
IL10	A_23_P126735	6.19978	1.98358
NLRC4	A_23_P119835	7.60807	1.98168
AKR1B1	A_23_P258190	7.52734	1.97901
C1QC	A_23_P125977	6.91551	1.97881
AIF1	A_23_P214627	9.62759	1.97837
MS4A7	A_33_P3352098	6.60935	1.97806
PFKFB3	A_24_P261259	6.36	1.97769
PGD	A_23_P126623	8.40631	1.97648
SRGN	A_23_P86653	6.85326	1.9757
XLOC_003776	A_21_P0003432	7.68107	1.97513
UNC93B1	A_23_P98167	10.1111	1.97344
C16orf54	A_33_P3227443	7.61707	1.97203
LAMP3	A_23_P29773	5.77252	1.97068
IRX2	A_33_P3297562	6.0829	1.96903
CYTH4	A_23_P155057	8.84626	1.96755
RAC2	A_24_P228717	8.21024	1.96739
ACOT11	A_23_P417415	8.02733	1.96564
BLOC1S2	A_24_P295543	8.5372	1.96185
CCL2	A_23_P89431	5.57214	1.96169
SEZ6L2	A_23_P10194	7.86648	1.96098
SLCO4A1	A_23_P5903	6.26044	1.96085
GPX1	A_33_P3354322	12.1045	1.95911
MMD	A_23_P164047	9.31993	1.95851
DAPP1	A_23_P255444	10.2275	1.95824
MCOLN1	A_23_P27571	9.14591	1.95764
SELPLG	A_23_P64860	8.21718	1.95737
HMGA1	A_23_P42331	7.4211	1.95523
IL10RA	A_23_P203173	7.31952	1.95346
ITGAL	A_23_P206806	8.05842	1.95243
RNASE1	A_23_P48596	4.85083	1.95236
LY96	A_23_P94230	10.4486	1.9519
XLOC_l2_010897	A_21_P0012626	7.88483	1.95153
CATSPER1	A_23_P52676	10.1161	1.9505
TLR4	A_32_P66881	11.3644	1.9501
RAB20	A_24_P22050	8.4618	1.94987
CLDN7	A_23_P164284	10.3464	1.94744
GMIP	A_23_P56228	9.14302	1.94704
FXYD2	A_23_P161769	6.49032	1.94584
RPS6KA1	A_24_P396650	8.82677	1.94541
FMNL1	A_24_P390668	9.31063	1.94521
PCOLCE2	A_23_P57709	4.60585	1.94498
FCGR2A	A_23_P85716	6.98166	1.94455
A_33_P3317761	A_33_P3317761	8.1092	1.94408
STEAP3	A_24_P200000	10.1382	1.94275
PTPN7	A_23_P201778	10.2746	1.94269
DOK3	A_32_P121085	7.62037	1.94239
TSTD1	A_23_P217901	7.29607	1.94216
XLOC_014161	A_21_P0010328	10.3798	1.9402
TNS3	A_24_P346431	8.52999	1.9398
GPR84	A_23_P25155	6.08663	1.93848
PSD4	A_23_P68121	9.69182	1.93825
CORO2A	A_23_P146444	7.07456	1.93822
PION	A_23_P416894	10.9005	1.93736
VMA21	A_23_P96542	3.8148	1.9355
TCN2	A_23_P40611	7.45382	1.93369
IL2RG	A_23_P148473	8.08565	1.93296
NUPR1	A_24_P270728	6.80375	1.93088
SYT12	A_23_P421306	3.94302	1.93036
MYO1F	A_23_P142447	8.24324	1.92772
MAFB	A_23_P17345	8.21296	1.92621
LPAR5	A_23_P204375	8.40801	1.92414
DUSP10	A_24_P182494	7.53373	1.92351
DB335107	A_33_P3395314	6.61563	1.92312
MS4A6A	A_23_P203376	7.35421	1.92233
NCF4	A_33_P3365432	8.54135	1.91931
ACSL1	A_23_P110212	7.15314	1.91912
SAT1	A_33_P3371727	6.92293	1.91846
TM6SF1	A_33_P3310784	9.87138	1.91745
LITAF	A_23_P3532	10.1405	1.91696
MICB	A_23_P387471	9.67599	1.91509
ME2	A_23_P321261	9.73886	1.9149
RASSF4	A_33_P3293381	8.42277	1.91352
PPIF	A_23_P202104	6.37841	1.913
SYNGR2	A_33_P3342917	8.60249	1.91254
FKBP15	A_32_P224149	9.70735	1.91183
CD2	A_23_P161076	4.48805	1.91068
DNASE2	A_23_P119266	6.44138	1.90993
DBI	A_33_P3244931	11.4149	1.90948
TRGV7	A_33_P3638471	10.1774	1.90928
PLTP	A_23_P5983	4.5514	1.90834
TRIM14	A_23_P425752	8.80221	1.90824
ETV5	A_32_P30649	9.08577	1.90762
TMC6	A_23_P101013	10.659	1.90641
SLC9A7	A_23_P11032	8.36225	1.90515
SLC36A1	A_33_P3251093	10.5335	1.90316
CMTM7	A_23_P256413	8.32714	1.90082
TAGAP	A_24_P354724	6.18345	1.90047
MS4A14	A_23_P98565	5.63026	1.90044
LGALS9	A_33_P3420416	9.36752	1.89625
OXTR	A_33_P3413741	4.58355	1.89532
HN1	A_33_P3395321	7.94809	1.8925
ARRB2	A_23_P158829	6.89297	1.88882
PYGL	A_23_P48676	9.38916	1.8866
ADRBK2	A_33_P3220919	8.4024	1.88608
LIMK1	A_23_P215461	8.5066	1.88596
FAM20A	A_32_P108254	5.90595	1.88505
ACP2	A_23_P138776	9.00178	1.88419
HLA-DPB1	A_23_P258769	4.97959	1.8828
MGAT4A	A_23_P28507	9.08563	1.88213
FRMD4B	A_33_P3446495	11.8345	1.88161
COLEC12	A_23_P27306	6.64003	1.8812
PMAIP1	A_33_P3619171	7.46768	1.88107
BMP2K	A_23_P334282	10.3203	1.88091
RAB11FIP1	A_23_P31873	9.27451	1.87905
LST1	A_24_P103469	6.88219	1.87844
TIMD4	A_23_P7503	3.74822	1.87757
BHLHE41	A_23_P139500	7.28031	1.87696
FNIP2	A_33_P3805090	10.5984	1.87555
HCST	A_23_P39386	6.86083	1.87552
NCF1	A_33_P3211432	6.21692	1.8729
CHN2	A_33_P3287348	8.3164	1.87114
TRAF3IP3	A_23_P323761	7.93016	1.87098
SYNGR2	A_21_P0011306	9.04597	1.87069
CCR2	A_23_P212354	6.09879	1.87056
KIAA0226L	A_23_P53763	9.7409	1.86964
FCRLB	A_23_P350574	9.16127	1.86961
LOC643988	A_33_P3368049	8.03234	1.86597
SLC2A9	A_23_P213014	7.54672	1.86597
CANX	A_24_P345993	13.2001	1.86594
XLOC_l2_006789	A_21_P0011702	11.623	1.86578
PLXNC1	A_23_P414958	7.21617	1.86562
XLOC_001788	A_21_P0002334	8.09605	1.86269
FGD2	A_24_P140788	9.35995	1.86256
IDH1	A_32_P45009	9.79456	1.86225
TM6SF1	A_23_P77117	9.28233	1.85964
SAMSN1	A_23_P29005	5.77547	1.85596
TPST2	A_23_P132226	9.78612	1.85584
CST6	A_23_P146946	4.56937	1.85565
THC2502506	A_33_P3414880	8.71446	1.85558
ATP6V1B2	A_23_P31844	9.25372	1.85346
APBB1IP	A_24_P232365	7.8843	1.85134
LAT2	A_23_P259621	7.10764	1.85084
NXF3	A_23_P171336	5.3479	1.85068
SH3BGRL3	A_23_P126388	8.79091	1.85062
CXCR3	A_23_P114299	5.3634	1.84992
DENND1C	A_23_P78608	8.74089	1.84983
PLEKHB2	A_23_P28638	10.3596	1.84967
XLOC_l2_009888	A_21_P0012398	8.51423	1.84967
LCK	A_33_P3382746	7.62225	1.8491
MNDA	A_23_P137935	6.18335	1.84844
GATM	A_23_P129064	6.0743	1.84774
FAM78A	A_23_P314250	10.1806	1.84746
MTUS2	A_33_P3293858	5.85693	1.84695
BAIAP2	A_23_P61810	7.45435	1.84686
NCF1	A_23_P42746	5.86643	1.84686
MYBPC3	A_23_P127385	7.62177	1.84642
SLC7A8	A_23_P205489	7.60705	1.84557
ITGA4	A_33_P3353816	8.38716	1.84516
RNASE6	A_23_P3014	7.32342	1.84497
CXCL10	A_24_P303091	4.25962	1.84327
XLOC_004924	A_21_P0004421	4.06833	1.84025
LCP2	A_23_P30547	5.8112	1.84019
HN1	A_23_P100632	8.31724	1.83987
AP1S2	A_23_P217384	7.86952	1.83871
GALC	A_23_P25964	8.7704	1.83777
RUNX3	A_23_P51231	6.93684	1.83768
RIN3	A_23_P151820	9.75839	1.8372
SLC39A11	A_24_P57528	9.3329	1.83708
CSF3R	A_33_P3881262	3.75919	1.83658
ENST00000432978	A_32_P42725	5.09758	1.83623
CD36	A_23_P111583	5.29864	1.83539
AY358259	A_33_P3310415	5.53405	1.8346
KCNE3	A_23_P24948	8.08664	1.83247
FTHL17	A_23_P148410	7.51575	1.83216
CD28	A_33_P3259253	7.42837	1.83169
GRAMD4	A_24_P23258	8.63944	1.83129
C6orf115	A_32_P160972	8.97339	1.83097
PTPRC	A_33_P3364821	7.54515	1.83025
FAM20A	A_24_P352952	6.7627	1.82963
S100A11	A_23_P145863	8.04183	1.82894
LRRC33	A_23_P132856	6.77395	1.82851
HS3ST1	A_23_P121657	6.31165	1.82826
CSF1R	A_23_P110791	5.65264	1.82807
GPR183	A_23_P25566	5.56476	1.82589
MYCL1	A_33_P3306068	9.28536	1.82582
VSIG4	A_23_P217269	5.21722	1.82486
FAM107B	A_33_P3367361	11.5879	1.82411
ADPGK	A_23_P14716	10.7722	1.8238
LOC100505633	A_19_P00321259	6.90622	1.82346
ICAM1	A_23_P153320	6.8602	1.82283
C4orf48	A_32_P90047	8.53684	1.82209
SLC26A11	A_23_P125078	7.90381	1.82118
SLC40A1	A_23_P102391	4.69845	1.82047
PI4K2A	A_24_P244162	9.64436	1.81944
RAP2B	A_33_P3303121	10.1885	1.8192
PTPN22	A_33_P3241984	8.65248	1.81913
RNF13	A_33_P3327592	12.2646	1.81535
FMNL2	A_32_P193080	9.73443	1.81448
BID	A_24_P187948	7.34112	1.8133
SELPLG	A_33_P3256303	7.14142	1.8125
PION	A_33_P3280694	10.1766	1.81241
SLC37A2	A_33_P3261743	6.80974	1.81219
GGTLC2	A_32_P319200	8.53612	1.81197
GRIA2	A_33_P3230161	5.36509	1.80947
CADM1	A_33_P3421913	5.87866	1.8091
FCN1	A_23_P157879	3.94022	1.80907
FAM26F	A_23_P7827	4.27599	1.80839
MIAT	A_19_P00321067	5.83206	1.80836
XLOC_l2_001853	A_21_P0010857	8.10214	1.80833
CLN6	A_23_P117797	8.44694	1.80823
RENBP	A_23_P137157	8.47216	1.80694
TNFSF14	A_24_P237036	5.53254	1.80586
IL2RA	A_24_P230563	5.38499	1.80586
CYB5R4	A_23_P30995	9.92901	1.80558
PSD3	A_23_P20392	8.67789	1.80429
GZMA	A_33_P3376821	4.13742	1.80423
HVCN1	A_33_P3368014	9.93499	1.80349
CIITA	A_32_P209960	7.41532	1.80318
BID	A_33_P3227041	7.35938	1.80259
NAGK	A_23_P154208	8.19112	1.80198
TRPV2	A_23_P207911	8.2953	1.80158
HSPA6	A_33_P3382331	5.23165	1.80152
GPR132	A_23_P128808	9.07731	1.80136
CXCR6	A_23_P109913	5.49836	1.8013
SGK3	A_24_P46953	10.6538	1.80115
DOPEY2	A_23_P253586	7.70024	1.80026
LOC283050	A_19_P00320274	8.78286	1.79967
ATP6V1A	A_24_P396994	9.53877	1.79814
MIAT	A_19_P00322900	6.02303	1.7978
KIAA1598	A_33_P3419139	8.16861	1.79743
RGS10	A_23_P138717	6.12307	1.79682
MLLT11	A_23_P23346	9.04763	1.79636
CORO2A	A_23_P135061	6.082	1.79381
PLAT	A_23_P82868	5.02391	1.79228
VAV3	A_23_P201551	11.0842	1.79088
GAA	A_23_P153026	9.99326	1.79084
PYDC1	A_23_P407614	9.7604	1.79048
COTL1	A_24_P416131	7.95321	1.78978
CLIP4	A_23_P209232	7.49288	1.78919
MAN2B1	A_24_P370156	7.85939	1.78788
ADAP2	A_23_P49816	5.7735	1.78657
ARHGAP9	A_23_P64661	6.59383	1.78581
NFE2L3	A_23_P42718	10.0069	1.78535
NCF1	A_33_P3369393	5.31087	1.78505
BMP2K	A_33_P3328928	10.8448	1.78498
GAS2L3	A_32_P189204	8.56359	1.78483
FCN1	A_23_P157875	3.98777	1.78383
STK17B	A_33_P3371650	7.18543	1.7831
C19orf81	A_21_P0000121	9.49111	1.78288
ATP6V0C	A_23_P54816	9.20482	1.78261
PLEKHB2	A_24_P873414	10.328	1.78164
NLN	A_33_P3489737	8.84053	1.78124
DSC2	A_23_P4494	7.72046	1.78018
ARHGAP25	A_23_P142974	8.26255	1.7796
ADAM28	A_33_P3380652	8.55805	1.77908
RGS19	A_33_P3211956	9.24595	1.77766
BCL2A1	A_23_P321703	4.87944	1.77644
C9orf167	A_23_P147109	12.3692	1.77596
CRABP2	A_23_P115064	5.19159	1.77596
VAC14	A_23_P77593	6.83703	1.77562
IQGAP3	A_33_P3321293	7.41097	1.77423
NAPSA	A_23_P90130	6.54489	1.77326
SLC22A15	A_23_P388900	8.73688	1.77311
SP140	A_33_P3268555	8.79064	1.77184
LOC100507642	A_21_P0005189	7.66572	1.77111
AMICA1	A_24_P192914	6.74338	1.77081
PBX4	A_23_P90419	7.92749	1.77075
DMKN	A_23_P320261	4.20271	1.77023
TNFSF9	A_33_P3397763	5.81049	1.76975
NINJ1	A_33_P3271111	6.393	1.76715
LYN	A_23_P147431	9.14321	1.76712
MRC1	A_23_P12746	4.25501	1.76694
RCAN3	A_23_P35205	9.79405	1.76691
CALM3	A_24_P219785	8.65985	1.76604
A_32_P101860	A_32_P101860	8.63475	1.7651
MIAT	A_19_P00321068	5.59773	1.7645
AP1B1	A_33_P3317593	10.309	1.76414
LOC100505633	A_19_P00321009	7.35097	1.76236
C17orf87	A_33_P3379268	9.32126	1.76053
B3GNT2	A_23_P500956	7.81138	1.759
ABHD12	A_23_P149494	7.48442	1.75894
IL17RA	A_33_P3540143	7.92872	1.75879
A_33_P3329740	A_33_P3329740	8.15545	1.75855
PFKFB4	A_24_P362904	10.6168	1.75816
XLOC_002133	A_21_P0002454	9.14178	1.75585
SLC22A18	A_23_P139260	6.7816	1.75579
CD163L1	A_23_P61466	5.65453	1.75492
FTH1	A_24_P58337	9.70149	1.75339
TMEM206	A_23_P717	8.58259	1.75327
A_33_P3224800	A_33_P3224800	5.81413	1.75061
CSF2RA	A_23_P501985	7.31126	1.74971
ALDH1A1	A_23_P83098	4.59658	1.74843
KCNQ1	A_23_P429977	7.28788	1.74762
LRRC8D	A_23_P97365	8.96964	1.74637
KIAA0930	A_23_P315589	8.15717	1.74512
LGALS3	A_23_P128919	8.29002	1.74509
FTH1	A_21_P0013796	10.0126	1.74467
CLECL1	A_23_P321984	4.63119	1.74431
TNFSF13B	A_23_P14174	7.58831	1.74351
KLHDC8B	A_24_P148836	4.98375	1.74178
RNF13	A_32_P131367	9.36325	1.7417
TBXAS1	A_24_P274814	8.80289	1.74083
DEF6	A_23_P321913	8.72849	1.74054
C12orf49	A_23_P13797	7.84632	1.74015
H2AFY	A_23_P70045	9.01457	1.73959
SLC17A5	A_33_P3416321	8.00101	1.73858
CLIP4	A_33_P3232458	7.06871	1.73825
FCHO1	A_33_P3255509	8.16762	1.7381
CD6	A_23_P311875	5.93843	1.73795
LOC100507672	A_21_P0014157	8.6729	1.73778
FCHO2	A_23_P349083	8.27346	1.73778
BLNK	A_24_P64344	8.21545	1.73691
CP	A_33_P3343196	4.27351	1.7352
PTPRC	A_33_P3364811	5.76689	1.73514
KAL1	A_23_P429950	6.3227	1.73499
PNMA5	A_23_P352950	7.77309	1.73404
IGANRP	A_21_P0014026	8.43261	1.73345
SLC31A1	A_24_P321068	8.0247	1.7312
CDCA7L	A_24_P274795	8.64447	1.73117
TNFAIP2	A_23_P421423	7.33139	1.73111
GPSM3	A_23_P219060	6.15447	1.73102
CORO1A	A_23_P106761	7.53218	1.73014
DPP7	A_33_P3387956	8.42204	1.7299
GK3P	A_21_P0012676	6.01453	1.72984
SLC24A6	A_23_P328600	9.96982	1.72925
BMP2K	A_24_P86240	9.17373	1.72922
PLEKHO2	A_23_P129246	8.81583	1.72922
S100A4	A_23_P94800	6.35432	1.72772
ALCAM	A_33_P3713357	5.03411	1.72595
PAPSS2	A_24_P940166	7.80036	1.72533
ARHGAP30	A_33_P3213910	8.10004	1.7253
CD3D	A_33_P3375541	4.55185	1.72174
ABCB4	A_33_P3336760	8.44824	1.72121
MAF	A_23_P397376	6.46285	1.72109
VCAM1	A_23_P34345	5.01451	1.72053
EPB41L3	A_23_P4536	7.9769	1.71998
SYNGR1	A_23_P211522	8.88594	1.71874
PPFIBP2	A_23_P409623	7.28809	1.71854
NFKBIE	A_23_P30655	8.06736	1.71839
GPR34	A_23_P11201	5.30572	1.71725
BCL11A	A_24_P402588	7.03531	1.71687
PSTPIP1	A_23_P48997	6.25225	1.7164
NUSAP1	A_33_P3350488	6.0845	1.71537
OGFRL1	A_23_P7791	10.8791	1.714
ZNF185	A_23_P11025	7.01878	1.71356
SIRPG	A_23_P28857	6.0851	1.71327
ERP27	A_23_P139687	6.21184	1.71148
NOXA1	A_23_P254353	6.93399	1.71072
EBI3	A_23_P119478	5.16749	1.71064
EVI2B	A_23_P66694	5.39597	1.70973
MTSS1	A_23_P347632	7.75597	1.70947
LOC100131096	A_24_P857624	7.46542	1.70944
CORO7	A_33_P3343295	9.57526	1.70941
CD8B	A_23_P159335	4.04682	1.70897
MPP1	A_33_P3247858	5.95379	1.70871
APH1B	A_23_P205997	9.16416	1.70795
PVT1	A_19_P00322939	6.20496	1.70754
F2RL1	A_33_P3232945	7.69361	1.70678
GSTO1	A_24_P304051	7.95217	1.70626
PDXK	A_24_P318967	7.66917	1.70609
PNMA6C	A_33_P3233436	6.71281	1.70536
SLC25A19	A_33_P3387901	8.76606	1.70483
RIPK3	A_23_P14559	7.60919	1.70443
LOC100505633	A_19_P00321010	6.40004	1.70265
PCK2	A_23_P128817	7.48143	1.70259
WAS	A_23_P96331	5.79803	1.70224
PAK1	A_33_P3784253	8.25754	1.70126
B3GNT8	A_23_P101380	7.13483	1.70105
LAMP2	A_33_P3410409	8.60513	1.69879
TUBA1C	A_24_P188071	7.60152	1.69815
TK1	A_23_P107421	4.69164	1.69662
SLC22A23	A_33_P3409159	6.75856	1.69494
GRB2	A_24_P407717	10.7937	1.69491
BRI3	A_23_P122915	10.3524	1.6939
UBXN11	A_24_P239811	7.81128	1.69306
LOC100653058	A_24_P349207	8.05763	1.69257
RHBDF2	A_23_P329870	6.96657	1.69245
LOC440149	A_21_P0008267	7.91554	1.69205
RNF130	A_33_P3255544	8.73631	1.69193
MIAT	A_19_P00315524	4.79322	1.69187
CP	A_33_P3296587	4.03498	1.69181
IL21R	A_24_P227927	5.64843	1.69049
AP1B1	A_23_P6398	6.96922	1.68991
C12orf5	A_33_P3258452	9.23609	1.68913
HEXA	A_23_P129101	7.81853	1.6885
DRAM2	A_24_P268160	6.26481	1.68835
ATP6V0B	A_23_P137814	8.20459	1.68824
XLOC_l2_010228	A_21_P0012540	6.71401	1.68775
FAM105A	A_23_P133438	7.31884	1.68611
SEL1L3	A_23_P426021	8.09289	1.68564
RALA	A_24_P192262	8.23997	1.68541
COL4A4	A_33_P3227400	4.76037	1.6853
GGA1	A_24_P926400	9.84962	1.68527
CD38	A_23_P167328	4.59594	1.68518
SYTL1	A_33_P3266744	4.8366	1.68481
ATP6V1F	A_23_P93623	7.19075	1.68378
EMP3	A_23_P119362	7.43614	1.6836
SLC39A8	A_23_P41424	6.25949	1.68355
RNF13	A_21_P0014626	5.23379	1.68314
OBFC2A	A_23_P329198	7.23874	1.68309
A_24_P67681	A_24_P67681	6.43889	1.68306
C9orf139	A_24_P401870	7.75636	1.68274
PLEKHB2	A_24_P20200	6.91506	1.68174
XLOC_l2_006609	A_21_P0011675	6.51256	1.68162
GZMK	A_23_P156218	3.76626	1.68162
RNF130	A_23_P41734	9.13251	1.68136
CENPM	A_33_P3387831	5.33205	1.68122
REEP4	A_23_P96209	6.20753	1.68019
SLAMF9	A_23_P96833	6.28951	1.67978
CD8A	A_32_P163247	3.77439	1.67947
PLXNA1	A_23_P57667	9.57103	1.67798
UAP1L1	A_23_P135164	7.23878	1.67763
HMGB3P1	A_23_P373119	6.48582	1.67761
CASP1	A_23_P202978	9.64316	1.67732
HPS5	A_23_P98631	9.59154	1.67686
CYFIP1	A_23_P140648	8.67801	1.67615
MUC2	A_23_P256784	7.64132	1.67615
SDC3	A_23_P74887	6.06715	1.67592
FXYD5	A_24_P194081	8.17024	1.67523
IGF2BP3	A_23_P19987	7.2049	1.67506
FAM195A	A_23_P3663	7.21247	1.67443
AIM2	A_32_P44394	5.11813	1.67412
CD69	A_23_P87879	4.86676	1.67403
ST3GAL6	A_23_P250800	10.3788	1.67352
LACTB	A_24_P53051	9.66658	1.67352
PRKX	A_23_P217339	8.81375	1.67263
CDKN2A	A_33_P3411628	4.71897	1.67246
SLC11A2	A_24_P381494	8.86882	1.67129
CNTN3	A_24_P71649	5.6041	1.66966
AK8	A_23_P83200	5.44192	1.66958
EPHB2	A_33_P3880302	7.55125	1.66906
PARP12	A_23_P111804	9.269	1.66895
CCNB2	A_23_P65757	5.06366	1.66889
CLIC3	A_33_P3336686	5.08454	1.66821
STMN1	A_33_P3317523	7.84623	1.66812
FCGRT	A_23_P55936	7.11166	1.6681
PRKCD	A_23_P144054	8.08401	1.66773
FZD2	A_23_P141362	7.36959	1.66647
GALC	A_33_P3370555	9.8273	1.66616
MIAT	A_24_P854492	5.56833	1.66528
OPN3	A_33_P3293474	9.32605	1.6648
RAB32	A_24_P303480	8.16701	1.66477
LOC153577	A_33_P3623118	8.80143	1.66366
CCDC88A	A_24_P20120	10.9173	1.66315
C11orf75	A_23_P75430	9.30695	1.66204
KCNK6	A_23_P50591	8.49558	1.66196
FAM49A	A_23_P21560	7.28315	1.66196
ANK3	A_23_P202269	3.95026	1.66074
CTSA	A_33_P3280213	6.60405	1.65904
GALM	A_24_P212539	7.87379	1.65824
ART4	A_23_P116902	5.40641	1.6581
ENST00000439905	A_33_P3303742	6.37512	1.65751
IGFLR1	A_23_P142424	3.94264	1.65629
LOC440149	A_21_P0008224	7.96289	1.65621
MEGF6	A_24_P926960	5.58121	1.65612
GLB1	A_23_P61531	8.22946	1.65581
SLC6A10P	A_24_P15621	5.51916	1.65572
BRI3	A_33_P3348244	10.3109	1.65499
PIK3CG	A_33_P3304170	5.70726	1.65186
TIMP1	A_23_P62115	5.50514	1.65129
BST1	A_23_P7325	7.88399	1.65
ASGR1	A_23_P118722	5.90912	1.64991
XLOC_l2_015673	A_21_P0013808	6.05746	1.64977
KRT17	A_23_P96158	4.15062	1.64907
CCDC109B	A_23_P255376	7.38903	1.64865
ZWINT	A_23_P63789	5.97967	1.64856
ALDH3B1	A_24_P218688	8.50377	1.64836
NINJ2	A_23_P48109	6.55024	1.64811
CREG1	A_33_P3231297	8.57314	1.64701
PDE3B	A_33_P3240018	8.91543	1.646
CMTM7	A_33_P3376828	8.08726	1.64477
SDSL	A_33_P3227472	7.95783	1.64426
ITGA4	A_23_P56505	6.32126	1.64426
PILRA	A_23_P31224	8.87907	1.64412
HMMR	A_23_P70007	5.78718	1.6437
MYD88	A_23_P362659	9.85171	1.64314
LOC283352	A_33_P3531979	6.97169	1.64303
XLOC_000978	A_21_P0001573	4.91116	1.6426
ERO1L	A_23_P106145	5.20346	1.64252
S100A10	A_23_P137984	8.45733	1.64207
IKZF1	A_33_P3842556	6.56046	1.64196
OASL	A_23_P139786	4.99811	1.64179
CYTH4	A_24_P74559	6.70108	1.64154
PCDH10	A_33_P3294598	4.49266	1.64067
SLC2A6	A_33_P3398912	5.71036	1.64056
HOXB2	A_23_P107283	5.93713	1.64047
NAPSA	A_32_P107029	6.02671	1.63983
KLHDC7B	A_23_P6535	5.93777	1.63972
PLAU	A_23_P24104	7.19101	1.63852
RP2	A_23_P22433	11.2277	1.63742
KCP	A_33_P3383611	5.77685	1.6365
COL23A1	A_23_P387031	5.17035	1.63614
CTSA	A_24_P74371	8.82491	1.63578
NLRP3	A_23_P9883	4.47574	1.63558
EMB	A_24_P684186	5.18138	1.6353
ECM1	A_23_P160559	5.84439	1.63444
RASSF2	A_23_P166087	6.859	1.63419
NCF1	A_33_P3224803	5.70584	1.63388
ENST00000399211	A_24_P882732	4.18408	1.63382
DDX60L	A_23_P30069	6.91557	1.63332
SLITRK4	A_32_P131640	5.15417	1.6329
RAD51	A_23_P88731	6.13319	1.63201
SAMD4A	A_24_P383523	5.7367	1.63129
TDP2	A_23_P8311	8.18709	1.63126
GAL3ST4	A_23_P31240	7.34282	1.63115
HMHA1	A_33_P3318414	7.52214	1.6307
C12orf53	A_24_P248185	4.03685	1.62984
XLOC_008152	A_21_P0006580	8.35995	1.62973
GALM	A_23_P67971	7.65916	1.62939
DIRC2	A_23_P80778	9.88402	1.62925
PGK1	A_23_P125829	8.03237	1.62803
NAGA	A_24_P408457	8.08504	1.62753
CSK	A_23_P152024	9.48929	1.62684
ZDHHC12	A_33_P3356701	9.38633	1.62642
SNX8	A_23_P414252	6.8809	1.62625
NAGA	A_33_P3349444	8.27199	1.62581
SNN	A_24_P30923	6.9614	1.62575
EYA2	A_23_P319859	5.66904	1.62559
A_33_P3245126	A_33_P3245126	4.22654	1.62506
LY75	A_23_P334173	6.69495	1.625
ACRBP	A_33_P3396370	5.19692	1.62473
CLMN	A_23_P25706	6.73745	1.62434
IL23A	A_23_P76078	8.11141	1.62376
BCAP31	A_21_P0011480	7.93134	1.6237
C3AR1	A_23_P2431	7.59325	1.6227
COMMD9	A_23_P87323	8.13022	1.62262
CKS2	A_23_P71727	6.40586	1.62259
CCDC151	A_23_P326893	6.77298	1.62223
SLFN11	A_33_P3315375	8.59588	1.62129
GALM	A_33_P3273436	7.59493	1.62057
ARHGDIB	A_23_P151075	11.6554	1.62018
POSTN	A_33_P3511265	4.69985	1.61899
ASCL2	A_32_P171061	5.6809	1.6175
NLRP3	A_33_P3281695	5.16592	1.61684
WIPF1	A_33_P3339376	6.93822	1.61615
CKLF	A_23_P118061	9.09618	1.61521
TMEM144	A_33_P3304372	6.31997	1.61466
RHOG	A_33_P3317376	9.01523	1.61439
C1orf93	A_33_P3367332	6.15363	1.61422
IL10RB	A_24_P322741	7.26799	1.61397
C6orf192	A_33_P3321230	5.44346	1.6137
M6PR	A_23_P204252	8.97495	1.61279
MGAT1	A_23_P58482	8.72059	1.61243
A_24_P58647	A_24_P58647	10.0073	1.61199
FAM19A5	A_23_P304489	5.4836	1.61031
C14orf109	A_23_P140154	7.59896	1.61028
EFHD2	A_23_P23443	7.24899	1.60765
GGT1	A_23_P154986	7.47103	1.60649
MAP4K1	A_23_P5002	7.33779	1.60578
ATP6AP1	A_23_P250462	7.49086	1.60575
ANXA2	A_23_P146644	8.49737	1.60567
CYP2R1	A_21_P0014273	6.04236	1.60444
HIVEP3	A_32_P59302	6.39338	1.60433
GNA15	A_24_P331128	5.4984	1.60406
IFI6	A_23_P201459	4.00154	1.60274
ATP6V0D1	A_23_P54636	7.28078	1.60255
A_24_P255303	A_24_P255303	8.81141	1.60241
CD44	A_33_P3294509	8.94885	1.60203
CD9	A_23_P76364	5.57561	1.60173
LOC100132741	A_33_P3357097	7.69551	1.60099
SFTA1P	A_21_P0006968	5.25679	1.60091
GRK6	A_33_P3264875	7.15407	1.60017
AKR1A1	A_24_P79755	7.07403	1.59998
BCAP31	A_21_P0011433	7.92007	1.5999
NOX4	A_23_P47148	3.75049	1.59924
ACOT13	A_23_P31116	7.5123	1.59856
ENST00000478163	A_33_P3237674	4.15353	1.59769
A_33_P3219105	A_33_P3219105	7.99796	1.59717
SERPINB9	A_24_P295010	5.149	1.59701
KCNAB2	A_33_P3228190	6.00047	1.59665
GCNT1	A_33_P3282489	7.73724	1.59641
CARD16	A_23_P64173	7.87126	1.59597
EPB41L1	A_24_P185709	5.77796	1.59586
GNPTAB	A_24_P281975	7.87242	1.59559
ZFYVE28	A_32_P104746	8.50145	1.59518
ARHGAP22	A_23_P75310	5.71916	1.59496
CD40LG	A_33_P3250680	5.16337	1.59491
P2RY2	A_23_P24903	5.866	1.59469
SLC43A2	A_24_P296508	5.82252	1.59469
ATP6V1C1	A_23_P146058	7.99138	1.59442
LOC100510710	A_21_P0014948	6.46901	1.5942
SNCA	A_23_P29939	4.67218	1.59395
NFKBID	A_23_P383422	5.25269	1.59268
DNASE1L1	A_23_P85164	7.07765	1.59202
A_33_P3352407	A_33_P3352407	4.5764	1.59192
TMC8	A_23_P346093	6.21446	1.59096
FGD3	A_24_P153840	5.21955	1.59034
CYTH1	A_23_P83781	10.7126	1.59015
MBOAT1	A_23_P408996	6.95061	1.59004
STARD5	A_23_P158880	6.09498	1.58809
PLBD2	A_23_P10911	5.28677	1.58809
C21orf96	A_24_P65941	6.28236	1.58782
STAG3	A_23_P145657	5.17127	1.58695
SLC6A8	A_33_P3325262	5.48836	1.58681
PTK2B	A_33_P3351536	7.41951	1.58495
PPM1N	A_23_P141893	6.48118	1.58462
DOCK8	A_23_P353888	9.68123	1.58446
ABCD1	A_23_P148556	5.90466	1.58446
ARPC1B	A_23_P20196	6.41085	1.58413
HM13	A_33_P3323453	8.07362	1.58349
TSPO	A_33_P3251148	9.09311	1.58278
GBP5	A_23_P74290	4.03035	1.58267
CYB561D2	A_23_P121326	8.06055	1.58265
LILRA6	A_21_P0011714	7.60825	1.58162
CARD17	A_24_P192805	6.92612	1.58116
LOC100507239	A_21_P0014119	8.16041	1.58103
HJURP	A_33_P3807062	4.99635	1.58095
GUSB	A_23_P334608	9.2024	1.58089
ADAP1	A_33_P3422133	7.38151	1.58006
P2RY6	A_23_P64611	4.44522	1.57992
C1orf85	A_23_P85893	7.71125	1.57946
ACSM5	A_33_P3395081	4.78838	1.57906
CD109	A_23_P331928	5.45646	1.57871
IL17RA	A_23_P17706	7.4367	1.57836
A_24_P349547	A_24_P349547	6.7635	1.57787
SELT	A_33_P3290667	8.21822	1.57782
CD96	A_23_P44155	4.77393	1.57782
PAG1	A_32_P61684	8.10827	1.57766
EGLN3	A_33_P3256952	6.3862	1.57731
C9orf91	A_24_P915196	7.86291	1.57688
SFT2D1	A_23_P321959	8.62444	1.57685
MOP-1	A_24_P419028	6.92176	1.57655
F11R	A_24_P319364	6.71685	1.57645
IGF2R	A_23_P334021	8.10611	1.57593
ME1	A_23_P8196	6.27601	1.57564
CD58	A_33_P3289356	8.07672	1.5751
LGALS8	A_23_P63026	5.63717	1.57491
TMEM71	A_23_P321354	5.69009	1.57467
NAIP	A_23_P110473	5.24709	1.57454
CLEC4A	A_23_P48029	5.30258	1.57424
MITF	A_33_P3338733	5.90954	1.57413
SHC3	A_23_P61406	6.06424	1.57384
OAZ1	A_23_P409951	9.26421	1.57376
SYTL3	A_24_P291826	7.27721	1.57193
ABHD15	A_33_P3216913	8.89498	1.57142
SLC12A6	A_33_P3212112	9.65239	1.57113
VOPP1	A_23_P168211	9.52951	1.57104
XLOC_l2_013125	A_21_P0013099	5.10317	1.56992
MYBPH	A_23_P148737	4.92189	1.56834
NEDD4L	A_24_P108311	6.67436	1.56828
STX11	A_23_P156788	4.79858	1.56705
PRKCB	A_33_P3294533	5.44209	1.56625
PTHLH	A_23_P2271	4.23729	1.56614
GINS1	A_33_P3340025	6.66359	1.56561
CMKLR1	A_24_P766716	5.05454	1.56537
SLC19A1	A_33_P3384108	4.75105	1.56454
SEMA3C	A_23_P256473	5.63502	1.56425
PREX1	A_23_P413641	7.5813	1.56401
DSE	A_23_P19226	7.44564	1.56393
CRYL1	A_23_P162746	7.08779	1.56361
AP1S2	A_33_P3258782	6.62442	1.56313
PPARGC1B	A_33_P3816688	7.11853	1.56297
ABHD3	A_23_P305759	7.00755	1.56278
SMS	A_24_P305764	6.89159	1.56222
ICOSLG	A_23_P166280	5.96659	1.56222
CCR7	A_23_P343398	4.85025	1.56214
SYNGR1	A_33_P3284404	5.8521	1.56203
LGALS1	A_23_P166459	7.99002	1.56147
THBS2	A_33_P3365735	4.30121	1.56113
ABCC5	A_23_P258221	6.84435	1.56075
UPP1	A_23_P147805	4.13983	1.56075
S100Z	A_24_P12136	5.61493	1.56038
MX2	A_23_P6263	5.0712	1.56025
XLOC_l2_009281	A_21_P0012241	4.53553	1.56017
SELT	A_33_P3424297	8.01174	1.55982
GALNS	A_23_P106562	7.2727	1.55963
PPT1	A_24_P276628	6.95839	1.55963
MTSS1	A_33_P3354256	6.90522	1.55926
FMNL1	A_33_P3382303	6.40552	1.55878
HAGHL	A_24_P356373	5.8211	1.55766
METRNL	A_23_P10591	6.17689	1.55671
STK10	A_33_P3389153	7.84521	1.55639
CD8B	A_33_P3234546	4.15211	1.55588
CHRFAM7A	A_33_P3719083	4.4923	1.55575
PVRIG	A_33_P3351745	4.28321	1.55554
IL16	A_23_P61057	7.05961	1.55527
TM7SF3	A_23_P47857	7.55503	1.55408
RNF144B	A_24_P406060	5.035	1.55405
SLC22A23	A_33_P3409154	7.81938	1.55403
OPLAH	A_23_P170186	5.86968	1.55389
VENTX	A_23_P419150	6.76935	1.55307
LAMB3	A_33_P3338121	4.13527	1.55286
LOC100170939	A_21_P0012944	5.88012	1.55241
TALDO1	A_32_P18258	7.04856	1.55238
HFE	A_24_P111996	7.46494	1.5523
PIK3CD	A_24_P71244	6.31642	1.55209
NAIP	A_21_P0013998	5.71559	1.55039
HPCAL1	A_23_P5831	7.5844	1.54973
APOBEC3G	A_23_P143713	6.36239	1.54955
DHRSX	A_24_P378987	7.90631	1.54912
C10orf11	A_23_P113034	7.28811	1.54844
SECTM1	A_24_P48204	5.60239	1.54817
SMCR6	A_33_P3877728	5.34286	1.54804
CMTM3	A_33_P3340342	8.92217	1.54722
PRDX1	A_33_P3377199	9.30211	1.54667
CD58	A_33_P3209096	8.15418	1.54651
SLC24A4	A_23_P503010	7.58264	1.54646
CD5	A_33_P3298990	4.41639	1.54582
THBS2	A_33_P3227375	4.50367	1.54469
MANBA	A_23_P258698	6.70262	1.54311
PPPDE2	A_23_P356330	6.27646	1.54271
FUCA2	A_23_P145408	7.75957	1.5425
SDCBP	A_23_P157580	6.63785	1.54247
SCAMP2	A_23_P385081	7.71122	1.54226
GRINA	A_23_P316960	6.67199	1.54147
FAM107B	A_33_P3288942	5.47375	1.54113
NRP2	A_23_P393727	7.36152	1.54055
IFNGR1	A_23_P8281	8.61247	1.5405
PID1	A_23_P21485	4.91579	1.54034
CDT1	A_33_P3386262	4.6247	1.53971
CLIP4	A_33_P3260572	6.67736	1.53963
MR1	A_23_P431939	7.39689	1.53961
SIGLECP3	A_32_P128258	4.52744	1.53845
GBA	A_23_P201035	8.01594	1.53798
C10orf58	A_23_P63660	6.13397	1.53693
HCLS1	A_23_P73429	6.0005	1.53664
RPS6KA1	A_33_P3352307	6.25493	1.53512
DOK1	A_23_P5601	8.6824	1.53509
NECAP2	A_23_P97296	10.404	1.53504
SLC38A7	A_23_P65967	5.44532	1.53446
BCAP31	A_32_P4364	7.54583	1.53391
CLEC10A	A_23_P141505	3.85069	1.53383
F11R	A_33_P3238250	5.63746	1.53365
RAB11FIP1	A_33_P3232798	5.69106	1.53363
ADAM23	A_23_P351667	5.74506	1.53297
CCRL1	A_23_P6909	4.74021	1.53297
SQRDL	A_23_P3221	8.1549	1.53253
CCDC88B	A_23_P24389	7.04671	1.5325
MITF	A_23_P426663	5.58495	1.5325
TCIRG1	A_33_P3219965	4.7463	1.53182
IL2RB	A_24_P203000	4.1359	1.53166
THC2728923	A_33_P3369646	6.75616	1.53015
ADRB2	A_23_P145024	5.40151	1.52978
LOC100287375	A_21_P0014103	7.45054	1.52928
LOC100130938	A_19_P00315452	4.87881	1.52923
GGA2	A_24_P416257	7.42124	1.52722
CALML3	A_23_P393080	6.49861	1.5272
ASPM	A_23_P52017	4.82458	1.52678
RCAN3	A_23_P391275	5.99707	1.5267
POMC	A_33_P3345036	5.31672	1.52636
SORL1	A_23_P87049	5.10112	1.52584
GNS	A_33_P3261167	7.53285	1.52548
TMBIM6	A_23_P204702	7.82046	1.52517
AGPAT3	A_24_P344711	7.29344	1.52501
CD4	A_24_P295999	6.59073	1.52501
CIDEB	A_23_P37359	6.82931	1.5241
DPH3	A_23_P69188	6.67894	1.52316
LOC100505483	A_21_P0000841	5.58181	1.52311
LRRC4C	A_23_P24457	5.53681	1.52262
PRDX1	A_23_P11995	8.71886	1.52184
TLR5	A_23_P85903	6.02014	1.52178
FAM195A	A_33_P3382086	6.27423	1.52173
ANXA2P1	A_24_P204244	6.71009	1.52121
C7orf10	A_21_P0000119	3.9228	1.52121
SLC11A2	A_23_P139820	6.41579	1.52051
BEST1	A_23_P104996	6.50363	1.51989
RNF135	A_23_P252283	8.24477	1.51986
A_33_P3336038	A_33_P3336038	5.61752	1.51934
TRIB3	A_23_P210690	4.27492	1.51914
ZFYVE28	A_21_P0000089	9.32192	1.51867
FMNL2	A_33_P3310552	5.66669	1.51849
C7orf29	A_23_P316460	6.10922	1.51844
CTSL1	A_33_P3399101	5.32823	1.51818
SCO2	A_23_P132388	6.25032	1.51732
UCHL1	A_23_P132956	4.80047	1.51691
COL9A2	A_23_P45786	4.47099	1.51691
BLVRB	A_33_P3360728	5.84308	1.51654
HTR7	A_23_P500381	7.62225	1.51613
MGAT1	A_33_P3317664	5.7553	1.51556
CREBL2	A_24_P56194	6.47115	1.51551
MTFP1	A_23_P29204	5.07473	1.51535
EDEM2	A_24_P627306	7.67688	1.51517
ORMDL2	A_23_P87500	8.79175	1.51463
BNIP3	A_33_P3419785	5.58456	1.51458
SUSD3	A_23_P401076	4.04511	1.51455
ZDHHC12	A_23_P158007	8.54322	1.51445
LSP1	A_33_P3369567	7.55818	1.51445
LPCAT2	A_24_P364807	7.14449	1.51409
UHRF1BP1	A_33_P3313421	7.34364	1.51396
FAM82A2	A_23_P152087	6.16457	1.5136
LAMP1	A_23_P162846	7.58703	1.51352
AIM1	A_23_P70785	7.70447	1.5128
DNAJC5	A_33_P3363153	7.61494	1.51187
CKLF	A_23_P206396	8.30399	1.51083
PTPLAD2	A_23_P83175	5.51386	1.51076
C4orf49	A_23_P255331	5.12318	1.5106
ACOT7	A_24_P205589	6.36622	1.50924
ACSF2	A_23_P4190	6.85705	1.50831
AURKA	A_23_P131866	6.24129	1.50823
SNX24	A_33_P3702364	7.46571	1.50782
TMBIM1	A_23_P79331	6.18169	1.5073
SNTB1	A_23_P95029	6.12795	1.50697
UNC13D	A_24_P53215	8.18899	1.50604
C2orf18	A_24_P913339	6.49544	1.50594
ATP13A3	A_24_P183094	7.46148	1.50568
PSEN2	A_23_P103398	6.88908	1.50489
LOC100506691	A_21_P0011069	6.16078	1.50484
BST2	A_33_P3220911	4.88194	1.50468
A_33_P3359869	A_33_P3359869	5.6358	1.50466
SLC4A11	A_23_P154688	7.45129	1.50463
A_19_P00802201	A_19_P00802201	5.31623	1.50371
ARSB	A_24_P205213	7.40457	1.5016
CDKN2A	A_23_P43490	4.19756	1.50132
CIR1	A_23_P39814	6.11815	1.50096
ATP8B4	A_23_P163216	6.41337	1.50091
CPPED1	A_23_P77401	5.10091	1.50083
RIPK2	A_23_P252106	5.77356	1.50078
ARRDC4	A_23_P339818	6.36371	1.5003
ARPC2	A_19_P00806320	7.29923	1.50004
TMEM188	A_23_P397417	8.0219	1.49958
C11orf35	A_33_P3377005	5.74634	1.4995
ITGA4	A_33_P3224878	5.13818	1.49894
ADCK2	A_24_P291978	5.59069	1.49878
CD55	A_24_P188377	4.98469	1.49873
LRRC17	A_23_P253958	3.83317	1.49802
GBAP1	A_32_P512061	7.234	1.49797
ARMC9	A_23_P209735	7.05111	1.49766
OTUD1	A_32_P60459	7.29014	1.49702
SNORA44	A_21_P0000331	5.72963	1.49692
CYBASC3	A_23_P342131	5.39783	1.49687
QPCT	A_23_P16915	5.10384	1.49684
ENST00000453179	A_33_P3327192	6.58709	1.49638
CXorf38	A_24_P36745	7.95356	1.4963
LONRF3	A_33_P3219572	5.83984	1.49595
SAMD4A	A_33_P3264926	5.5036	1.49595
A_33_P3361309	A_33_P3361309	8.90014	1.49505
PLA2G4A	A_23_P11685	6.74452	1.495
DAB2	A_33_P3338928	5.81437	1.49444
PLB1	A_23_P56356	4.81906	1.49436
FCER1G	A_33_P3272628	5.10496	1.49421
PAPD4	A_23_P393425	8.3827	1.49403
LOC100130009	A_33_P3373985	5.99704	1.4938
XLOC_l2_014549	A_21_P0013517	6.32328	1.49345
IRAK1	A_23_P73780	5.70129	1.49334
CD33	A_21_P0000094	6.84139	1.49299
SCARNA9	A_33_P3290443	6.45416	1.49294
AF072164	A_33_P3831566	6.21846	1.49273
FTH1	A_33_P3253249	7.57057	1.49258
GNPDA1	A_23_P144622	7.11595	1.49238
AGPAT2	A_33_P3360540	8.16855	1.4923
C20orf72	A_33_P3343785	7.74338	1.4921
TUBGCP2	A_23_P127150	6.92206	1.49182
FGL2	A_33_P3332018	5.41729	1.49136
AF289552	A_33_P3288605	4.17645	1.49105
FAH	A_23_P129221	5.72997	1.4909
psiTPTE22	A_21_P0012305	4.85661	1.49075
LTA4H	A_23_P388670	5.66756	1.49062
NAT1	A_23_P95594	9.25719	1.49047
XLOC_003146	A_21_P0003122	4.76354	1.48991
PDE4A	A_24_P322474	7.77626	1.48927
LSR	A_23_P142389	5.68395	1.48909
RNF149	A_23_P120153	7.21846	1.48891
HTATIP2	A_23_P64129	8.32905	1.48828
B3GNT7	A_24_P913716	5.22345	1.48795
DISC1	A_23_P62967	7.17835	1.4878
HIST1H2AI	A_33_P3360216	4.8007	1.48752
CSF1	A_33_P3354935	5.79785	1.48739
S100B	A_23_P143526	3.9717	1.48721
WDR11	A_23_P63929	9.01072	1.48721
SLC46A1	A_33_P3235611	5.60822	1.48721
INPP5D	A_23_P61149	6.17038	1.48605
ATG7	A_23_P143987	7.21699	1.48533
PCSK6	A_23_P151907	6.1391	1.48518
PPARGC1B	A_23_P213959	6.59145	1.48457
CCDC88B	A_23_P24384	4.39169	1.48457
ARPC3	A_24_P167473	9.02096	1.48442
TPMT	A_33_P3317321	7.99316	1.4843
RGS18	A_23_P302550	5.00215	1.48412
SNX30	A_33_P3388948	7.84978	1.48386
ARHGAP4	A_33_P3237927	6.91714	1.48343
SPAG4	A_23_P132027	4.86427	1.48323
CNDP2	A_23_P89812	8.4463	1.48303
COMT	A_23_P251680	8.27044	1.4826
MGC42157	A_24_P388703	5.98877	1.48222
ADAMTSL4	A_33_P3299220	6.2306	1.48219
SYT17	A_23_P163697	5.89211	1.48207
ALDH1A1	A_33_P3379644	4.07809	1.48159
TNFRSF1B	A_24_P54174	6.20177	1.4805
RASGRP4	A_23_P165007	5.12211	1.48037
SNORA61	A_21_P0000341	5.7692	1.48004
SH3D21	A_23_P307536	5.1661	1.47997
RSPH3	A_23_P59397	7.94486	1.47969
CCNB1	A_23_P122197	4.66381	1.47959
PARVB	A_23_P40718	4.9844	1.47949
BST2	A_23_P39465	5.68311	1.47931
ARMC9	A_23_P209731	4.56139	1.47931
PDXK	A_23_P68730	5.69021	1.47903
CCDC30	A_24_P349196	4.44874	1.47886
XLOC_l2_000423	A_21_P0010727	4.67536	1.47863
ALDH3B1	A_33_P3367447	6.4306	1.4786
HMGA1P4	A_21_P0014231	6.93193	1.47858
FAM189A1	A_32_P143000	4.67504	1.4778
PDP1	A_33_P3369761	7.15175	1.47729
EPHB2	A_33_P3370787	4.86826	1.47704
PSEN1	A_23_P205686	8.00371	1.47676
TMSB4X	A_24_P143189	9.44938	1.47548
FCHO2	A_23_P420610	5.27744	1.47505
GAB3	A_33_P3251369	6.51151	1.47485
NAGPA	A_23_P38041	7.60799	1.47437
LOC100507015	A_21_P0014115	8.08478	1.47414
NDST2	A_33_P3329255	6.18306	1.47399
GAB3	A_23_P255126	8.89874	1.47382
WDR91	A_23_P215132	6.0534	1.47367
PLAU	A_33_P3306146	3.80847	1.47359
PCP2	A_24_P399500	6.76304	1.47351
LRP12	A_23_P8906	7.56628	1.47321
LOC100129960	A_32_P191895	4.8074	1.47319
SPN	A_33_P3404706	6.78795	1.47284
MLF1IP	A_23_P254733	5.27997	1.47273
LAMP2	A_24_P396231	5.89916	1.47256
AGPAT4-IT1	A_23_P70359	5.05243	1.47213
BX648603	A_33_P3289860	4.68944	1.47158
LOC100287628	A_19_P00805833	7.44673	1.47138
MPEG1	A_33_P3212232	5.34746	1.4713
SERPINB1	A_23_P214330	5.67839	1.4708
SPOCK2	A_33_P3214948	4.23545	1.46992
LOC100130938	A_32_P196142	4.37448	1.46857
ZNF671	A_23_P50217	6.08967	1.46847
ABI3	A_23_P141429	5.63638	1.46827
YIF1B	A_23_P153628	6.79592	1.46786
METTL21A	A_23_P209337	6.36997	1.46761
REL	A_23_P56938	5.91293	1.46754
FAM110A	A_23_P386241	6.82464	1.46706
ARAP2	A_32_P83784	5.894	1.46616
DTX2	A_33_P3502640	7.30994	1.46571
SGPL1	A_33_P3327847	7.22403	1.46534
PTPRCAP	A_33_P3295056	4.22724	1.46529
IFNAR2	A_23_P211080	7.61532	1.46511
DOK5	A_23_P40217	6.37656	1.46496
CNPY3	A_24_P277747	6.56324	1.46411
NAGS	A_32_P32739	6.28777	1.46411
CDS2	A_24_P271363	5.9486	1.46331
FAP	A_23_P56746	5.23688	1.46316
CDCA5	A_23_P104651	4.22228	1.46281
XLOC_001984	A_21_P0002402	5.77138	1.46254
FAM113B	A_33_P3215647	4.71109	1.46176
PLK3	A_23_P51646	4.75829	1.46171
SCPEP1	A_23_P152548	5.51952	1.46114
TMEM106A	A_23_P435521	7.50436	1.46089
PAG1	A_33_P3216890	6.30715	1.46044
OSBPL11	A_23_P6914	8.67503	1.46034
PTGER2	A_23_P151710	4.69247	1.45992
TMEM199	A_24_P56884	6.62219	1.45979
SAP25	A_21_P0000075	5.97412	1.45939
ICAM4	A_33_P3363355	4.02591	1.45924
LRRFIP1	A_33_P3358648	7.39077	1.45885
LCK	A_23_P103361	4.11151	1.45872
TRIM14	A_33_P3424367	6.28093	1.4587
SGTB	A_33_P3371089	7.23719	1.45865
NCOA4	A_33_P3270034	7.16783	1.45862
CD244	A_23_P85453	5.28798	1.45842
PCDH10	A_23_P158851	3.74935	1.4582
SUMF1	A_23_P69242	6.26945	1.45802
TMEM19	A_33_P3407945	7.84799	1.45783
CMPK2	A_33_P3401826	4.46895	1.45768
C1orf96	A_33_P3359753	6.34791	1.4575
PTTG1	A_23_P7636	3.88794	1.4572
ZSWIM4	A_33_P3233150	3.86598	1.45646
ITGB8	A_24_P759477	5.21687	1.45638
TWF2	A_23_P121265	6.35406	1.45636
FAM83H	A_23_P421175	7.39807	1.45623
LIPC	A_23_P88559	5.18993	1.45596
LOC100130938	A_19_P00321743	4.51124	1.45576
AK055942	A_33_P3322075	5.33077	1.45554
RTN1	A_23_P140290	4.46921	1.45494
SIDT1	A_23_P132515	4.57351	1.45492
BLM	A_23_P88630	6.52512	1.45487
NUAK2	A_33_P3338166	4.24784	1.45367
RNFT1	A_23_P207299	6.66444	1.45325
TFPT	A_33_P3287039	7.18422	1.45236
RINL	A_33_P3407895	7.18503	1.45211
PRNP	A_23_P109143	5.5455	1.45206
EAF2	A_23_P252201	6.31353	1.45129
DPRXP4	A_33_P3306048	4.52463	1.45087
KIAA1598	A_33_P3382236	4.72703	1.45082
CEBPB	A_23_P411296	3.98361	1.45063
ERAP1	A_33_P3413701	4.41141	1.45008
LAP3	A_23_P18604	5.95736	1.45001
CALML4	A_23_P129188	6.8007	1.44981
ARL8B	A_33_P3338956	7.78238	1.44971
C20orf24	A_23_P102582	7.34077	1.44954
TOM1	A_33_P3751889	5.38234	1.44926
MR1	A_23_P74928	6.90905	1.44919
SAMHD1	A_33_P3406281	6.59247	1.44862
LOC729678	A_21_P0012874	5.94363	1.4486
MKNK1	A_23_P200126	6.49715	1.44835
CENPE	A_23_P253524	5.86521	1.44761
ARRB1	A_24_P386622	6.40989	1.44711
TPM3	A_32_P29784	7.46929	1.44689
RNASEK	A_33_P3382351	4.99131	1.44662
FRRS1	A_23_P865	4.40635	1.44657
RACGAP1	A_32_P186474	6.70776	1.4458
TMEM188	A_33_P3403549	6.6775	1.44524
TNFRSF14	A_23_P126908	5.6149	1.44474
ADAMTSL4	A_33_P3380063	5.76636	1.44467
BAX	A_23_P208706	8.0254	1.44455
MTMR14	A_32_P9842	8.28618	1.44442
IL17RA	A_33_P3224809	6.24274	1.44319
TMSB10	A_23_P68106	7.53517	1.44309
FLJ46906	A_19_P00320664	4.91008	1.44307
LOC439949	A_32_P232559	4.27849	1.44294
TPM3	A_33_P3223980	5.83353	1.44228
FAM113B	A_23_P36888	3.9216	1.44188
TNFSF4	A_23_P126836	5.97063	1.44184
SNX8	A_33_P3412722	5.84084	1.44176
SMS	A_21_P0010565	6.04751	1.44164
NLRC3	A_23_P340019	3.86533	1.4407
BCL11B	A_23_P205738	4.14052	1.44038
OSBPL3	A_24_P377499	7.08264	1.44024
ATG7	A_24_P944827	6.8946	1.43906
SLC39A4	A_33_P3240353	4.9177	1.43898
LOC100509635	A_21_P0014667	5.60984	1.43893
ADAM10	A_23_P48886	7.93012	1.43758
SEC23B	A_23_P6119	6.10893	1.43744
TSPAN33	A_24_P365901	4.0876	1.43736
B2M	A_23_P37441	6.52734	1.43668
GCLC	A_23_P145114	6.39353	1.43618
TMEM106A	A_33_P3370305	7.81067	1.43611
ANXA1	A_23_P94501	6.66325	1.43584
GNPTG	A_23_P14886	6.84774	1.4352
ZNF438	A_23_P161156	8.98346	1.43464
RIMBP3	A_23_P154962	5.61666	1.43457
TAOK3	A_33_P3346102	10.2917	1.43391
CCNE1	A_23_P209200	4.7748	1.43383
A1BG-AS1	A_24_P721699	5.94614	1.43381
DOCK10	A_23_P16722	4.54124	1.43361
GALE	A_23_P160154	5.33999	1.4329
SRXN1	A_23_P320113	4.82979	1.43281
HS2ST1	A_33_P3269069	5.64713	1.43263
BTN2A2	A_23_P122439	7.10605	1.43249
TDP1	A_33_P3766959	6.18821	1.43239
CAMK1D	A_32_P208120	5.96799	1.432
ATP6V0A1	A_24_P333733	5.04033	1.43195
MOSPD2	A_23_P406986	4.74607	1.4319
GBGT1	A_23_P146576	5.98692	1.43158
ENST00000318291	A_23_P431569	5.41674	1.43087
XLOC_l2_012081	A_21_P0012993	4.92024	1.43078
OBFC2A	A_24_P229531	4.36064	1.43058
DIRC2	A_33_P3308263	7.96389	1.43034
SAMD9L	A_23_P145874	4.58646	1.42997
RAB9BP1	A_24_P305938	5.63835	1.42965
SYNGR1	A_33_P3379091	5.60868	1.42924
LOC100292409	A_33_P3404047	6.35897	1.42909
ENST00000419922	A_19_P00810085	3.81582	1.42892
OAS2	A_23_P204087	4.77825	1.4289
GRK6	A_23_P257256	5.76738	1.42853
ANXA2	A_32_P148345	3.82974	1.42824
FUT4	A_33_P3286536	8.5242	1.42802
ZNF664-FAM101A	A_33_P3342862	7.64622	1.42787
MYO9B	A_24_P246173	6.35537	1.42692
ATP6AP2	A_23_P11353	5.96274	1.42678
XLOC_007914	A_21_P0006477	4.32928	1.42656
GGH	A_33_P3308105	5.12061	1.42646
TXNDC3	A_23_P259611	4.00863	1.42541
TPI1P2	A_24_P358328	5.36282	1.42463
LAG3	A_23_P116942	4.44523	1.42412
NRP2	A_24_P50801	5.05819	1.42405
LOC80054	A_21_P0009711	5.60932	1.42352
NRP2	A_33_P3297415	5.22329	1.4232
CEP170	A_33_P3410507	7.50034	1.42318
C6orf108	A_33_P3372451	6.0673	1.42242
C17orf96	A_33_P3393766	4.64641	1.42211
CYTIP	A_23_P90626	3.75049	1.42203
MICALCL	A_23_P2041	6.02744	1.42072
SLC45A3	A_24_P208345	5.77924	1.42055
MYZAP	A_33_P3423874	3.87227	1.42002
PEPD	A_23_P83436	6.77794	1.41995
MRAS	A_24_P88850	6.19857	1.41978
APOBEC3C	A_23_P120931	6.41792	1.41927
STAT5A	A_23_P207367	6.8477	1.41924
AGAP3	A_33_P3240543	4.27753	1.4192
PNPLA6	A_23_P16166	6.66715	1.41871
MAP3K1	A_33_P3368139	8.01847	1.41869
RAB9A	A_23_P45389	6.87516	1.41861
P4HA1	A_33_P3214481	5.27569	1.4183
MILR1	A_24_P33982	5.37377	1.41828
RNASEH2B	A_33_P3213857	6.76256	1.41813
ASGR2	A_23_P130113	4.77547	1.41801
IQGAP2	A_33_P3216372	6.26363	1.41784
TMEM102	A_23_P334892	6.74967	1.41772
SH2B3	A_24_P201739	7.10007	1.41757
HPS1	A_33_P3412479	5.70971	1.41753
HIST1H2AM	A_32_P221799	4.68766	1.41748
CMTM3	A_23_P88865	7.64962	1.41716
AP1S3	A_33_P3275707	6.47102	1.4168
TSPAN14	A_32_P91902	5.57982	1.41675
BRI3BP	A_32_P831181	6.47786	1.41641
LOC644962	A_33_P3570228	5.87048	1.41624
PDCD1	A_23_P136405	4.53266	1.41624
XLOC_l2_003156	A_21_P0011065	5.81928	1.41564
SEC23B	A_24_P690924	6.80712	1.41542
PSD3	A_24_P18146	4.94249	1.41513
CKAP2	A_23_P151405	7.66076	1.41508
RILP	A_24_P185117	5.87831	1.41508
ACOT8	A_33_P3231833	3.90961	1.41506
PC	A_33_P3244347	5.616	1.41496
LOC100133985	A_33_P3422654	4.93779	1.41496
HSBP1L1	A_32_P46981	5.30495	1.41467
RNASET2	A_33_P3254121	6.40498	1.41363
LOC115110	A_33_P3242820	6.67366	1.41332
TOR2A	A_23_P60534	6.35735	1.41296
CNPY3	A_23_P19352	7.1521	1.41284
ABHD8	A_33_P3302165	6.31149	1.41279
LOC100652764	A_33_P3356517	6.58358	1.41267
ENST00000400102	A_23_P359870	6.09944	1.41257
TMEM65	A_33_P3494748	6.31137	1.41255
APOBEC3F	A_23_P357101	6.10998	1.41214
ARID3A	A_33_P3272921	6.3456	1.41211
SAMHD1	A_24_P267592	5.58862	1.41207
GPR160	A_23_P167005	4.21473	1.41175
NCSTN	A_23_P34402	6.73116	1.41158
ARPC5	A_33_P3338909	9.43227	1.41125
SNX29	A_23_P367816	6.04439	1.41115
SLC16A5	A_23_P159125	5.98761	1.41103
DCK	A_24_P89080	6.67189	1.41086
BLVRA	A_23_P71148	7.30594	1.41004
MCM5	A_23_P132277	7.7513	1.40908
CXorf65	A_32_P101352	4.51751	1.40836
XLOC_001331	A_21_P0001817	3.75194	1.40764
APOO	A_23_P61127	5.69277	1.40747
C1orf96	A_33_P3361202	6.60692	1.40684
CDK1	A_23_P138507	4.15009	1.40675
CAPZA1	A_33_P3399453	6.54276	1.40641
2001-09-01	A_23_P21057	4.26948	1.40557
STX7	A_33_P3373707	5.92023	1.40502
MAP3K8	A_33_P3246505	5.19753	1.40483
UTP18	A_23_P130020	6.44489	1.40464
GLB1L	A_23_P218579	4.08588	1.40401
RASGRP1	A_23_P124642	3.96254	1.40382
C8orf56	A_33_P3460043	4.40644	1.40368
BATF2	A_23_P370682	4.91942	1.40358
SH3TC1	A_33_P3399443	5.48029	1.40346
TFEB	A_33_P3344618	5.21437	1.40346
TK2	A_33_P3392537	6.25157	1.40332
LOC100509213	A_21_P0014749	4.69292	1.40289
ADIPOR1	A_23_P46627	5.19296	1.40267
A1BG	A_33_P3685216	4.87725	1.40262
MFNG	A_23_P103104	6.56402	1.4025
SAMD9L	A_33_P3264846	4.83105	1.40248
NRAS	A_23_P63190	6.43226	1.40179
FLJ90757	A_33_P3285156	7.68684	1.40131
GINS2	A_23_P118246	4.37526	1.40104
FBXO6	A_23_P97064	5.79522	1.40049
COMMD8	A_23_P44257	10.2321	1.40033
FAR2	A_23_P150903	5.54069	1.40016
POU2F2	A_33_P3835524	6.90413	1.40014
CHCHD10	A_24_P6083	5.28758	1.39997
XLOC_010430	A_21_P0008083	5.55541	1.39951
TBC1D10C	A_33_P3328559	4.07927	1.39944
AK124658	A_33_P3267160	6.36803	1.39928
CCDC88B	A_24_P50950	4.32984	1.3987
PAPLN	A_23_P333640	3.83727	1.39839
C22orf25	A_33_P3369452	6.55895	1.39789
IDS	A_23_P217475	6.69677	1.39758
ZDHHC24	A_24_P259276	4.82633	1.39744
PSME4	A_23_P79628	6.30031	1.39734
CDCA8	A_23_P375	4.19741	1.39722
CCNYL1	A_24_P734720	6.40931	1.39694
PTPN18	A_24_P80135	6.62379	1.39639
GGA1	A_33_P3305915	5.84615	1.39608
EML4	A_23_P143127	7.19278	1.39593
PRR5	A_23_P80382	5.26918	1.39551
NRBF2	A_23_P63816	6.50358	1.39512
PWWP2B	A_23_P374389	5.36274	1.39455
TSPAN4	A_33_P3413216	5.13361	1.39446
CCNO	A_23_P92860	4.01334	1.39441
LOC100506119	A_19_P00803151	4.28642	1.39408
NHLRC3	A_32_P129950	5.2519	1.39398
SLC25A45	A_23_P422511	6.28728	1.39386
PTPN18	A_23_P210015	7.30302	1.39377
LRRC17	A_33_P3329522	4.00345	1.39348
ELF1	A_23_P2801	5.52495	1.39334
GAS7	A_24_P82466	3.7988	1.39332
SH3KBP1	A_23_P374782	7.11112	1.39324
EIF4EBP1	A_23_P22224	3.76978	1.3931
SLC15A4	A_24_P13311	7.25891	1.39296
XLOC_014110	A_21_P0010215	5.91121	1.39291
ARPC2	A_23_P102122	8.03334	1.39255
APH1A	A_23_P12329	5.59407	1.39217
STK32C	A_24_P64329	5.18066	1.39191
ENST00000444348	A_33_P3376017	6.1607	1.39175
SHKBP1	A_23_P130553	5.4121	1.39158
LOC100506119	A_19_P00322184	4.03645	1.39151
PPP1R3G	A_33_P3353996	5.43622	1.39132
CISD2	A_33_P3362641	7.03178	1.3907
XLOC_003853	A_21_P0003710	6.30786	1.39058
ABI1	A_33_P3622802	6.45883	1.39051
NAAA	A_23_P155666	5.85951	1.39044
PRKXP1	A_33_P3618429	8.0658	1.39032
IL18BP	A_33_P3228322	4.08937	1.3903
LMNB1	A_23_P258493	3.84972	1.38978
CIB1	A_24_P44514	6.56449	1.38963
C1orf228	A_32_P453321	6.21472	1.38949
SGK223	A_23_P250212	7.37583	1.38928
RAPGEF1	A_23_P304237	5.24768	1.38911
DTX2	A_21_P0013243	6.24679	1.38878
LOC100505702	A_19_P00319335	6.27157	1.38847
AK124971	A_33_P3254660	6.67343	1.38831
USF2	A_33_P3299982	7.25626	1.38809
PDLIM7	A_33_P3384562	4.73687	1.38778
ENST00000500944	A_24_P312325	4.70316	1.38752
BLOC1S1	A_33_P3388870	4.89834	1.38748
SLAMF1	A_23_P62647	4.61534	1.38738
OAS3	A_24_P335305	3.7907	1.38731
A_33_P3382125	A_33_P3382125	6.33812	1.38681
PIK3IP1	A_23_P109488	5.04584	1.38672
C22orf25	A_33_P3319596	5.72279	1.38669
GIT2	A_23_P204436	6.44503	1.38667
C19orf10	A_33_P3243337	7.27135	1.38662
ATP6V1H	A_24_P363679	6.49289	1.38641
C15orf38	A_24_P404033	5.40413	1.38625
OSTF1	A_23_P60296	5.14438	1.3862
IFNAR2	A_33_P3337540	7.26978	1.38615
POLD1	A_23_P50455	6.17503	1.38594
CLCN7	A_23_P129334	5.33557	1.38551
C10orf58	A_33_P3350374	4.86363	1.38523
RAB5C	A_23_P107211	6.01231	1.38497
STX7	A_23_P303260	5.29403	1.38466
ZGLP1	A_33_P3305093	6.73416	1.38459
NIPAL3	A_24_P45367	6.24621	1.38407
SPPL2A	A_23_P77073	7.30928	1.384
XLOC_l2_013267	A_21_P0013169	6.42815	1.38301
CD247	A_23_P34676	3.82789	1.38268
CD40	A_23_P57036	5.3373	1.38265
SFT2D2	A_23_P148785	7.90765	1.38246
ICOS	A_23_P371215	3.74888	1.38211
AP1G2	A_23_P2967	7.47681	1.38173
KLHDC7B	A_24_P117410	3.82826	1.38145
XLOC_l2_004866	A_21_P0011363	5.32681	1.38138
NAAA	A_33_P3297217	5.148	1.38128
MFSD3	A_23_P406350	5.44932	1.38126
IQCG	A_23_P300076	7.61336	1.381
TAPBP	A_23_P365719	6.43581	1.38077
LINC00482	A_24_P323084	5.12836	1.3806
TNIK	A_24_P350576	7.2847	1.38003
RNF111	A_23_P77160	6.26469	1.37992
GSR	A_32_P31618	5.74994	1.37963
LRRK1	A_23_P99942	5.36317	1.37954
SAMD3	A_23_P93524	4.36064	1.37942
TGFB1	A_24_P79054	5.36783	1.37935
PANX1	A_33_P3370404	6.84896	1.37914
FBXL16	A_23_P406385	4.26995	1.37902
SMAP2	A_23_P406330	4.1411	1.379
FAM199X	A_23_P45294	8.10247	1.37886
ARHGAP26	A_33_P3228305	6.94203	1.37869
SLC15A4	A_33_P3406449	6.64695	1.37846
TRAF3	A_23_P37068	6.46301	1.37825
TSPAN4	A_23_P316741	5.02865	1.37815
ASF1B	A_23_P119254	4.70981	1.37808
FAM82A2	A_33_P3375234	4.67855	1.3777
RDH10	A_32_P25050	4.34056	1.37756
NACC1	A_24_P915007	4.53201	1.37749
ACY1	A_23_P57868	5.2643	1.37737
HNMT	A_24_P915806	5.46839	1.3773
ANXA4	A_23_P16976	4.81256	1.37688
ANKRD36BP1	A_23_P97123	5.67406	1.37636
C7orf43	A_33_P3364508	6.03243	1.37632
CAPZA1	A_24_P310894	9.11556	1.37627
LONRF3	A_23_P114414	4.89639	1.37608
TSPAN14	A_24_P98613	4.12568	1.37564
MIS18BP1	A_23_P364107	6.68545	1.37547
TXNDC12	A_23_P200199	6.7324	1.3751
C5orf62	A_23_P414273	4.45454	1.3747
XLOC_011532	A_21_P0008758	4.3866	1.37465
LOC285758	A_33_P3867584	4.92155	1.3743
KLF6	A_23_P63798	4.17421	1.37385
TMSB4X	A_24_P374516	6.39551	1.37376
LINC00467	A_19_P00318495	4.65154	1.37371
AP2S1	A_33_P3346663	5.10907	1.37362
ADAM10	A_33_P3243857	5.45778	1.37338
ARHGEF11	A_23_P426809	4.66926	1.37336
ADPRH	A_33_P3366053	5.60034	1.37322
SLC38A6	A_33_P3404954	5.4937	1.3723
OR7E12P	A_33_P3594214	5.39346	1.37214
HMGB3	A_33_P3319041	4.64975	1.37153
HIF1A	A_24_P56388	3.75711	1.37146
PTPRE	A_33_P3309556	4.63348	1.37132
NOP10	A_23_P54477	6.23765	1.37102
IL27RA	A_23_P27606	4.66535	1.37071
ZDHHC2	A_33_P3267665	4.5645	1.37046
GNG10	A_23_P112251	7.62801	1.37008
KREMEN1	A_23_P68851	3.99183	1.36973
MARCH9	A_23_P47777	5.62728	1.36971
TTF2	A_33_P3256685	7.5481	1.36889
CMTM6	A_24_P97526	5.34235	1.36868
XM_002343200	A_24_P927474	4.52745	1.36798
CD81	A_33_P3373375	5.8253	1.36779
C20orf3	A_24_P297078	4.39911	1.36774
TPRA1	A_33_P3399373	6.58393	1.3669
LMTK3	A_33_P3266928	5.89514	1.36688
DENND4C	A_23_P157726	5.78947	1.36644
LOC100506950	A_21_P0014606	4.50613	1.36613
ICAM5	A_23_P119143	6.16675	1.36595
SRD5A1	A_23_P30223	5.67977	1.36508
TMBIM6	A_24_P355876	7.88095	1.36504
FMN1	A_33_P3404749	4.50896	1.36448
HPS3	A_23_P40821	6.50472	1.36418
MAP3K14	A_23_P207319	5.97912	1.36364
TMEM191A	A_23_P166336	4.21044	1.36352
AGTRAP	A_23_P158596	5.1418	1.36299
SREBF1	A_23_P129786	4.88514	1.36299
SNX29	A_33_P3338440	6.15583	1.36292
GPR155	A_33_P3399363	4.7883	1.36269
CABLES1	A_23_P422851	6.67159	1.36259
ZBTB24	A_21_P0000040	4.46079	1.36241
HLA-G	A_24_P311926	5.62207	1.36238
TGIF1	A_23_P153197	4.06933	1.36176
ANXA2P3	A_24_P323114	4.08749	1.36171
ARHGAP24	A_33_P3236030	3.89258	1.3615
TMEM200A	A_32_P40288	3.75785	1.36131
C17orf62	A_23_P118406	6.70161	1.36094
ABCC5	A_33_P3298062	5.05495	1.36059
LYPLA1	A_33_P3416762	7.61217	1.36036
FDX1	A_33_P3343690	4.11172	1.36015
KRT8P12	A_33_P3772937	3.91193	1.36004
MLX	A_23_P164148	6.43973	1.35997
ZNF815	A_33_P3357858	6.35897	1.35976
SLC4A7	A_24_P368575	6.16131	1.35976
CHN2	A_33_P3237899	4.02302	1.35973
MPZL3	A_24_P270033	3.98784	1.35969
NMB	A_23_P88522	5.45292	1.35941
SUMO3	A_23_P102937	7.8236	1.35895
RMI2	A_23_P353717	4.32976	1.35881
CD81	A_23_P13425	5.48083	1.35862
VAT1	A_23_P26954	4.67496	1.3579
LPCAT2	A_23_P141021	5.21634	1.35758
DPP9	A_33_P3292028	8.26489	1.35718
GNPTAB	A_23_P346265	5.86993	1.35704
BCL2L1	A_23_P210886	5.0045	1.35681
EVI2A	A_23_P78092	3.80434	1.3566
Q9EPR2	A_19_P00318915	4.1361	1.35633
KIF21B	A_23_P126888	4.83691	1.35609
A_24_P110273	A_24_P110273	6.20511	1.35607
ZNF124	A_23_P52176	5.31952	1.35591
PLEKHM2	A_23_P351342	5.02961	1.35582
ERMAP	A_24_P105391	5.44069	1.3557
WDR81	A_23_P354208	5.29888	1.35568
TPCN1	A_24_P309645	4.01398	1.35538
XLOC_l2_012953	A_21_P0013078	4.42155	1.35471
PKM2	A_23_P399501	4.46411	1.35466
HLA-J	A_24_P418044	5.12787	1.35448
CNNM4	A_23_P119923	6.46994	1.35411
GHRL	A_23_P40956	4.54437	1.35399
KLHL7	A_23_P215517	4.85254	1.35362
OCIAD2	A_23_P121702	4.42565	1.35339
TMED5	A_24_P54178	5.8625	1.35242
ENST00000503611	A_33_P3726306	5.4723	1.35233
MYO5A	A_24_P255218	3.89395	1.35214
NAA20	A_23_P102770	6.94259	1.35212
SORD	A_23_P77103	4.16178	1.35212
IRAK2	A_33_P3352970	4.6039	1.3518
CD63	A_24_P270144	6.56216	1.3517
ZNF469	A_32_P116556	4.09611	1.35166
RRM2B	A_23_P20225	5.34758	1.35147
IRAK1	A_33_P3286616	4.09988	1.35129
RNF145	A_23_P167559	5.61351	1.35085
LOC283547	A_33_P3419180	5.01911	1.35083
IFI27L2	A_23_P140146	6.45793	1.3508
PARP4	A_21_P0011120	5.22053	1.35078
TTC7A	A_24_P337000	6.59075	1.34965
ZSCAN5A	A_23_P90233	5.91476	1.34944
STAB1	A_23_P32500	4.09221	1.34931
TOR3A	A_23_P115316	4.42999	1.34921
PATL2	A_33_P3350094	4.33048	1.34901
WIPI1	A_23_P141394	6.15581	1.34882
ABHD6	A_23_P211850	5.1616	1.34868
SRC	A_23_P308603	4.55728	1.34861
DKFZp761E198	A_24_P9883	5.83618	1.34841
ARL8A	A_23_P138271	6.87387	1.34811
DEDD2	A_24_P207479	5.20437	1.34785
MID1IP1	A_33_P3217465	5.45813	1.34783
A_33_P3222664	A_33_P3222664	5.32451	1.34744
PDE7A	A_24_P360529	5.58721	1.34742
FAM102B	A_32_P172864	5.98247	1.34728
SLC17A5	A_33_P3265270	4.92312	1.34693
TNFRSF10A	A_23_P255653	4.73297	1.34684
CDC42SE2	A_24_P409042	6.07384	1.3467
MBD4	A_23_P92154	6.99509	1.3465
ZGLP1	A_33_P3417452	6.3028	1.34645
C20orf194	A_33_P3345389	4.81202	1.34645
LINC00467	A_23_P1014	4.73899	1.34631
HSPH1	A_33_P3348752	4.2965	1.34546
CCND1	A_23_P202837	3.875	1.34505
NUP62	A_24_P322444	8.51315	1.34471
ENST00000477589	A_19_P00321339	4.88758	1.34411
MIOS	A_23_P59602	7.42074	1.34388
GPI	A_24_P108451	4.59667	1.34381
LRP1	A_23_P124837	4.09261	1.34374
APEX2	A_23_P256682	5.21242	1.34363
CASP8	A_24_P157087	5.88988	1.34319
CTSC	A_23_P1552	4.658	1.34319
GRIN2D	A_33_P3402868	4.14771	1.3425
OAS2	A_33_P3225512	4.21743	1.34191
MAPK1	A_23_P257895	7.12689	1.34166
TMEM8A	A_23_P140907	5.26017	1.34163
SLC37A4	A_23_P35970	5.53768	1.34147
EEPD1	A_23_P333498	4.24382	1.34127
FLJ46906	A_33_P3340490	4.0191	1.34124
AF161372	A_23_P369746	4.27615	1.34118
LMF1	A_33_P3883985	3.95161	1.34115
MOSPD1	A_33_P3330353	6.4222	1.34079
SLC35C1	A_23_P202720	5.14345	1.34074
SNX5	A_23_P131954	6.39234	1.34033
LINC00467	A_19_P00318494	4.64976	1.34033
AGPAT4	A_33_P3323074	5.4276	1.34026
LHPP	A_24_P355493	6.25898	1.3395
ARL6IP5	A_24_P257348	5.49262	1.33932
TCEB3	A_23_P74097	5.19182	1.33884
RNFT2	A_23_P204158	4.96905	1.3388
HNMT	A_23_P56734	4.76783	1.33859
PGM2L1	A_33_P3363260	4.49523	1.33806
SLC35E3	A_23_P159110	5.9023	1.33793
USP53	A_24_P137522	3.74076	1.33777
SPATA13	A_23_P390116	4.36502	1.33772
TMED9	A_23_P70127	5.96513	1.33754
TGFBR1	A_33_P3331451	5.69453	1.3374
ARRDC1	A_23_P391607	5.38501	1.33736
RAB8A	A_33_P3320127	6.88642	1.33727
LOC283070	A_33_P3464555	4.65192	1.33713
STX3	A_23_P139143	5.45627	1.33706
CPT2	A_23_P148919	5.91856	1.33617
MGC72080	A_33_P3280418	5.37418	1.33608
LRRC6	A_23_P112004	5.31871	1.33592
TMEM9B	A_23_P162087	7.27067	1.3358
COMMD5	A_23_P20255	5.15708	1.33553
GMFB	A_24_P172768	5.79162	1.33537
AGA	A_23_P7099	5.66121	1.33512
DQ786257	A_33_P3275255	4.64315	1.33512
TMEM191B	A_21_P0012250	5.20436	1.33498
MAD1L1	A_21_P0012258	5.68359	1.33494
PGAM1	A_32_P45738	5.40419	1.33489
DOCK11	A_23_P148584	5.24483	1.33471
CCDC71	A_23_P61524	4.7526	1.33412
SLC12A9	A_33_P3229181	6.28404	1.3341
HEATR3	A_24_P138713	5.36745	1.33394
CLDN7	A_21_P0000099	5.24822	1.33394
TUBA1C	A_24_P58529	4.68453	1.33371
MAD1L1	A_33_P3569068	5.78886	1.33353
NAT8L	A_33_P3670415	4.16008	1.33353
TRAPPC1	A_23_P125348	5.66735	1.3335
ENST00000477589	A_19_P00321439	4.16923	1.33339
CFLAR	A_24_P120115	5.93108	1.3333
SLC9A6	A_23_P22625	6.09951	1.33293
TTC7A	A_33_P3404651	5.39763	1.33273
ARPC5	A_23_P126803	4.18719	1.33273
STK4	A_24_P94054	4.60844	1.33259
KIF1B	A_23_P201287	5.82267	1.33255
ATF7IP2	A_23_P129466	4.38809	1.33252
NXT2	A_24_P91916	4.99008	1.33241
MFSD6	A_33_P3272209	5.80619	1.332
AP1S1	A_23_P157404	6.22047	1.33187
A_33_P3319502	A_33_P3319502	4.09934	1.33162
TRIM34	A_24_P398323	5.84888	1.33155
NAIP	A_21_P0012992	5.13433	1.33148
GNA13	A_24_P150874	4.90562	1.33132
C10orf46	A_24_P882914	6.68918	1.33112
HSPBAP1	A_23_P250118	5.83334	1.33102
CENPBD1	A_23_P206454	7.10535	1.33068
ATG16L2	A_23_P36305	5.20885	1.32968
ARL6IP1	A_23_P118150	5.46413	1.3295
TICAM1	A_23_P90311	7.56527	1.32941
XLOC_l2_008221	A_21_P0011956	5.49261	1.3293
LOC100505702	A_19_P00321907	4.68783	1.32853
HIATL1	A_23_P83073	6.13625	1.32837
ZFYVE16	A_24_P286054	5.68098	1.32803
IFNAR2	A_33_P3361457	6.24437	1.32794
RCSD1	A_23_P23279	5.04217	1.32771
ATP6V1D	A_33_P3387463	5.87052	1.32751
GGA1	A_23_P132294	5.1878	1.32735
SLC35A2	A_24_P310616	6.26209	1.32733
KLHL35	A_23_P351837	5.05109	1.32733
B3GNTL1	A_24_P181672	5.63827	1.32726
MFSD5	A_23_P72853	6.00349	1.32723
SNX29	A_32_P120604	4.80565	1.32678
PHF19	A_23_P401904	5.54298	1.32656
THC2719114	A_33_P3283054	5.41757	1.32646
PPP1R9B	A_24_P376309	5.50794	1.32644
DISC1	A_21_P0000052	6.3529	1.32619
EFTUD2	A_23_P55190	4.62297	1.32619
LOC100652952	A_21_P0014861	5.87967	1.3261
FAM174B	A_23_P100001	3.75362	1.32603
PTPN1	A_23_P338890	5.33538	1.32585
SULT1A2	A_23_P106773	3.99771	1.32574
BORA	A_23_P25626	6.8052	1.32567
CEPT1	A_24_P233944	5.67486	1.32547
PLCG2	A_23_P106675	4.19968	1.32545
LOC100507047	A_21_P0014306	3.90759	1.3254
FAM7A1	A_32_P203786	5.04329	1.32536
CHCHD7	A_23_P338603	4.53264	1.32536
RGS12	A_23_P352435	4.77326	1.32531
THC2566834	A_33_P3334047	4.6486	1.32499
CD164	A_23_P254756	4.49024	1.32488
LOC100505949	A_21_P0014146	4.9248	1.3247
ZNF655	A_23_P215819	4.70389	1.32436
SPSB1	A_24_P96961	3.79261	1.32429
[truncated: 3,185 more rows]

## Sheet: FAvsIPA
Significant Positive in Atherosclerotic Arteries							Significant Positive in Control Arteries
Gene	Oligo	Score(d)	Fold Change				Gene	Oligo	Score(d)	Fold Change
FOSB	A_23_P429998	5.7161	4.95996				FOSB	A_23_P429998	4.43652	5.86588
CCL18	A_23_P55270	4.1997	3.26178				FOS	A_23_P106194	3.76185	3.47088
OSM	A_23_P166408	4.31826	2.87053				SERPINE1	A_24_P158089	4.56973	3.19823
FOS	A_23_P106194	4.70636	2.86017				ATF3	A_23_P34915	3.95378	2.90749
RGS1	A_23_P97141	5.03253	2.79129				SLN	A_23_P150343	3.48003	2.79271
ATF3	A_23_P34915	3.9931	2.75276				ATF3	A_33_P3214105	3.8082	2.60378
HMOX1	A_23_P120883	5.4174	2.73854				ATF3	A_24_P33895	3.72678	2.59995
EGR2	A_23_P46936	6.02868	2.72491				TRIB1	A_24_P252497	4.13686	2.4772
SLN	A_23_P150343	3.57017	2.68004				CYR61	A_23_P46429	4.20802	2.45145
CXCL1	A_23_P7144	4.61976	2.57174				MYC	A_23_P215956	3.84077	2.39106
CCL4	A_33_P3354607	5.17476	2.54359				IER2	A_32_P36235	4.52144	2.36124
CCL4	A_23_P207564	4.73016	2.46802				SOCS3	A_23_P207058	3.36107	2.35258
CD83	A_23_P70670	5.04771	2.39715				JUN	A_33_P3323298	3.9889	2.20786
ATF3	A_33_P3214105	3.53987	2.39395				PCP4	A_23_P109322	3.58758	2.20624
CCL3	A_33_P3316273	4.67925	2.36802				DUSP1	A_23_P110712	4.48644	2.19999
NR4A2	A_23_P131208	3.7412	2.32406				EGR1	A_23_P214080	3.84919	2.10949
ATF3	A_24_P33895	3.49951	2.29102				TMEM158	A_23_P369899	4.20698	2.06488
NR4A2	A_33_P3299066	3.72426	2.28997				NCAM1	A_33_P3363799	3.57639	2.00284
ZFP36	A_23_P39237	4.39553	2.2484				HOXB2	A_23_P107283	3.71016	1.99864
CCL3L3	A_33_P3296181	4.4211	2.17761				DNAJA4	A_23_P206140	3.9489	1.99329
IL1B	A_23_P79518	3.5998	2.15616				IER5	A_23_P86330	5.02771	1.9399
CXCL2	A_23_P315364	4.03169	2.15402				INHBA	A_23_P122924	3.90908	1.90378
CCL3L3	A_24_P228130	4.66855	2.14812				SAMD4A	A_24_P383523	3.40138	1.90348
MMP23B	A_23_P74088	5.34134	2.14404				PPP1R15A	A_23_P90172	4.65191	1.90098
HOXB2	A_23_P107283	9.31858	2.13963				ENST00000445310	A_33_P3224495	4.14093	1.89033
PCOLCE2	A_23_P57709	4.5436	2.13808				KALRN	A_21_P0000554	4.06382	1.87974
CYR61	A_23_P46429	4.75805	2.13605				BAMBI	A_23_P52207	3.63359	1.82488
MMP19	A_24_P184445	4.49145	2.09616				DIRAS1	A_23_P386942	3.87077	1.80392
SGK1	A_23_P19673	5.07652	2.08485				SAMD4A	A_33_P3264926	3.38691	1.68197
CXCL2	A_24_P257416	3.76905	2.05083				MEIS1	A_24_P319736	4.4458	1.67641
MYH10	A_33_P3235004	3.51814	2.05005				USP31	A_23_P206612	3.45512	1.64658
RBP1	A_23_P257649	6.92935	2.03372				REEP2	A_23_P19182	3.3835	1.62775
SERPINE1	A_24_P158089	3.99545	2.01906				ZNF385D	A_23_P113748	3.86687	1.6205
CXCL1	A_33_P3330264	4.38993	2.0166				NR2F1	A_33_P3403117	3.58093	1.61651
DUSP1	A_23_P110712	4.45289	2.00626				HOXB2	A_33_P3271273	3.76484	1.60956
STRA6	A_33_P3307495	4.54215	1.97992				HOXB4	A_24_P416370	3.56865	1.5997
FFAR3	A_33_P3298810	3.51308	1.96811				ENST00000521369	A_32_P151823	3.4089	1.58565
PTGS2	A_24_P250922	3.46039	1.94198				SHROOM3	A_33_P3417339	3.3594	1.56399
OXTR	A_33_P3413741	3.87186	1.93592				FAM105B	A_33_P3248424	4.07954	1.53526
EGR1	A_23_P214080	3.67065	1.93497				A_33_P3413997	A_33_P3413997	4.27173	1.53333
KLF4	A_23_P32233	3.68233	1.88213				PANX1	A_33_P3370404	3.4628	1.52594
PTHLH	A_23_P2271	4.78893	1.86365				LRRFIP1	A_19_P00319682	3.44338	1.47497
RPRML	A_32_P3476	4.51459	1.84494				LRRFIP1	A_19_P00810557	3.44685	1.42967
CCL2	A_23_P89431	3.43598	1.84129				PLXNA4	A_24_P772488	3.46042	1.42787
BTG2	A_23_P62901	3.66343	1.83736				KRT8P12	A_33_P3772937	3.37937	1.42099
ENST00000400702	A_33_P3354604	3.44468	1.81566				MCL1	A_24_P336759	3.82422	1.41444
NOX4	A_23_P47148	4.72933	1.81027				NES	A_33_P3358233	4.11126	1.40386
XLOC_009167	A_21_P0007219	3.91657	1.79257				NRK	A_33_P3275220	3.57593	1.39995
DIRAS1	A_23_P386942	4.68723	1.77599				TPM4	A_23_P141974	3.35257	1.36181
KLF2	A_23_P119196	3.39879	1.76864				YAP1	A_23_P104762	3.36674	1.33786
CD69	A_23_P87879	4.15549	1.76621				LRRFIP1	A_33_P3374085	3.99331	1.33323
APCDD1L	A_32_P300427	4.04622	1.75301				RNF115	A_24_P633902	3.60825	1.32069
A_33_P3317460	A_33_P3317460	3.63767	1.73739				METAP1	A_23_P155907	3.40585	1.31792
IER2	A_32_P36235	3.90146	1.73706				MAP4	A_23_P211814	3.73189	1.30696
RGS2	A_23_P114947	3.53726	1.73541
ZNF331	A_33_P3227551	3.58778	1.72671				Significant Negative in Control Arteries
NCEH1	A_23_P132644	4.16548	1.72447				Gene	Oligo	Score(d)	Fold Change
MMP19	A_23_P203888	3.54758	1.71393				HAND2	A_23_P373521	-7.44211	-2.83944
FUCA1	A_23_P11543	3.42566	1.71269				MYOC	A_23_P23783	-4.29002	-2.53964
C5AR1	A_23_P153562	3.58559	1.7095				NBLA00301	A_33_P3270514	-5.90219	-2.07521
PTCRA	A_33_P3229918	3.54103	1.70689				TBX15	A_24_P128442	-4.13255	-2.00642
HOXB4	A_24_P416370	6.03236	1.70443				LOC400456	A_32_P43349	-3.93649	-1.64226
CCRL1	A_23_P6909	3.94967	1.70358				LOC145820	A_21_P0008684	-3.92969	-1.59208
IGFBP6	A_23_P139912	3.9225	1.69879				LOC645206	A_21_P0012371	-3.92012	-1.57321
PLAT	A_23_P82868	4.03688	1.68026				SMAD9	A_24_P655849	-4.01115	-1.32924
C21orf7	A_33_P3238305	3.53145	1.67751
TNF	A_23_P376488	4.56632	1.66231
PMAIP1	A_33_P3619171	4.50584	1.65775
CRIP1	A_33_P3251703	4.15145	1.65637
TNFSF9	A_33_P3397763	5.14258	1.65485
PAQR5	A_33_P3368750	3.43694	1.65372
LOC645638	A_21_P0009342	3.53594	1.64355
C7orf10	A_21_P0000119	3.58077	1.64223
ZSWIM4	A_33_P3233150	4.87696	1.64092
LEFTY2	A_23_P137573	3.61935	1.63917
PFKFB3	A_24_P261259	3.39663	1.63836
THBS2	A_33_P3227375	5.02544	1.63344
CRIP1	A_23_P44674	3.74357	1.62667
CRABP2	A_23_P115064	3.55738	1.62154
C4orf49	A_23_P255331	4.87139	1.62074
GPR183	A_23_P25566	3.68192	1.62067
S100A4	A_23_P94800	4.51142	1.61913
SPINT2	A_23_P27795	4.96758	1.61298
PPP1R15A	A_23_P90172	3.44895	1.60495
IL10	A_23_P126735	3.49457	1.60428
PDE6G	A_33_P3341105	3.44549	1.59946
CFP	A_23_P22444	3.56353	1.59562
MEIS2	A_23_P88602	3.87968	1.5949
PDLIM3	A_33_P3419383	3.519	1.59435
HOXB2	A_33_P3271273	7.00546	1.58732
NOX4	A_21_P0010973	4.3224	1.58629
CTSZ	A_33_P3250398	3.55888	1.58617
RASGEF1B	A_33_P3364646	3.54287	1.58599
TNFRSF12A	A_23_P49338	3.96463	1.58563
ART4	A_23_P116902	4.07883	1.58207
ALDH1A1	A_23_P83098	3.4482	1.5712
CDH13	A_32_P85999	4.08125	1.55886
GATA6	A_23_P304450	5.11354	1.55637
SLITRK4	A_32_P131640	3.50979	1.54709
LOC100131831	A_33_P3243649	4.00096	1.53939
PTPRO	A_23_P204304	3.73643	1.50708
C14orf132	A_19_P00321588	3.45165	1.50697
LOC100131831	A_33_P3243652	4.0513	1.50158
NFKBID	A_23_P383422	3.38667	1.50027
PAPSS2	A_24_P940166	4.72871	1.4969
RAB7B	A_23_P252541	4.26128	1.49451
NRK	A_33_P3275220	3.39518	1.49195
FAM3B	A_23_P166269	3.69758	1.48294
ARHGEF26	A_23_P69100	3.53943	1.47939
JAK2	A_33_P3878772	3.93014	1.47449
MCL1	A_24_P336759	3.86402	1.47118
ANXA1	A_23_P94501	5.77597	1.4676
C21orf7	A_23_P57277	4.06297	1.46693
MEIS1	A_24_P319736	4.72867	1.46225
LOC100505633	A_19_P00321259	4.01051	1.44905
AY358259	A_33_P3310415	3.72065	1.44789
F2RL1	A_33_P3232945	4.00698	1.44415
FAM110C	A_32_P47643	3.72644	1.43215
CHN2	A_33_P3287348	4.6734	1.41508
CYP2S1	A_23_P101374	3.52514	1.41427
SAMD4A	A_24_P383523	4.79895	1.41163
KAL1	A_23_P429950	3.48048	1.41023
NOX4	A_33_P3224324	3.84345	1.40375
PLK3	A_23_P51646	3.46515	1.40241
KLF6	A_23_P63798	3.96677	1.39895
MYADM	A_23_P27584	4.22807	1.39863
LOC100505633	A_19_P00321010	3.95076	1.39655
LOC100505633	A_19_P00321009	3.78313	1.39639
FGL2	A_33_P3332018	3.46838	1.3957
PLEKHB1	A_33_P3308332	3.71726	1.39522
PKD2	A_24_P106112	3.44597	1.39077
FNIP2	A_33_P3805090	5.42482	1.3905
P2RY2	A_23_P24903	3.60873	1.38918
PLA2G4A	A_23_P11685	3.99788	1.38664
GLA	A_23_P45475	3.3968	1.3859
IER5	A_23_P86330	3.81304	1.38263
RAB11FIP1	A_23_P31873	3.44936	1.38179
PTGS1	A_24_P64167	3.42607	1.37089
SYNGR2	A_33_P3342917	3.48674	1.36901
BAIAP2	A_23_P61810	3.51816	1.36771
ADAMTSL4	A_33_P3299220	3.71546	1.36355
MICB	A_23_P387471	3.7434	1.35914
MAP3K8	A_33_P3246505	3.72839	1.35831
C19orf81	A_21_P0000121	3.73262	1.35464
TUFT1	A_23_P371824	3.87899	1.35006
PID1	A_23_P21485	3.42975	1.34908
METRNL	A_23_P10591	3.54913	1.34749
S100A10	A_23_P137984	3.44314	1.34257
MBP	A_24_P402080	3.42614	1.34058
OTUD1	A_32_P60459	3.94512	1.33431
HVCN1	A_23_P151166	3.70083	1.33411
PNMA6C	A_33_P3233436	3.54107	1.33244
PNMA5	A_23_P352950	4.00108	1.32975
CABLES1	A_23_P422851	3.8299	1.31009
XLOC_000166	A_21_P0001676	3.80954	1.3086
DDAH1	A_23_P201386	3.80351	1.30641
SLC48A1	A_33_P3353552	4.67269	1.30477
NANOS1	A_24_P383609	3.58601	1.30298
NANOS3	A_24_P703830	3.88372	1.28965
FRMD4B	A_33_P3446495	3.74329	1.28568
SAMD4A	A_33_P3264926	4.17623	1.2803
LAMP1	A_23_P162846	3.81119	1.27972
MRAS	A_24_P88850	4.1915	1.2658
TGFBR1	A_33_P3331451	3.84123	1.26282
PDLIM4	A_33_P3237729	3.45164	1.26018
A_19_P00810205	A_19_P00810205	3.995	1.25147
CPPED1	A_23_P77401	3.4243	1.24586
IDS	A_23_P217475	3.91531	1.24468
LOC100287628	A_19_P00805833	3.55662	1.24283
UBXN11	A_24_P239811	3.51327	1.24009
TNIK	A_24_P350576	4.31124	1.23961
KRT8P12	A_33_P3772937	4.08342	1.239
S100A6	A_23_P201711	3.59772	1.239
SERAC1	A_33_P3777584	3.54633	1.22936
DUSP3	A_23_P129956	3.52944	1.22548
SGMS2	A_23_P326204	3.73352	1.22413
CCNYL1	A_24_P734720	3.53564	1.2239
CDS2	A_24_P271363	3.78202	1.22115
XLOC_l2_015722	A_21_P0013814	3.45017	1.21119
MAFG	A_23_P78209	4.11974	1.20926
GSTP1	A_23_P202658	3.83681	1.19039
APLP2	A_23_P202939	3.66622	1.18744
SGTB	A_33_P3371089	3.40386	1.18672
A_33_P3417589	A_33_P3417589	3.41731	1.17749
Significant Negative in Atherosclerotic Arteries
Gene	Oligo	Score(d)	Fold Change
STMN2	A_23_P146274	-4.10041	-3.02359
CHI3L2	A_23_P12082	-5.86564	-2.91926
PCSK1	A_24_P174793	-4.26009	-2.68504
HAND2	A_23_P373521	-6.41502	-2.43311
ISM1	A_32_P186731	-4.11993	-2.29338
SFRP1	A_23_P10121	-3.90532	-2.25012
KGFLP1	A_21_P0013638	-4.9283	-2.24361
ABCC9	A_24_P178503	-3.98052	-2.20625
LOC145820	A_21_P0008684	-6.13788	-2.1234
FGF7	A_32_P196021	-5.20356	-2.09105
GPIHBP1	A_23_P72697	-3.86388	-2.07598
IGFBP4	A_24_P382187	-4.56919	-2.06462
XLOC_l2_008976	A_21_P0012167	-5.28237	-2.0618
FGF7	A_33_P3257027	-4.67892	-1.96826
LOC145820	A_33_P3490794	-4.79548	-1.84888
RBP7	A_24_P165423	-4.11856	-1.81697
MDFI	A_33_P3246418	-3.68758	-1.76406
NBLA00301	A_33_P3270514	-6.42305	-1.72047
MEOX2	A_24_P106624	-3.81053	-1.67419
MT1F	A_23_P15174	-3.96379	-1.65984
Q6TXI9	A_19_P00805218	-3.73988	-1.59562
TUSC3	A_24_P95154	-4.2875	-1.58207
XLOC_011248	A_21_P0008570	-4.09301	-1.58159
SNCAIP	A_23_P19020	-4.71824	-1.57954
FAM87B	A_33_P3239087	-4.51943	-1.55987
BMPER	A_33_P3219651	-3.78763	-1.55211
CYP7B1	A_23_P169092	-4.19944	-1.5455
CDH6	A_23_P214011	-4.37104	-1.51226
LOC100129387	A_33_P3333777	-4.44488	-1.50875
INPP4B	A_33_P3214625	-3.79715	-1.49422
LOC400456	A_32_P43349	-3.75765	-1.47275
ADAD2	A_33_P3272402	-3.94174	-1.46604
PPARG	A_33_P3350726	-3.71376	-1.42091
PCDH18	A_33_P3225760	-3.6601	-1.37518
TBX15	A_24_P128442	-3.70214	-1.3736
HERC2	A_21_P0011468	-4.02518	-1.35062
TMTC1	A_33_P3249364	-3.67709	-1.33849
HERC2	A_21_P0011467	-3.76755	-1.32717
SNORD22	A_21_P0000208	-3.98139	-1.31544
DTWD1	A_24_P70117	-4.07107	-1.30566
ZNF729	A_33_P3418611	-4.28478	-1.29991
THC2539584	A_33_P3392677	-4.19793	-1.29956
CTNNB1	A_33_P3421695	-3.86036	-1.29936
ZNF253	A_21_P0000650	-4.59485	-1.28955
HERC2	A_21_P0011429	-3.82672	-1.28245
CDKL1	A_23_P99747	-4.31732	-1.27972
ZNF280D	A_33_P3262799	-4.30055	-1.27437
STXBP4	A_23_P375566	-3.94702	-1.27185
NP1207855	A_24_P16340	-4.0238	-1.26889
TMEM44	A_24_P409985	-3.95105	-1.26827
CDKL1	A_23_P99741	-4.06109	-1.26822
CR612178	A_24_P341677	-3.94722	-1.26037
ZNF714	A_24_P19268	-4.21309	-1.25912
ZNF738	A_32_P68148	-3.86869	-1.25443
A_24_P144163	A_24_P144163	-4.04317	-1.25152
LOC100129917	A_21_P0000655	-3.83447	-1.24966
TRAF3IP2-AS1	A_21_P0000637	-3.95723	-1.24857
ZNF727	A_32_P46191	-3.85506	-1.248
ENST00000367690	A_33_P3325558	-3.82694	-1.24444
ZNF254	A_32_P144908	-4.09477	-1.24037
MCPH1	A_21_P0000200	-4.08271	-1.23744
CAMK2D	A_32_P47988	-4.17938	-1.2357
IMPDH2	A_33_P3214298	-3.71401	-1.23133
PRKAA1	A_33_P3312212	-4.03118	-1.22731
ZNF85	A_23_P67702	-3.6861	-1.22567
CCDC76	A_33_P3224680	-4.02402	-1.21262
AY239294	A_24_P801079	-3.75945	-1.20122
NP111954	A_23_P385427	-3.73317	-1.20068
PMS2	A_24_P195476	-3.85364	-1.19857
THC2555910	A_24_P375849	-4.05303	-1.18496
AHI1	A_23_P70746	-3.79276	-1.17902
TIA1	A_23_P90845	-3.80884	-1.17261
CREB3L4	A_23_P63232	-3.74874	-1.16057
