# Supplementary material for: Identification of genomic differences among peripheral arterial beds in atherosclerotic and healthy arteries
Source: Sci Rep. 2018 Mar 2;8:3940. doi: 10.1038/s41598-018-22292-y (PMC5834518; doi:10.1038/s41598-018-22292-y)
Supplement: Supplementary file 3 — Supplementary file 2 [file 41598_2018_22292_MOESM3_ESM.xlsx]

## Sheet: Patients CA>FA
HYPERLINKED GO CATEGORY	TOTAL GENES	CHANGED GENES	ENRICHMENT	LOG10(p)	FALSE DISCOVERY RATE
GO:0002376_immune_system_process	900	307	2.15192	-44.9544	0
GO:0006955_immune_response	541	218	2.54208	-44.2469	0
GO:0016021_integral_to_membrane	2803	672	1.51243	-38.836	0
GO:0031224_intrinsic_to_membrane	2851	679	1.50246	-38.2993	0
GO:0016020_membrane	4390	943	1.35512	-37.999	0
GO:0044425_membrane_part	3440	774	1.41943	-35.5135	0
GO:0000323_lytic_vacuole	213	112	3.31718	-35.2661	0
GO:0005764_lysosome	213	112	3.31718	-35.2661	0
GO:0005773_vacuole	249	120	3.04027	-32.9503	0
GO:0002682_regulation_of_immune_system_process	458	173	2.38293	-30.6996	0
GO:0006952_defense_response	517	177	2.1598	-25.4349	0
GO:0005765_lysosomal_membrane	90	58	4.06552	-24.6467	0
GO:0071944_cell_periphery	2155	504	1.47541	-24.0998	0
GO:0050776_regulation_of_immune_response	277	114	2.59631	-23.8355	0
GO:0005886_plasma_membrane	2111	494	1.47628	-23.5824	0
GO:0044437_vacuolar_part	120	67	3.52228	-23.2051	0
GO:0005774_vacuolar_membrane	115	65	3.56571	-22.9311	0
GO:0045321_leukocyte_activation	292	116	2.50614	-22.691	0
GO:0002684_positive_regulation_of_immune_system_process	313	119	2.39846	-21.3563	0
GO:0001775_cell_activation	444	150	2.13127	-20.8718	0
GO:0048583_regulation_of_response_to_stimulus	527	167	1.99911	-19.9274	0
GO:0046649_lymphocyte_activation	250	100	2.52343	-19.8585	0
GO:0050896_response_to_stimulus	2612	569	1.37426	-19.7034	0
GO:0004871_signal_transducer_activity	937	254	1.71011	-19.6348	0
GO:0060089_molecular_transducer_activity	937	254	1.71011	-19.6348	0
GO:0004872_receptor_activity	652	191	1.84806	-18.5103	0
GO:0050867_positive_regulation_of_cell_activation	143	66	2.91165	-17.0501	0
GO:0009611_response_to_wounding	578	171	1.86637	-17.0171	0
GO:0002696_positive_regulation_of_leukocyte_activation	140	65	2.92898	-16.9648	0
GO:0050865_regulation_of_cell_activation	191	78	2.57627	-16.203	0
GO:0005887_integral_to_plasma_membrane	637	181	1.79254	-16.0452	0
GO:0051251_positive_regulation_of_lymphocyte_activation	131	61	2.93758	-16.0333	0
GO:0002694_regulation_of_leukocyte_activation	182	75	2.59968	-15.8605	0
GO:0044459_plasma_membrane_part	1185	289	1.53855	-15.3564	0
GO:0031226_intrinsic_to_plasma_membrane	647	181	1.76484	-15.3109	0
GO:0051249_regulation_of_lymphocyte_activation	167	70	2.64431	-15.3021	0
GO:0042611_MHC_protein_complex	26	23	5.58065	-15.2482	0
GO:0050778_positive_regulation_of_immune_response	202	79	2.46721	-15.1256	0
GO:0019882_antigen_processing_and_presentation	45	31	4.3459	-14.6692	0
GO:0050870_positive_regulation_of_T_cell_activation	106	51	3.03525	-14.229	0
GO:0042110_T_cell_activation	183	72	2.48206	-13.9938	0
GO:0002764_immune_response-regulating_signaling_pathway	150	63	2.6496	-13.8802	0
GO:0002757_immune_response-activating_signal_transduction	148	62	2.64278	-13.6072	0
GO:0006950_response_to_stress	1595	359	1.41992	-13.58	0
GO:0002768_immune_response-regulating_cell_surface_receptor_signaling_pathway	96	47	3.08857	-13.525	0
GO:0002429_immune_response-activating_cell_surface_receptor_signaling_pathway	94	46	3.08717	-13.2415	0
GO:0002253_activation_of_immune_response	173	67	2.4432	-12.6767	0
GO:0031294_lymphocyte_costimulation	56	33	3.71755	-12.6458	0
GO:0031295_T_cell_costimulation	56	33	3.71755	-12.6458	0
GO:0051179_localization	2410	499	1.30621	-12.3798	0
GO:0002252_immune_effector_process	192	70	2.3	-11.7267	0
GO:0048584_positive_regulation_of_response_to_stimulus	298	95	2.01112	-11.6291	0
GO:0004888_transmembrane_receptor_activity	412	120	1.83745	-11.4963	0
GO:0001816_cytokine_production	174	65	2.35665	-11.4806	0
GO:0050851_antigen_receptor-mediated_signaling_pathway	89	42	2.97708	-11.4764	0
GO:0050863_regulation_of_T_cell_activation	134	54	2.54226	-11.1312	0
GO:0051707_response_to_other_organism	269	87	2.04032	-11.0718	0
GO:0006954_inflammatory_response	248	82	2.0859	-11.0228	0
GO:0050817_coagulation	279	89	2.01241	-10.9454	0
GO:0001817_regulation_of_cytokine_production	155	59	2.40132	-10.8705	0
GO:0007599_hemostasis	282	89	1.991	-10.6634	0
GO:0002697_regulation_of_immune_effector_process	104	45	2.72967	-10.626	0
GO:0005768_endosome	328	99	1.90411	-10.5333	0
GO:0042613_MHC_class_II_protein_complex	13	13	6.30856	-10.4153	0
GO:0045087_innate_immune_response	199	69	2.18739	-10.4113	0
GO:0007596_blood_coagulation	277	87	1.98139	-10.3128	0
GO:0042060_wound_healing	334	99	1.8699	-10.0371	0
GO:0002504_antigen_processing_and_presentation_of_peptide_or_polysaccharide_antigen_via_MHC_class_II	17	15	5.56638	-10.0259	0
GO:0006811_ion_transport	453	123	1.71292	-9.56327	0
GO:0051234_establishment_of_localization	2076	425	1.29149	-9.53537	0
GO:0050852_T_cell_receptor_signaling_pathway	73	34	2.93824	-9.22186	0
GO:0001819_positive_regulation_of_cytokine_production	87	38	2.75547	-9.21817	0
GO:0065008_regulation_of_biological_quality	1387	300	1.36451	-9.11175	0
GO:0009607_response_to_biotic_stimulus	344	98	1.79721	-8.90557	0
GO:0006810_transport	2047	416	1.28205	-8.86017	0
GO:0050900_leukocyte_migration	139	51	2.31465	-8.82746	0
GO:0050878_regulation_of_body_fluid_levels	325	93	1.80522	-8.58717	0
GO:0022857_transmembrane_transporter_activity	469	122	1.64103	-8.25527	0
GO:0006968_cellular_defense_response	33	20	3.82337	-8.19226	0
GO:0032943_mononuclear_cell_proliferation	97	39	2.53643	-8.187	0
GO:0070661_leukocyte_proliferation	98	39	2.51055	-8.03779	0
GO:0010008_endosome_membrane	188	61	2.04693	-8.00507	0
GO:0044440_endosomal_part	188	61	2.04693	-8.00507	0
GO:0046651_lymphocyte_proliferation	95	38	2.52343	-7.9208	0
GO:0031347_regulation_of_defense_response	192	61	2.00428	-7.62035	0
GO:0022804_active_transmembrane_transporter_activity	198	62	1.97541	-7.47061	0
GO:0009897_external_side_of_plasma_membrane	95	37	2.45702	-7.36589	0
GO:0009615_response_to_virus	140	48	2.16294	-7.26392	0
GO:0002449_lymphocyte_mediated_immunity	78	32	2.58813	-7.07818	0
GO:0031090_organelle_membrane	1483	306	1.3017	-7.05477	0
GO:0022891_substrate-specific_transmembrane_transporter_activity	431	110	1.61007	-7.0231	0
GO:0022892_substrate-specific_transporter_activity	527	129	1.54422	-6.99828	0
GO:0071702_organic_substance_transport	305	84	1.73744	-6.99556	0
GO:0006629_lipid_metabolic_process	643	151	1.48148	-6.87104	0
GO:0016787_hydrolase_activity	1563	318	1.28351	-6.69968	0
GO:0005215_transporter_activity	621	146	1.48317	-6.68963	0
GO:0023033_signaling_pathway	1960	387	1.24562	-6.65791	0
GO:0007040_lysosome_organization	21	14	4.20571	-6.63453	0
GO:0051607_defense_response_to_virus	59	26	2.78005	-6.60214	0
GO:0009986_cell_surface	231	67	1.82976	-6.59395	0
GO:0023052_signaling	2520	482	1.20664	-6.54696	0
GO:0051704_multi-organism_process	593	140	1.48937	-6.54544	0
GO:0002831_regulation_of_response_to_biotic_stimulus	49	23	2.96116	-6.51695	0
GO:0002460_adaptive_immune_response_based_on_somatic_recombination_of_immune_receptors_built_from_immunoglobulin_su	86	33	2.42073	-6.462	0
GO:0032635_interleukin-6_production	33	18	3.44103	-6.46139	0
GO:0032675_regulation_of_interleukin-6_production	33	18	3.44103	-6.46139	0
GO:0050701_interleukin-1_secretion	14	11	4.95673	-6.45272	0
GO:0002443_leukocyte_mediated_immunity	98	36	2.31743	-6.4383	0
GO:0044283_small_molecule_biosynthetic_process	427	107	1.58083	-6.42006	0
GO:0032395_MHC_class_II_receptor_activity	8	8	6.30856	-6.40526	0
GO:0002250_adaptive_immune_response	87	33	2.3929	-6.32569	0
GO:0050702_interleukin-1_beta_secretion	12	10	5.25714	-6.32347	0
GO:0080134_regulation_of_response_to_stress	325	86	1.66934	-6.3213	0
GO:0008329_pattern_recognition_receptor_activity	10	9	5.67771	-6.27339	0
GO:0032612_interleukin-1_production	22	14	4.01454	-6.26384	0
GO:0032944_regulation_of_mononuclear_cell_proliferation	73	29	2.50614	-6.1231	0
GO:0070663_regulation_of_leukocyte_proliferation	73	29	2.50614	-6.1231	0
GO:0050688_regulation_of_defense_response_to_virus	38	19	3.15428	-6.01426	0
GO:0006812_cation_transport	336	87	1.63347	-5.95416	0
GO:0042221_response_to_chemical_stimulus	1335	273	1.29007	-5.94104	0
GO:0015075_ion_transmembrane_transporter_activity	356	91	1.61258	-5.93916	0
GO:0006928_cellular_component_movement	472	114	1.52368	-5.93414	0
GO:0048002_antigen_processing_and_presentation_of_peptide_antigen	23	14	3.84	-5.92495	0
GO:0009306_protein_secretion	67	27	2.54226	-5.88835	0
GO:0005529_sugar_binding	124	41	2.0859	-5.8303	0
GO:0051240_positive_regulation_of_multicellular_organismal_process	195	57	1.84404	-5.82315	0
GO:0042612_MHC_class_I_protein_complex	13	10	4.85274	-5.75369	0
GO:0032652_regulation_of_interleukin-1_production	18	12	4.20571	-5.75282	0
GO:0042626_ATPase_activity__coupled_to_transmembrane_movement_of_substances	68	27	2.50487	-5.73902	0
GO:0050670_regulation_of_lymphocyte_proliferation	72	28	2.45333	-5.71456	0
GO:0007166_cell_surface_receptor_linked_signaling_pathway	1147	238	1.30901	-5.69182	0
GO:0032946_positive_regulation_of_mononuclear_cell_proliferation	50	22	2.77577	-5.66656	0
GO:0070665_positive_regulation_of_leukocyte_proliferation	50	22	2.77577	-5.66656	0
GO:0042098_T_cell_proliferation	61	25	2.58548	-5.65767	0
GO:0050663_cytokine_secretion	30	16	3.36457	-5.63154	0
GO:0050704_regulation_of_interleukin-1_secretion	11	9	5.16155	-5.59945	0
GO:0050716_positive_regulation_of_interleukin-1_secretion	11	9	5.16155	-5.59945	0
GO:0016820_hydrolase_activity__acting_on_acid_anhydrides__catalyzing_transmembrane_movement_of_substances	69	27	2.46857	-5.5938	0
GO:0043492_ATPase_activity__coupled_to_movement_of_substances	69	27	2.46857	-5.5938	0
GO:0043900_regulation_of_multi-organism_process	58	24	2.61044	-5.54424	0
GO:0040011_locomotion	633	143	1.42516	-5.51466	0
GO:0033176_proton-transporting_V-type_ATPase_complex	16	11	4.33714	-5.50856	0
GO:0002703_regulation_of_leukocyte_mediated_immunity	44	20	2.86753	-5.47285	0
GO:0055085_transmembrane_transport	493	116	1.48437	-5.4356	0
GO:0007165_signal_transduction	1617	319	1.24455	-5.41535	0
GO:0006516_glycoprotein_catabolic_process	19	12	3.98436	-5.38701	0
GO:0032611_interleukin-1_beta_production	19	12	3.98436	-5.38701	0
GO:0006897_endocytosis	229	63	1.73554	-5.3849	0
GO:0010324_membrane_invagination	229	63	1.73554	-5.3849	0
GO:0009617_response_to_bacterium	142	44	1.95477	-5.35544	0
GO:0032732_positive_regulation_of_interleukin-1_production	14	10	4.50612	-5.27656	0
GO:0002237_response_to_molecule_of_bacterial_origin	100	34	2.14491	-5.24294	0
GO:0002699_positive_regulation_of_immune_effector_process	49	21	2.70367	-5.21435	0
GO:0050671_positive_regulation_of_lymphocyte_proliferation	49	21	2.70367	-5.21435	0
GO:0005770_late_endosome	92	32	2.19428	-5.20726	0
GO:0031982_vesicle	520	120	1.45582	-5.16857	0
GO:0000267_cell_fraction	730	159	1.37406	-5.10009	0
GO:0009593_detection_of_chemical_stimulus	20	12	3.78514	-5.05683	0
GO:0015849_organic_acid_transport	102	34	2.10285	-5.03	0
GO:0046942_carboxylic_acid_transport	102	34	2.10285	-5.03	0
GO:0010876_lipid_localization	128	40	1.97143	-5.02522	0
GO:0016052_carbohydrate_catabolic_process	111	36	2.04602	-4.98431	6.2e-05
GO:0044255_cellular_lipid_metabolic_process	467	109	1.47245	-4.97471	6.1e-05
GO:0042592_homeostatic_process	583	131	1.41753	-4.97133	6.1e-05
GO:0004091_carboxylesterase_activity	58	23	2.50167	-4.96874	6.1e-05
GO:0044281_small_molecule_metabolic_process	1311	262	1.26075	-4.89834	0.00012
GO:0042987_amyloid_precursor_protein_catabolic_process	10	8	5.04685	-4.88328	0.000237
GO:0050706_regulation_of_interleukin-1_beta_secretion	10	8	5.04685	-4.88328	0.000237
GO:0050718_positive_regulation_of_interleukin-1_beta_secretion	10	8	5.04685	-4.88328	0.000237
GO:0048870_cell_motility	402	96	1.50652	-4.87093	0.000234
GO:0051674_localization_of_cell	402	96	1.50652	-4.87093	0.000234
GO:0023046_signaling_process	1815	349	1.21305	-4.8503	0.000233
GO:0002521_leukocyte_differentiation	148	44	1.87552	-4.84315	0.000231
GO:0015992_proton_transport	44	19	2.72415	-4.83056	0.00023
GO:0032490_detection_of_molecule_of_bacterial_origin	6	6	6.30856	-4.8027	0.000341
GO:0043020_NADPH_oxidase_complex	6	6	6.30856	-4.8027	0.000341
GO:0006869_lipid_transport	113	36	2.00981	-4.79081	0.000339
GO:0023060_signal_transmission	1812	348	1.21158	-4.7878	0.000337
GO:0050690_regulation_of_defense_response_to_virus_by_virus	24	13	3.41714	-4.77008	0.000333
GO:0050707_regulation_of_cytokine_secretion	24	13	3.41714	-4.77008	0.000333
GO:0050715_positive_regulation_of_cytokine_secretion	21	12	3.60489	-4.75654	0.000442
GO:0016477_cell_migration	390	93	1.50435	-4.71073	0.000495
GO:0002274_myeloid_leukocyte_activation	56	22	2.47837	-4.70272	0.000492
GO:0006865_amino_acid_transport	64	24	2.36571	-4.67357	0.000489
GO:0055080_cation_homeostasis	197	54	1.72925	-4.65763	0.000486
GO:0042102_positive_regulation_of_T_cell_proliferation	31	15	3.05253	-4.6462	0.000484
GO:0030246_carbohydrate_binding	237	62	1.65034	-4.56536	0.000535
GO:0015399_primary_active_transmembrane_transporter_activity	77	27	2.21209	-4.56271	0.000529
GO:0015405_P-P-bond-hydrolysis-driven_transmembrane_transporter_activity	77	27	2.21209	-4.56271	0.000529
GO:0031410_cytoplasmic_vesicle	498	113	1.43146	-4.55562	0.000526
GO:0019955_cytokine_binding	73	26	2.24689	-4.55148	0.000524
GO:0031988_membrane-bounded_vesicle	483	110	1.43673	-4.52127	0.000521
GO:0002474_antigen_processing_and_presentation_of_peptide_antigen_via_MHC_class_I	16	10	3.94285	-4.50703	0.000515
GO:0032651_regulation_of_interleukin-1_beta_production	16	10	3.94285	-4.50703	0.000515
GO:0006818_hydrogen_transport	46	19	2.60571	-4.49953	0.000513
GO:0032787_monocarboxylic_acid_metabolic_process	263	67	1.60712	-4.48359	0.00051
GO:0023051_regulation_of_signaling_process	683	147	1.35777	-4.47244	0.000508
GO:0061024_membrane_organization	370	88	1.50042	-4.4443	0.000505
GO:0042803_protein_homodimerization_activity	294	73	1.56641	-4.42653	0.000503
GO:0008324_cation_transmembrane_transporter_activity	279	70	1.58279	-4.42467	0.0005
GO:0009966_regulation_of_signal_transduction	679	146	1.35648	-4.42367	0.000498
GO:0002263_cell_activation_involved_in_immune_response	62	23	2.34027	-4.41667	0.000493
GO:0002366_leukocyte_activation_involved_in_immune_response	62	23	2.34027	-4.41667	0.000493
GO:0035556_intracellular_signal_transduction	1063	215	1.27596	-4.40869	0.00049
GO:0015145_monosaccharide_transmembrane_transporter_activity	11	8	4.58805	-4.38441	0.000537
GO:0030097_hemopoiesis	250	64	1.61499	-4.37966	0.000534
GO:0048518_positive_regulation_of_biological_process	1773	338	1.20265	-4.36969	0.000531
GO:0030003_cellular_cation_homeostasis	178	49	1.73663	-4.33628	0.000529
GO:0008047_enzyme_activator_activity	286	71	1.56611	-4.31918	0.000526
GO:0006959_humoral_immune_response	59	22	2.35235	-4.29013	0.000524
GO:0032640_tumor_necrosis_factor_production	26	13	3.15428	-4.28612	0.000519
GO:0032680_regulation_of_tumor_necrosis_factor_production	26	13	3.15428	-4.28612	0.000519
GO:0042113_B_cell_activation	84	28	2.10285	-4.25221	0.000563
GO:0050871_positive_regulation_of_B_cell_activation	33	15	2.86753	-4.24517	0.000561
GO:0045730_respiratory_burst	14	9	4.05551	-4.2369	0.000558
GO:0030593_neutrophil_chemotaxis	20	11	3.46971	-4.1926	0.000553
GO:0032755_positive_regulation_of_interleukin-6_production	20	11	3.46971	-4.1926	0.000553
GO:0033344_cholesterol_efflux	17	10	3.71092	-4.1883	0.00055
GO:0002706_regulation_of_lymphocyte_mediated_immunity	37	16	2.72803	-4.16598	0.000636
GO:0007033_vacuole_organization	37	16	2.72803	-4.16598	0.000636
GO:0045088_regulation_of_innate_immune_response	94	30	2.01337	-4.11205	0.000633
GO:0050708_regulation_of_protein_secretion	41	17	2.61575	-4.11085	0.000631
GO:0016798_hydrolase_activity__acting_on_glycosyl_bonds	77	26	2.13016	-4.09796	0.000628
GO:0050864_regulation_of_B_cell_activation	45	18	2.52343	-4.07367	0.000625
GO:0071706_tumor_necrosis_factor_superfamily_cytokine_production	27	13	3.03746	-4.06869	0.000622
GO:0016044_cellular_membrane_organization	368	86	1.47428	-4.06767	0.000619
GO:0016023_cytoplasmic_membrane-bounded_vesicle	468	105	1.41538	-4.06588	0.000617
GO:0005543_phospholipid_binding	140	40	1.80245	-4.03402	0.000658
GO:0032393_MHC_class_I_receptor_activity	7	6	5.40734	-4.02082	0.000783
GO:0060600_dichotomous_subdivision_of_an_epithelial_terminal_unit	7	6	5.40734	-4.02082	0.000783
GO:0002520_immune_system_development	287	70	1.53867	-4.01024	0.000779
GO:0001875_lipopolysaccharide_receptor_activity	5	5	6.30856	-4.00173	0.000983
GO:0019864_IgG_binding	5	5	6.30856	-4.00173	0.000983
GO:0042627_chylomicron	5	5	6.30856	-4.00173	0.000983
GO:0001909_leukocyte_mediated_cytotoxicity	24	12	3.15428	-3.99529	0.000979
GO:0009595_detection_of_biotic_stimulus	12	8	4.20571	-3.97254	0.001092
GO:0032729_positive_regulation_of_interferon-gamma_production	12	8	4.20571	-3.97254	0.001092
GO:0032731_positive_regulation_of_interleukin-1_beta_production	12	8	4.20571	-3.97254	0.001092
GO:0002456_T_cell_mediated_immunity	21	11	3.30449	-3.93738	0.00113
GO:0001637_G-protein_chemoattractant_receptor_activity	15	9	3.78514	-3.9049	0.001162
GO:0004950_chemokine_receptor_activity	15	9	3.78514	-3.9049	0.001162
GO:0006801_superoxide_metabolic_process	18	10	3.50476	-3.90263	0.001198
GO:0032496_response_to_lipopolysaccharide	92	29	1.98857	-3.88833	0.001193
GO:0044444_cytoplasmic_part	4338	757	1.10087	-3.88351	0.001189
GO:0048534_hemopoietic_or_lymphoid_organ_development	265	65	1.54738	-3.8428	0.001306
GO:0005625_soluble_fraction	245	61	1.5707	-3.8351	0.001341
GO:0015077_monovalent_inorganic_cation_transmembrane_transporter_activity	97	30	1.9511	-3.83452	0.001336
GO:0034220_ion_transmembrane_transport	67	23	2.16563	-3.81599	0.001331
GO:0023034_intracellular_signaling_pathway	1253	244	1.22848	-3.80368	0.001325
GO:0035091_phosphoinositide_binding	93	29	1.96719	-3.79615	0.00132
GO:0031902_late_endosome_membrane	55	20	2.29402	-3.77887	0.001355
GO:0015918_sterol_transport	32	14	2.76	-3.77823	0.001344
GO:0030301_cholesterol_transport	32	14	2.76	-3.77823	0.001344
GO:0008289_lipid_binding	277	67	1.5259	-3.75113	0.001378
GO:0046983_protein_dimerization_activity	439	98	1.40829	-3.74859	0.001373
GO:0015672_monovalent_inorganic_cation_transport	168	45	1.68979	-3.73337	0.001367
GO:0015149_hexose_transmembrane_transporter_activity	10	7	4.41599	-3.71801	0.001589
GO:0019865_immunoglobulin_binding	10	7	4.41599	-3.71801	0.001589
GO:0015144_carbohydrate_transmembrane_transporter_activity	22	11	3.15428	-3.70325	0.001699
GO:0033619_membrane_protein_proteolysis	29	13	2.82798	-3.67471	0.001885
GO:0004553_hydrolase_activity__hydrolyzing_O-glycosyl_compounds	60	21	2.208	-3.66828	0.001877
GO:0048878_chemical_homeostasis	346	80	1.45863	-3.66635	0.00187
GO:0043406_positive_regulation_of_MAP_kinase_activity	108	32	1.8692	-3.66241	0.001863
GO:0042625_ATPase_activity__coupled_to_transmembrane_movement_of_ions	48	18	2.36571	-3.65091	0.001856
GO:0050830_defense_response_to_Gram-positive_bacterium	19	10	3.3203	-3.64451	0.001887
GO:0008219_cell_death	1082	213	1.24189	-3.64166	0.00188
GO:0012505_endomembrane_system	1094	215	1.2398	-3.62857	0.001873
GO:0015026_coreceptor_activity	13	8	3.88219	-3.62268	0.001848
GO:0030260_entry_into_host_cell	13	8	3.88219	-3.62268	0.001848
GO:0044409_entry_into_host	13	8	3.88219	-3.62268	0.001848
GO:0045335_phagocytic_vesicle	13	8	3.88219	-3.62268	0.001848
GO:0046466_membrane_lipid_catabolic_process	13	8	3.88219	-3.62268	0.001848
GO:0051806_entry_into_cell_of_other_organism_involved_in_symbiotic_interaction	13	8	3.88219	-3.62268	0.001848
GO:0051828_entry_into_other_organism_involved_in_symbiotic_interaction	13	8	3.88219	-3.62268	0.001848
GO:0052126_movement_in_host_environment	13	8	3.88219	-3.62268	0.001848
GO:0052192_movement_in_environment_of_other_organism_involved_in_symbiotic_interaction	13	8	3.88219	-3.62268	0.001848
GO:0042982_amyloid_precursor_protein_metabolic_process	16	9	3.54857	-3.61168	0.0019
GO:0071825_protein-lipid_complex_subunit_organization	16	9	3.54857	-3.61168	0.0019
GO:0071827_plasma_lipoprotein_particle_organization	16	9	3.54857	-3.61168	0.0019
GO:0003824_catalytic_activity	3702	651	1.10937	-3.61144	0.001893
GO:0004896_cytokine_receptor_activity	33	14	2.67636	-3.60638	0.001873
GO:0015985_energy_coupled_proton_transport__down_electrochemical_gradient	33	14	2.67636	-3.60638	0.001873
GO:0015986_ATP_synthesis_coupled_proton_transport	33	14	2.67636	-3.60638	0.001873
GO:0016265_death	1084	213	1.2396	-3.59437	0.001866
GO:0016042_lipid_catabolic_process	137	38	1.74982	-3.57389	0.001895
GO:0030168_platelet_activation	176	46	1.64883	-3.53744	0.001993
GO:0030595_leukocyte_chemotaxis	49	18	2.31743	-3.52086	0.002056
GO:0005789_endoplasmic_reticulum_membrane	467	102	1.37789	-3.50798	0.002083
GO:0006509_membrane_protein_ectodomain_proteolysis	23	11	3.01714	-3.48751	0.002226
GO:0032609_interferon-gamma_production	23	11	3.01714	-3.48751	0.002226
GO:0032623_interleukin-2_production	23	11	3.01714	-3.48751	0.002226
GO:0032649_regulation_of_interferon-gamma_production	23	11	3.01714	-3.48751	0.002226
GO:0001774_microglial_cell_activation	8	6	4.73142	-3.48177	0.0025
GO:0033180_proton-transporting_V-type_ATPase__V1_domain	8	6	4.73142	-3.48177	0.0025
GO:0042226_interleukin-6_biosynthetic_process	8	6	4.73142	-3.48177	0.0025
GO:0045408_regulation_of_interleukin-6_biosynthetic_process	8	6	4.73142	-3.48177	0.0025
GO:0015837_amine_transport	97	29	1.88607	-3.44754	0.002593
GO:0016298_lipase_activity	62	21	2.13677	-3.44387	0.002584
GO:0001818_negative_regulation_of_cytokine_production	34	14	2.59764	-3.44377	0.0026
GO:0006672_ceramide_metabolic_process	34	14	2.59764	-3.44377	0.0026
GO:0010033_response_to_organic_substance	723	148	1.29138	-3.41393	0.002658
GO:0060326_cell_chemotaxis	54	19	2.21968	-3.40662	0.002815
GO:0006909_phagocytosis	50	18	2.27108	-3.39576	0.002871
GO:0032368_regulation_of_lipid_transport	27	12	2.80381	-3.38893	0.003026
GO:0015291_secondary_active_transmembrane_transporter_activity	98	29	1.86682	-3.36516	0.003049
GO:0001910_regulation_of_leukocyte_mediated_cytotoxicity	17	9	3.33983	-3.35	0.003204
GO:0019956_chemokine_binding	17	9	3.33983	-3.35	0.003204
GO:0050853_B_cell_receptor_signaling_pathway	17	9	3.33983	-3.35	0.003204
GO:0051119_sugar_transmembrane_transporter_activity	17	9	3.33983	-3.35	0.003204
GO:0001530_lipopolysaccharide_binding	11	7	4.01454	-3.34276	0.003375
GO:0010878_cholesterol_storage	11	7	4.01454	-3.34276	0.003375
GO:0015238_drug_transmembrane_transporter_activity	11	7	4.01454	-3.34276	0.003375
GO:0016493_C-C_chemokine_receptor_activity	11	7	4.01454	-3.34276	0.003375
GO:0019957_C-C_chemokine_binding	11	7	4.01454	-3.34276	0.003375
GO:0032494_response_to_peptidoglycan	11	7	4.01454	-3.34276	0.003375
GO:0045577_regulation_of_B_cell_differentiation	11	7	4.01454	-3.34276	0.003375
GO:0046633_alpha-beta_T_cell_proliferation	11	7	4.01454	-3.34276	0.003375
GO:0006875_cellular_metal_ion_homeostasis	155	41	1.66872	-3.33362	0.003365
GO:0031348_negative_regulation_of_defense_response	31	13	2.64553	-3.32699	0.003386
GO:0055065_metal_ion_homeostasis	160	42	1.656	-3.32493	0.003375
GO:0006691_leukotriene_metabolic_process	14	8	3.60489	-3.31965	0.003498
GO:0032370_positive_regulation_of_lipid_transport	14	8	3.60489	-3.31965	0.003498
GO:0043449_cellular_alkene_metabolic_process	14	8	3.60489	-3.31965	0.003498
GO:0030001_metal_ion_transport	276	65	1.48571	-3.31597	0.003488
GO:0012501_programmed_cell_death	994	195	1.2376	-3.28895	0.003569
GO:0007159_leukocyte_cell-cell_adhesion	24	11	2.89143	-3.28794	0.003712
GO:0002282_microglial_cell_activation_involved_in_immune_response	6	5	5.25714	-3.28495	0.004204
GO:0019203_carbohydrate_phosphatase_activity	6	5	5.25714	-3.28495	0.004204
GO:0019377_glycolipid_catabolic_process	6	5	5.25714	-3.28495	0.004204
GO:0032620_interleukin-17_production	6	5	5.25714	-3.28495	0.004204
GO:0032660_regulation_of_interleukin-17_production	6	5	5.25714	-3.28495	0.004204
GO:0033700_phospholipid_efflux	6	5	5.25714	-3.28495	0.004204
GO:0046641_positive_regulation_of_alpha-beta_T_cell_proliferation	6	5	5.25714	-3.28495	0.004204
GO:0042742_defense_response_to_bacterium	51	18	2.22655	-3.27537	0.004222
GO:0046519_sphingoid_metabolic_process	39	15	2.42637	-3.2698	0.004209
GO:0007264_small_GTPase_mediated_signal_transduction	436	95	1.37457	-3.26948	0.004196
GO:0042129_regulation_of_T_cell_proliferation	47	17	2.28182	-3.26528	0.004214
GO:0006643_membrane_lipid_metabolic_process	68	22	2.04101	-3.26444	0.004201
GO:0000187_activation_of_MAPK_activity	86	26	1.90724	-3.23351	0.004471
GO:0045089_positive_regulation_of_innate_immune_response	86	26	1.90724	-3.23351	0.004471
GO:0006898_receptor-mediated_endocytosis	64	21	2.07	-3.23337	0.004457
GO:0009206_purine_ribonucleoside_triphosphate_biosynthetic_process	73	23	1.98763	-3.20288	0.004708
GO:0002031_G-protein_coupled_receptor_internalization	4	4
GO:0008063_Toll_signaling_pathway	4	4
GO:0042116_macrophage_activation	21	10	3.00408	-3.1951	0.00484
GO:0005975_carbohydrate_metabolic_process	449	97	1.36288	-3.19396	0.004826
GO:0006082_organic_acid_metabolic_process	564	118	1.31988	-3.19137	0.004812
GO:0006633_fatty_acid_biosynthetic_process	82	25	1.92334	-3.19137	0.004827
GO:0006915_apoptosis	987	193	1.23359	-3.18599	0.004813
GO:0050714_positive_regulation_of_protein_secretion	32	13	2.56285	-3.16798	0.004914
GO:0016053_organic_acid_biosynthetic_process	158	41	1.63703	-3.15105	0.004914
GO:0046394_carboxylic_acid_biosynthetic_process	158	41	1.63703	-3.15105	0.004914
GO:0016064_immunoglobulin_mediated_immune_response	48	17	2.23428	-3.14381	0.004943
GO:0019724_B_cell_mediated_immunity	48	17	2.23428	-3.14381	0.004943
GO:0016469_proton-transporting_two-sector_ATPase_complex	36	14	2.45333	-3.14349	0.004986
GO:0042175_nuclear_membrane-endoplasmic_reticulum_network	478	102	1.34618	-3.13391	0.005028
GO:0006754_ATP_biosynthetic_process	65	21	2.03815	-3.13298	0.005042
GO:0031341_regulation_of_cell_killing	18	9	3.15428	-3.1145	0.00521
GO:0032663_regulation_of_interleukin-2_production	18	9	3.15428	-3.1145	0.00521
GO:0044432_endoplasmic_reticulum_part	528	111	1.32623	-3.11257	0.005196
GO:0009145_purine_nucleoside_triphosphate_biosynthetic_process	74	23	1.96077	-3.11054	0.005167
GO:0009201_ribonucleoside_triphosphate_biosynthetic_process	74	23	1.96077	-3.11054	0.005167
GO:0018212_peptidyl-tyrosine_modification	83	25	1.90017	-3.10525	0.00518
GO:0005737_cytoplasm	5910	998	1.0653	-3.10493	0.005166
GO:0008154_actin_polymerization_or_depolymerization	61	20	2.06838	-3.10147	0.005179
GO:0022890_inorganic_cation_transmembrane_transporter_activity	130	35	1.69846	-3.08127	0.005192
GO:0051606_detection_of_stimulus	57	19	2.10285	-3.07286	0.00537
GO:0019752_carboxylic_acid_metabolic_process	557	116	1.31381	-3.06966	0.005341
GO:0043436_oxoacid_metabolic_process	557	116	1.31381	-3.06966	0.005341
GO:0009605_response_to_external_stimulus	646	132	1.28906	-3.06905	0.005326
GO:0042554_superoxide_anion_generation	9	6	4.20571	-3.06744	0.005757
GO:0046640_regulation_of_alpha-beta_T_cell_proliferation	9	6	4.20571	-3.06744	0.005757
GO:0042470_melanosome	79	24	1.91653	-3.06247	0.005753
GO:0048770_pigment_granule	79	24	1.91653	-3.06247	0.005753
GO:0046456_icosanoid_biosynthetic_process	29	12	2.61044	-3.04797	0.006059
GO:0044271_cellular_nitrogen_compound_biosynthetic_process	346	77	1.40393	-3.02945	0.006176
GO:0001755_neural_crest_cell_migration	12	7	3.68	-3.02644	0.006414
GO:0007220_Notch_receptor_processing	12	7	3.68	-3.02644	0.006414
GO:0030101_natural_killer_cell_activation	12	7	3.68	-3.02644	0.006414
GO:0030149_sphingolipid_catabolic_process	12	7	3.68	-3.02644	0.006414
GO:0032760_positive_regulation_of_tumor_necrosis_factor_production	12	7	3.68	-3.02644	0.006414
GO:0034367_macromolecular_complex_remodeling	12	7	3.68	-3.02644	0.006414
GO:0034368_protein-lipid_complex_remodeling	12	7	3.68	-3.02644	0.006414
GO:0034369_plasma_lipoprotein_particle_remodeling	12	7	3.68	-3.02644	0.006414
GO:0042446_hormone_biosynthetic_process	45	16	2.24304	-3.01191	0.00658
GO:0001906_cell_killing	37	14	2.38702	-3.00462	0.006562
GO:0002822_regulation_of_adaptive_immune_response_based_on_somatic_recombination_of_immune_receptors_built_from_imm	41	15	2.30801	-3.0037	0.006571
GO:0002824_positive_regulation_of_adaptive_immune_response_based_on_somatic_recombination_of_immune_receptors_built	22	10	2.86753	-2.9979	0.00677
GO:0015914_phospholipid_transport	22	10	2.86753	-2.9979	0.00677
GO:0046034_ATP_metabolic_process	71	22	1.95477	-2.98031	0.006778
GO:0005096_GTPase_activator_activity	196	48	1.54496	-2.9801	0.006761
GO:0042089_cytokine_biosynthetic_process	58	19	2.0666	-2.96919	0.006854
GO:0042107_cytokine_metabolic_process	58	19	2.0666	-2.96919	0.006854
GO:0005624_membrane_fraction	522	109	1.31731	-2.95932	0.006837
GO:0009142_nucleoside_triphosphate_biosynthetic_process	76	23	1.90917	-2.93345	0.006845
GO:0007249_I-kappaB_kinase_NF-kappaB_cascade	147	38	1.63078	-2.93075	0.006853
GO:0042035_regulation_of_cytokine_biosynthetic_process	50	17	2.14491	-2.91494	0.007089
GO:0071902_positive_regulation_of_protein_serine_threonine_kinase_activity	123	33	1.69254	-2.91093	0.007096
GO:0019059_initiation_of_viral_infection	19	9	2.98827	-2.90115	0.007204
GO:0018108_peptidyl-tyrosine_phosphorylation	81	24	1.8692	-2.89365	0.007286
GO:0045621_positive_regulation_of_lymphocyte_differentiation	30	12	2.52343	-2.89299	0.007368
GO:0002819_regulation_of_adaptive_immune_response	42	15	2.25306	-2.87961	0.0076
GO:0032011_ARF_protein_signal_transduction	34	13	2.4121	-2.87576	0.007706
GO:0006690_icosanoid_metabolic_process	38	14	2.32421	-2.87257	0.007736
GO:0006631_fatty_acid_metabolic_process	183	45	1.55129	-2.86927	0.007742
GO:0030695_GTPase_regulator_activity	340	75	1.39159	-2.85436	0.007772
GO:0008610_lipid_biosynthetic_process	287	65	1.42877	-2.84665	0.007802
GO:0071705_nitrogen_compound_transport	105	29	1.74237	-2.83673	0.007833
GO:0005769_early_endosome	110	30	1.72052	-2.81976	0.007862
GO:0005626_insoluble_fraction	549	113	1.29848	-2.81783	0.007843
GO:0006906_vesicle_fusion	16	8	3.15428	-2.81705	0.0082
GO:0030641_regulation_of_cellular_pH	16	8	3.15428	-2.81705	0.0082
GO:0046961_proton-transporting_ATPase_activity__rotational_mechanism	16	8	3.15428	-2.81705	0.0082
GO:0002821_positive_regulation_of_adaptive_immune_response	23	10	2.74285	-2.81603	0.008422
GO:0006814_sodium_ion_transport	64	20	1.97143	-2.81016	0.00843
GO:0015078_hydrogen_ion_transmembrane_transporter_activity	64	20	1.97143	-2.81016	0.00843
GO:0002029_desensitization_of_G-protein_coupled_receptor_protein_signaling_pathway	7	5	4.50612	-2.80197	0.009387
GO:0005885_Arp2_3_protein_complex	7	5	4.50612	-2.80197	0.009387
GO:0016291_acyl-CoA_thioesterase_activity	7	5	4.50612	-2.80197	0.009387
GO:0019884_antigen_processing_and_presentation_of_exogenous_antigen	7	5	4.50612	-2.80197	0.009387
GO:0022401_negative_adaptation_of_signaling_pathway	7	5	4.50612	-2.80197	0.009387
GO:0023058_adaptation_of_signaling_pathway	7	5	4.50612	-2.80197	0.009387
GO:0030670_phagocytic_vesicle_membrane	7	5	4.50612	-2.80197	0.009387
GO:0045579_positive_regulation_of_B_cell_differentiation	7	5	4.50612	-2.80197	0.009387
GO:0051000_positive_regulation_of_nitric-oxide_synthase_activity	7	5	4.50612	-2.80197	0.009387
GO:0090022_regulation_of_neutrophil_chemotaxis	7	5	4.50612	-2.80197	0.009387
GO:0030234_enzyme_regulator_activity	635	128	1.27165	-2.76164	0.009859
GO:0043405_regulation_of_MAP_kinase_activity	145	37	1.60977	-2.76048	0.009953
GO:0008233_peptidase_activity	348	76	1.37773	-2.75917	0.00993
GO:0019370_leukotriene_biosynthetic_process	13	7	3.39692	-2.75435	0.010367
GO:0032371_regulation_of_sterol_transport	13	7	3.39692	-2.75435	0.010367
GO:0032374_regulation_of_cholesterol_transport	13	7	3.39692	-2.75435	0.010367
GO:0042346_positive_regulation_of_NF-kappaB_import_into_nucleus	13	7	3.39692	-2.75435	0.010367
GO:0043450_alkene_biosynthetic_process	13	7	3.39692	-2.75435	0.010367
GO:0045058_T_cell_selection	13	7	3.39692	-2.75435	0.010367
GO:0045069_regulation_of_viral_genome_replication	13	7	3.39692	-2.75435	0.010367
GO:0045851_pH_reduction	13	7	3.39692	-2.75435	0.010367
GO:0051452_intracellular_pH_reduction	13	7	3.39692	-2.75435	0.010367
GO:0050801_ion_homeostasis	263	60	1.43922	-2.75095	0.010343
GO:0002285_lymphocyte_activation_involved_in_immune_response	39	14	2.26461	-2.74689	0.010501
GO:0055088_lipid_homeostasis	39	14	2.26461	-2.74689	0.010501
GO:0045177_apical_part_of_cell	116	31	1.68591	-2.74028	0.01059
GO:0051241_negative_regulation_of_multicellular_organismal_process	116	31	1.68591	-2.74028	0.01059
GO:0009260_ribonucleotide_biosynthetic_process	97	27	1.75599	-2.73416	0.010701
GO:0010885_regulation_of_cholesterol_storage	10	6	3.78514	-2.73205	0.011359
GO:0032735_positive_regulation_of_interleukin-12_production	10	6	3.78514	-2.73205	0.011359
GO:0032770_positive_regulation_of_monooxygenase_activity	10	6	3.78514	-2.73205	0.011359
GO:0042533_tumor_necrosis_factor_biosynthetic_process	10	6	3.78514	-2.73205	0.011359
GO:0042534_regulation_of_tumor_necrosis_factor_biosynthetic_process	10	6	3.78514	-2.73205	0.011359
GO:0043691_reverse_cholesterol_transport	10	6	3.78514	-2.73205	0.011359
GO:0051181_cofactor_transport	10	6	3.78514	-2.73205	0.011359
GO:0006935_chemotaxis	338	74	1.38116	-2.73186	0.011308
GO:0042330_taxis	338	74	1.38116	-2.73186	0.011308
GO:0005783_endoplasmic_reticulum	778	153	1.24063	-2.7288	0.011283
GO:0060589_nucleoside-triphosphatase_regulator_activity	349	76	1.37379	-2.72373	0.01128
GO:0055082_cellular_chemical_homeostasis	248	57	1.44995	-2.71981	0.0113
GO:0030098_lymphocyte_differentiation	102	28	1.73176	-2.71563	0.011341
GO:0007169_transmembrane_receptor_protein_tyrosine_kinase_signaling_pathway	420	89	1.33682	-2.71233	0.011338
GO:0006873_cellular_ion_homeostasis	243	56	1.45383	-2.70987	0.011313
GO:0030004_cellular_monovalent_inorganic_cation_homeostasis	20	9	2.83885	-2.70676	0.011569
GO:0046635_positive_regulation_of_alpha-beta_T_cell_activation	20	9	2.83885	-2.70676	0.011569
GO:0051047_positive_regulation_of_secretion	88	25	1.79221	-2.70621	0.011543
GO:0046903_secretion	393	84	1.3484	-2.70236	0.011627
GO:0042180_cellular_ketone_metabolic_process	570	116	1.28385	-2.69918	0.011688
GO:0019725_cellular_homeostasis	323	71	1.38671	-2.69145	0.011706
GO:0044275_cellular_carbohydrate_catabolic_process	93	26	1.76368	-2.68313	0.01181
GO:0002573_myeloid_leukocyte_differentiation	61	19	1.96496	-2.67866	0.011957
GO:0046365_monosaccharide_catabolic_process	70	21	1.89257	-2.67505	0.011953
GO:0055086_nucleobase__nucleoside_and_nucleotide_metabolic_process	427	90	1.32967	-2.66432	0.011991
GO:0002275_myeloid_cell_activation_involved_in_immune_response	24	10	2.62857	-2.64773	0.012345
GO:0048284_organelle_fusion	24	10	2.62857	-2.64773	0.012345
GO:0051239_regulation_of_multicellular_organismal_process	736	145	1.24286	-2.64397	0.012362
GO:0030029_actin_filament-based_process	250	57	1.43835	-2.63631	0.012484
GO:0009152_purine_ribonucleotide_biosynthetic_process	89	25	1.77207	-2.6323	0.012474
GO:0042445_hormone_metabolic_process	89	25	1.77207	-2.6323	0.012474
GO:0051222_positive_regulation_of_protein_transport	66	20	1.91169	-2.63102	0.012468
GO:0070011_peptidase_activity__acting_on_L-amino_acid_peptides	336	73	1.37061	-2.61158	0.012884
GO:0004715_non-membrane_spanning_protein_tyrosine_kinase_activity	32	12	2.36571	-2.60969	0.012992
GO:0006636_unsaturated_fatty_acid_biosynthetic_process	32	12	2.36571	-2.60969	0.012992
GO:0019915_lipid_storage	32	12	2.36571	-2.60969	0.012992
GO:0046164_alcohol_catabolic_process	80	23	1.81371	-2.60746	0.013048
GO:0048522_positive_regulation_of_cellular_process	1614	295	1.15305	-2.6062	0.013042
GO:0004620_phospholipase_activity	53	17	2.0235	-2.60339	0.013514
GO:0030099_myeloid_cell_differentiation	128	33	1.62643	-2.60139	0.013506
GO:0006665_sphingolipid_metabolic_process	62	19	1.93327	-2.58819	0.013706
GO:0004331_fructose-2_6-bisphosphate_2-phosphatase_activity	5	4	5.04685	-2.56077	0.015697
GO:0004704_NF-kappaB-inducing_kinase_activity	5	4	5.04685	-2.56077	0.015697
GO:0005149_interleukin-1_receptor_binding	5	4	5.04685	-2.56077	0.015697
GO:0015248_sterol_transporter_activity	5	4	5.04685	-2.56077	0.015697
GO:0033179_proton-transporting_V-type_ATPase__V0_domain	5	4	5.04685	-2.56077	0.015697
GO:0034370_triglyceride-rich_lipoprotein_particle_remodeling	5	4	5.04685	-2.56077	0.015697
GO:0034372_very-low-density_lipoprotein_particle_remodeling	5	4	5.04685	-2.56077	0.015697
GO:0034382_chylomicron_remnant_clearance	5	4	5.04685	-2.56077	0.015697
GO:0046479_glycosphingolipid_catabolic_process	5	4	5.04685	-2.56077	0.015697
GO:0048302_regulation_of_isotype_switching_to_IgG_isotypes	5	4	5.04685	-2.56077	0.015697
GO:0050664_oxidoreductase_activity__acting_on_NADH_or_NADPH__oxygen_as_acceptor	5	4	5.04685	-2.56077	0.015697
GO:0052033_pathogen-associated_molecular_pattern_dependent_induction_by_symbiont_of_host_innate_immunity	5	4	5.04685	-2.56077	0.015697
GO:0052166_positive_regulation_by_symbiont_of_host_innate_immunity	5	4	5.04685	-2.56077	0.015697
GO:0052167_modulation_by_symbiont_of_host_innate_immunity	5	4	5.04685	-2.56077	0.015697
GO:0052169_pathogen-associated_molecular_pattern_dependent_modulation_by_symbiont_of_host_innate_immunity	5	4	5.04685	-2.56077	0.015697
GO:0052257_pathogen-associated_molecular_pattern_dependent_induction_by_organism_of_innate_immunity_of_other_organi	5	4	5.04685	-2.56077	0.015697
GO:0052305_positive_regulation_by_organism_of_innate_immunity_in_other_organism_involved_in_symbiotic_interaction	5	4	5.04685	-2.56077	0.015697
GO:0052306_modulation_by_organism_of_innate_immunity_in_other_organism_involved_in_symbiotic_interaction	5	4	5.04685	-2.56077	0.015697
GO:0052308_pathogen-associated_molecular_pattern_dependent_modulation_by_organism_of_innate_immunity_in_other_organ	5	4	5.04685	-2.56077	0.015697
GO:0052552_modulation_by_organism_of_immune_response_of_other_organism_involved_in_symbiotic_interaction	5	4	5.04685	-2.56077	0.015697
GO:0052553_modulation_by_symbiont_of_host_immune_response	5	4	5.04685	-2.56077	0.015697
GO:0052555_positive_regulation_by_organism_of_immune_response_of_other_organism_involved_in_symbiotic_interaction	5	4	5.04685	-2.56077	0.015697
GO:0052556_positive_regulation_by_symbiont_of_host_immune_response	5	4	5.04685	-2.56077	0.015697
GO:0070391_response_to_lipoteichoic_acid	5	4	5.04685	-2.56077	0.015697
GO:0071223_cellular_response_to_lipoteichoic_acid	5	4	5.04685	-2.56077	0.015697
GO:0071830_triglyceride-rich_lipoprotein_particle_clearance	5	4	5.04685	-2.56077	0.015697
GO:0016192_vesicle-mediated_transport	598	120	1.26593	-2.55287	0.015745
GO:0016788_hydrolase_activity__acting_on_ester_bonds	509	104	1.28898	-2.53247	0.016282
GO:0007204_elevation_of_cytosolic_calcium_ion_concentration	81	23	1.79132	-2.5314	0.016348
GO:0030890_positive_regulation_of_B_cell_proliferation	21	9	2.70367	-2.52883	0.016583
GO:0032602_chemokine_production	21	9	2.70367	-2.52883	0.016583
GO:0032615_interleukin-12_production	21	9	2.70367	-2.52883	0.016583
GO:0032994_protein-lipid_complex	21	9	2.70367	-2.52883	0.016583
GO:0034358_plasma_lipoprotein_particle	21	9	2.70367	-2.52883	0.016583
GO:0050728_negative_regulation_of_inflammatory_response	21	9	2.70367	-2.52883	0.016583
GO:0009205_purine_ribonucleoside_triphosphate_metabolic_process	190	45	1.49413	-2.52613	0.016628
GO:0001912_positive_regulation_of_leukocyte_mediated_cytotoxicity	14	7	3.15428	-2.51683	0.017337
GO:0009620_response_to_fungus	14	7	3.15428	-2.51683	0.017337
GO:0051453_regulation_of_intracellular_pH	14	7	3.15428	-2.51683	0.017337
GO:0033559_unsaturated_fatty_acid_metabolic_process	41	14	2.15414	-2.513	0.017457
GO:0002221_pattern_recognition_receptor_signaling_pathway	72	21	1.84	-2.51049	0.017462
GO:0051480_cytosolic_calcium_ion_homeostasis	86	24	1.76053	-2.50872	0.017448
GO:0044419_interspecies_interaction_between_organisms	296	65	1.38533	-2.50176	0.017471
GO:0022838_substrate-specific_channel_activity	165	40	1.52935	-2.49669	0.017552
GO:0007155_cell_adhesion	544	110	1.27563	-2.49406	0.017561
GO:0022610_biological_adhesion	544	110	1.27563	-2.49406	0.017561
GO:0015294_solute:cation_symporter_activity	37	13	2.21652	-2.49262	0.017736
GO:0006664_glycolipid_metabolic_process	25	10	2.52343	-2.49154	0.01797
GO:0006885_regulation_of_pH	25	10	2.52343	-2.49154	0.01797
GO:0002700_regulation_of_production_of_molecular_mediator_of_immune_response	33	12	2.29402	-2.47995	0.018446
GO:0032012_regulation_of_ARF_protein_signal_transduction	33	12	2.29402	-2.47995	0.018446
GO:0009199_ribonucleoside_triphosphate_metabolic_process	191	45	1.48631	-2.47993	0.01843
GO:0006753_nucleoside_phosphate_metabolic_process	400	84	1.3248	-2.47856	0.01838
GO:0009117_nucleotide_metabolic_process	400	84	1.3248	-2.47856	0.01838
GO:0030888_regulation_of_B_cell_proliferation	29	11	2.3929	-2.47799	0.018606
GO:0061025_membrane_fusion	50	16	2.01874	-2.46981	0.018831
GO:0048585_negative_regulation_of_response_to_stimulus	101	27	1.68645	-2.46194	0.019
GO:0015295_solute:hydrogen_symporter_activity	11	6	3.44103	-2.45195	0.02033
GO:0031293_membrane_protein_intracellular_domain_proteolysis	11	6	3.44103	-2.45195	0.02033
GO:0033003_regulation_of_mast_cell_activation	11	6	3.44103	-2.45195	0.02033
GO:0034361_very-low-density_lipoprotein_particle	11	6	3.44103	-2.45195	0.02033
GO:0034385_triglyceride-rich_lipoprotein_particle	11	6	3.44103	-2.45195	0.02033
GO:0006917_induction_of_apoptosis	292	64	1.3827	-2.45191	0.020311
GO:0012502_induction_of_programmed_cell_death	292	64	1.3827	-2.45191	0.020311
GO:0046483_heterocycle_metabolic_process	440	91	1.30473	-2.43802	0.02042
GO:0002281_macrophage_activation_involved_in_immune_response	8	5	3.94285	-2.4368	0.022097
GO:0005355_glucose_transmembrane_transporter_activity	8	5	3.94285	-2.4368	0.022097
GO:0015485_cholesterol_binding	8	5	3.94285	-2.4368	0.022097
GO:0032892_positive_regulation_of_organic_acid_transport	8	5	3.94285	-2.4368	0.022097
GO:0034375_high-density_lipoprotein_particle_remodeling	8	5	3.94285	-2.4368	0.022097
GO:0042101_T_cell_receptor_complex	8	5	3.94285	-2.4368	0.022097
GO:0042953_lipoprotein_transport	8	5	3.94285	-2.4368	0.022097
GO:0046629_gamma-delta_T_cell_activation	8	5	3.94285	-2.4368	0.022097
GO:0051085_chaperone_mediated_protein_folding_requiring_cofactor	8	5	3.94285	-2.4368	0.022097
GO:2000193_positive_regulation_of_fatty_acid_transport	8	5	3.94285	-2.4368	0.022097
GO:0002218_activation_of_innate_immune_response	73	21	1.81479	-2.43184	0.022268
GO:0002758_innate_immune_response-activating_signal_transduction	73	21	1.81479	-2.43184	0.022268
GO:0032101_regulation_of_response_to_external_stimulus	136	34	1.57714	-2.42926	0.022246
GO:0044262_cellular_carbohydrate_metabolic_process	336	72	1.35183	-2.42593	0.022224
GO:0045637_regulation_of_myeloid_cell_differentiation	64	19	1.87285	-2.41606	0.022362
GO:0002228_natural_killer_cell_mediated_immunity	18	8	2.80381	-2.41433	0.022822
GO:0042267_natural_killer_cell_mediated_cytotoxicity	18	8	2.80381	-2.41433	0.022822
GO:0045576_mast_cell_activation	18	8	2.80381	-2.41433	0.022822
GO:0045646_regulation_of_erythrocyte_differentiation	18	8	2.80381	-2.41433	0.022822
GO:0030183_B_cell_differentiation	42	14	2.10285	-2.40408	0.022923
GO:0001845_phagolysosome_assembly	3	3
GO:0002827_positive_regulation_of_T-helper_1_type_immune_response	3	3
GO:0004904_interferon_receptor_activity	3	3
GO:0005384_manganese_ion_transmembrane_transporter_activity	3	3
GO:0006828_manganese_ion_transport	3	3
GO:0008588_release_of_cytoplasmic_sequestered_NF-kappaB	3	3
GO:0009313_oligosaccharide_catabolic_process	3	3
GO:0015038_glutathione_disulfide_oxidoreductase_activity	3	3
GO:0032497_detection_of_lipopolysaccharide	3	3
GO:0032650_regulation_of_interleukin-1_alpha_production	3	3
GO:0032661_regulation_of_interleukin-18_production	3	3
GO:0032692_negative_regulation_of_interleukin-1_production	3	3
GO:0032700_negative_regulation_of_interleukin-17_production	3	3
GO:0032730_positive_regulation_of_interleukin-1_alpha_production	3	3
GO:0034110_regulation_of_homotypic_cell-cell_adhesion	3	3
GO:0034134_toll-like_receptor_2_signaling_pathway	3	3
GO:0034204_lipid_translocation	3	3
GO:0045332_phospholipid_translocation	3	3
GO:0045409_negative_regulation_of_interleukin-6_biosynthetic_process	3	3
GO:0048304_positive_regulation_of_isotype_switching_to_IgG_isotypes	3	3
GO:0050705_regulation_of_interleukin-1_alpha_secretion	3	3
GO:0050717_positive_regulation_of_interleukin-1_alpha_secretion	3	3
GO:0051825_adhesion_to_other_organism_involved_in_symbiotic_interaction	3	3
GO:0051856_adhesion_to_symbiont	3	3
GO:0060586_multicellular_organismal_iron_ion_homeostasis	3	3
GO:0090382_phagosome_maturation	3	3
GO:0042981_regulation_of_apoptosis	764	148	1.22208	-2.39731	0.022953
GO:0042802_identical_protein_binding	514	104	1.27644	-2.39646	0.022912
GO:0009259_ribonucleotide_metabolic_process	219	50	1.44031	-2.39551	0.022872
GO:0051046_regulation_of_secretion	162	39	1.51873	-2.39288	0.02285
GO:0070887_cellular_response_to_chemical_stimulus	464	95	1.29162	-2.38753	0.022862
GO:0046165_alcohol_biosynthetic_process	69	20	1.82857	-2.38272	0.023014
GO:0031349_positive_regulation_of_defense_response	117	30	1.61758	-2.37895	0.023096
GO:0042578_phosphoric_ester_hydrolase_activity	246	55	1.41045	-2.37273	0.023281
GO:0043067_regulation_of_programmed_cell_death	771	149	1.21917	-2.37007	0.023328
GO:0002705_positive_regulation_of_leukocyte_mediated_immunity	22	9	2.58078	-2.3653	0.023701
GO:0002708_positive_regulation_of_lymphocyte_mediated_immunity	22	9	2.58078	-2.3653	0.023701
GO:0004177_aminopeptidase_activity	22	9	2.58078	-2.3653	0.023701
GO:0019829_cation-transporting_ATPase_activity	22	9	2.58078	-2.3653	0.023701
GO:0005794_Golgi_apparatus	754	146	1.22155	-2.36472	0.02366
GO:0042100_B_cell_proliferation	34	12	2.22655	-2.35735	0.023842
GO:0007265_Ras_protein_signal_transduction	268	59	1.38883	-2.34821	0.023973
GO:0046634_regulation_of_alpha-beta_T_cell_activation	26	10	2.42637	-2.34621	0.024274
GO:0055067_monovalent_inorganic_cation_homeostasis	30	11	2.31314	-2.34564	0.024412
GO:0055072_iron_ion_homeostasis	30	11	2.31314	-2.34564	0.024412
GO:0030139_endocytic_vesicle	47	15	2.01337	-2.33562	0.024609
GO:0007243_intracellular_protein_kinase_cascade	483	98	1.28	-2.32589	0.024831
GO:0023014_signal_transmission_via_phosphorylation_event	483	98	1.28	-2.32589	0.024831
GO:0043065_positive_regulation_of_apoptosis	394	82	1.31295	-2.32543	0.024788
GO:0008081_phosphoric_diester_hydrolase_activity	56	17	1.9151	-2.32532	0.024772
GO:0015293_symporter_activity	56	17	1.9151	-2.32532	0.024772
GO:0030036_actin_cytoskeleton_organization	226	51	1.42361	-2.32484	0.024731
GO:0030155_regulation_of_cell_adhesion	118	30	1.60387	-2.32111	0.024723
GO:0032940_secretion_by_cell	334	71	1.34104	-2.31201	0.024748
GO:0002709_regulation_of_T_cell_mediated_immunity	15	7	2.944	-2.30713	0.025367
GO:0031343_positive_regulation_of_cell_killing	15	7	2.944	-2.30713	0.025367
GO:0042088_T-helper_1_type_immune_response	15	7	2.944	-2.30713	0.025367
GO:0042993_positive_regulation_of_transcription_factor_import_into_nucleus	15	7	2.944	-2.30713	0.025367
GO:0009144_purine_nucleoside_triphosphate_metabolic_process	195	45	1.45582	-2.30179	0.025374
GO:0043235_receptor_complex	75	21	1.7664	-2.28138	0.025963
GO:0008624_induction_of_apoptosis_by_extracellular_signals	99	26	1.6568	-2.28044	0.026003
GO:0009141_nucleoside_triphosphate_metabolic_process	201	46	1.44375	-2.26927	0.026325
GO:0043068_positive_regulation_of_programmed_cell_death	396	82	1.30632	-2.26598	0.026545
GO:0032868_response_to_insulin_stimulus	175	41	1.47801	-2.26531	0.026502
GO:0006874_cellular_calcium_ion_homeostasis	124	31	1.57714	-2.26428	0.02654
GO:0004175_endopeptidase_activity	217	49	1.42451	-2.26133	0.026579
GO:0051050_positive_regulation_of_transport	196	45	1.4484	-2.25888	0.026585
GO:0010941_regulation_of_cell_death	777	149	1.20975	-2.24265	0.026852
GO:0005216_ion_channel_activity	160	38	1.49828	-2.24221	0.026825
GO:0048029_monosaccharide_binding	35	12	2.16294	-2.24134	0.026895
GO:0008064_regulation_of_actin_polymerization_or_depolymerization	48	15	1.97143	-2.24021	0.027248
GO:0030832_regulation_of_actin_filament_length	48	15	1.97143	-2.24021	0.027248
GO:0005996_monosaccharide_metabolic_process	207	47	1.43238	-2.23852	0.027398
GO:0006164_purine_nucleotide_biosynthetic_process	155	37	1.50592	-2.23553	0.027354
GO:0002224_toll-like_receptor_signaling_pathway	71	20	1.77706	-2.22967	0.027472
GO:0045639_positive_regulation_of_myeloid_cell_differentiation	31	11	2.23852	-2.2212	0.027718
GO:0070374_positive_regulation_of_ERK1_and_ERK2_cascade	23	9	2.46857	-2.2145	0.028304
GO:0042094_interleukin-2_biosynthetic_process	12	6	3.15428	-2.21299	0.029646
GO:0045744_negative_regulation_of_G-protein_coupled_receptor_protein_signaling_pathway	12	6	3.15428	-2.21299	0.029646
GO:0015267_channel_activity	171	40	1.47569	-2.21155	0.029583
GO:0022803_passive_transmembrane_transporter_activity	171	40	1.47569	-2.21155	0.029583
GO:0019079_viral_genome_replication	27	10	2.33651	-2.21068	0.029968
GO:0008238_exopeptidase_activity	53	16	1.90447	-2.19334	0.030623
GO:0050730_regulation_of_peptidyl-tyrosine_phosphorylation	53	16	1.90447	-2.19334	0.030623
GO:0071375_cellular_response_to_peptide_hormone_stimulus	156	37	1.49626	-2.18791	0.030686
GO:0032869_cellular_response_to_insulin_stimulus	151	36	1.50403	-2.18104	0.030701
GO:0010942_positive_regulation_of_cell_death	399	82	1.2965	-2.17888	0.0307
GO:0072503_cellular_divalent_inorganic_cation_homeostasis	131	32	1.54102	-2.16017	0.031159
GO:0009150_purine_ribonucleotide_metabolic_process	209	47	1.41867	-2.15746	0.03122
GO:0045121_membrane_raft	126	31	1.55211	-2.15696	0.031187
GO:0006066_alcohol_metabolic_process	361	75	1.31064	-2.15524	0.031359
GO:0015079_potassium_ion_transmembrane_transporter_activity	9	5	3.50476	-2.14512	0.033636
GO:0032874_positive_regulation_of_stress-activated_MAPK_cascade	9	5	3.50476	-2.14512	0.033636
GO:0034362_low-density_lipoprotein_particle	9	5	3.50476	-2.14512	0.033636
GO:0045061_thymic_T_cell_selection	9	5	3.50476	-2.14512	0.033636
GO:0048247_lymphocyte_chemotaxis	9	5	3.50476	-2.14512	0.033636
GO:0001562_response_to_protozoan	6	4	4.20571	-2.14204	0.037345
GO:0002478_antigen_processing_and_presentation_of_exogenous_peptide_antigen	6	4	4.20571	-2.14204	0.037345
GO:0002755_MyD88-dependent_toll-like_receptor_signaling_pathway	6	4	4.20571	-2.14204	0.037345
GO:0005890_sodium:potassium-exchanging_ATPase_complex	6	4	4.20571	-2.14204	0.037345
GO:0008634_negative_regulation_of_survival_gene_product_expression	6	4	4.20571	-2.14204	0.037345
GO:0015884_folic_acid_transport	6	4	4.20571	-2.14204	0.037345
GO:0016045_detection_of_bacterium	6	4	4.20571	-2.14204	0.037345
GO:0016471_vacuolar_proton-transporting_V-type_ATPase_complex	6	4	4.20571	-2.14204	0.037345
GO:0016857_racemase_and_epimerase_activity__acting_on_carbohydrates_and_derivatives	6	4	4.20571	-2.14204	0.037345
GO:0034433_steroid_esterification	6	4	4.20571	-2.14204	0.037345
GO:0034434_sterol_esterification	6	4	4.20571	-2.14204	0.037345
GO:0034435_cholesterol_esterification	6	4	4.20571	-2.14204	0.037345
GO:0042492_gamma-delta_T_cell_differentiation	6	4	4.20571	-2.14204	0.037345
GO:0042535_positive_regulation_of_tumor_necrosis_factor_biosynthetic_process	6	4	4.20571	-2.14204	0.037345
GO:0043383_negative_T_cell_selection	6	4	4.20571	-2.14204	0.037345
GO:0045059_positive_thymic_T_cell_selection	6	4	4.20571	-2.14204	0.037345
GO:0045060_negative_thymic_T_cell_selection	6	4	4.20571	-2.14204	0.037345
GO:0045586_regulation_of_gamma-delta_T_cell_differentiation	6	4	4.20571	-2.14204	0.037345
GO:0045588_positive_regulation_of_gamma-delta_T_cell_differentiation	6	4	4.20571	-2.14204	0.037345
GO:0046643_regulation_of_gamma-delta_T_cell_activation	6	4	4.20571	-2.14204	0.037345
GO:0046645_positive_regulation_of_gamma-delta_T_cell_activation	6	4	4.20571	-2.14204	0.037345
GO:0048291_isotype_switching_to_IgG_isotypes	6	4	4.20571	-2.14204	0.037345
GO:0052564_response_to_immune_response_of_other_organism_involved_in_symbiotic_interaction	6	4	4.20571	-2.14204	0.037345
GO:0052572_response_to_host_immune_response	6	4	4.20571	-2.14204	0.037345
GO:0070328_triglyceride_homeostasis	6	4	4.20571	-2.14204	0.037345
GO:0002763_positive_regulation_of_myeloid_leukocyte_differentiation	16	7	2.76	-2.12035	0.038829
GO:0035586_purinergic_receptor_activity	16	7	2.76	-2.12035	0.038829
GO:0045884_regulation_of_survival_gene_product_expression	16	7	2.76	-2.12035	0.038829
GO:0000041_transition_metal_ion_transport	54	16	1.8692	-2.10817	0.038985
GO:0006892_post-Golgi_vesicle-mediated_transport	54	16	1.8692	-2.10817	0.038985
GO:0030041_actin_filament_polymerization	54	16	1.8692	-2.10817	0.038985
GO:0046364_monosaccharide_biosynthetic_process	54	16	1.8692	-2.10817	0.038985
GO:0030833_regulation_of_actin_filament_polymerization	45	14	1.96267	-2.10579	0.039077
GO:0051495_positive_regulation_of_cytoskeleton_organization	45	14	1.96267	-2.10579	0.039077
GO:0042108_positive_regulation_of_cytokine_biosynthetic_process	32	11	2.16857	-2.10403	0.039316
GO:0005623_cell	9823	1587	1.01921	-2.1016	0.039333
GO:0044464_cell_part	9823	1587	1.01921	-2.1016	0.039333
GO:0045582_positive_regulation_of_T_cell_differentiation	28	10	2.25306	-2.08404	0.04003
GO:0071219_cellular_response_to_molecule_of_bacterial_origin	28	10	2.25306	-2.08404	0.04003
GO:0032655_regulation_of_interleukin-12_production	20	8	2.52343	-2.08317	0.040855
GO:0006800_oxygen_and_reactive_oxygen_species_metabolic_process	59	17	1.81772	-2.07641	0.04109
GO:0003779_actin_binding	233	51	1.38085	-2.05638	0.042599
GO:0060341_regulation_of_cellular_localization	233	51	1.38085	-2.05638	0.042599
GO:0055074_calcium_ion_homeostasis	128	31	1.52786	-2.05395	0.042489
GO:0072511_divalent_inorganic_cation_transport	128	31	1.52786	-2.05395	0.042489
GO:0035466_regulation_of_signaling_pathway	868	163	1.18467	-2.05079	0.042749
GO:0006820_anion_transport	69	19	1.73714	-2.03211	0.043562
GO:0002761_regulation_of_myeloid_leukocyte_differentiation	37	12	2.04602	-2.02732	0.043857
GO:0019897_extrinsic_to_plasma_membrane	37	12	2.04602	-2.02732	0.043857
GO:0034404_nucleobase__nucleoside_and_nucleotide_biosynthetic_process	207	46	1.4019	-2.02725	0.043817
GO:0034654_nucleobase__nucleoside__nucleotide_and_nucleic_acid_biosynthetic_process	207	46	1.4019	-2.02725	0.043817
GO:0016485_protein_processing	55	16	1.83522	-2.02623	0.043855
GO:0006766_vitamin_metabolic_process	74	20	1.70502	-2.01714	0.043936
GO:0043434_response_to_peptide_hormone_stimulus	218	48	1.38904	-2.01559	0.043916
GO:0006096_glycolysis	46	14	1.92	-2.01498	0.044012
GO:0004190_aspartic-type_endopeptidase_activity	13	6	2.91165	-2.00598	0.045638
GO:0032872_regulation_of_stress-activated_MAPK_cascade	13	6	2.91165	-2.00598	0.045638
GO:0034364_high-density_lipoprotein_particle	13	6	2.91165	-2.00598	0.045638
GO:0070001_aspartic-type_peptidase_activity	13	6	2.91165	-2.00598	0.045638
GO:0010638_positive_regulation_of_organelle_organization	79	21	1.67696	-2.00582	0.045673
GO:0009056_catabolic_process	1035	191	1.16419	-2.00141	0.045708
GO:0050731_positive_regulation_of_peptidyl-tyrosine_phosphorylation	33	11	2.10285	-1.99358	0.046514
GO:0005125_cytokine_activity	99	25	1.59307	-1.9866	0.046776
GO:0051604_protein_maturation	65	18	1.74699	-1.97846	0.047094
GO:0006271_DNA_strand_elongation_involved_in_DNA_replication	29	10	2.17537	-1.96549	0.048094
GO:0072507_divalent_inorganic_cation_homeostasis	135	32	1.49536	-1.96215	0.048182
GO:0002712_regulation_of_B_cell_mediated_immunity	17	7	2.59764	-1.95279	0.049463
GO:0002889_regulation_of_immunoglobulin_mediated_immune_response	17	7	2.59764	-1.95279	0.049463
GO:0033177_proton-transporting_two-sector_ATPase_complex__proton-transporting_domain	17	7	2.59764	-1.95279	0.049463
GO:0050885_neuromuscular_process_controlling_balance	17	7	2.59764	-1.95279	0.049463
GO:0008286_insulin_receptor_signaling_pathway	125	30	1.51406	-1.9487	0.04976
GO:0006879_cellular_iron_ion_homeostasis	25	9	2.27108	-1.94568	0.050646
GO:0050905_neuromuscular_process	25	9	2.27108	-1.94568	0.050646
GO:0070304_positive_regulation_of_stress-activated_protein_kinase_signaling_cascade	25	9	2.27108	-1.94568	0.050646
GO:0043085_positive_regulation_of_catalytic_activity	447	89	1.25607	-1.94411	0.050617
GO:0042277_peptide_binding	120	29	1.52457	-1.94308	0.050602
GO:0046330_positive_regulation_of_JNK_cascade	21	8	2.40326	-1.93865	0.051285
GO:0050999_regulation_of_nitric-oxide_synthase_activity	21	8	2.40326	-1.93865	0.051285
GO:0009165_nucleotide_biosynthetic_process	188	42	1.40936	-1.93738	0.051297
GO:0046209_nitric_oxide_metabolic_process	38	12	1.99218	-1.9285	0.052312
GO:0045619_regulation_of_lymphocyte_differentiation	47	14	1.87915	-1.92809	0.052392
GO:0051649_establishment_of_localization_in_cell	957	177	1.16679	-1.92602	0.052347
GO:0001913_T_cell_mediated_cytotoxicity	10	5	3.15428	-1.90429	0.055048
GO:0010575_positive_regulation_vascular_endothelial_growth_factor_production	10	5	3.15428	-1.90429	0.055048
GO:0016289_CoA_hydrolase_activity	10	5	3.15428	-1.90429	0.055048
GO:0016854_racemase_and_epimerase_activity	10	5	3.15428	-1.90429	0.055048
GO:0032488_Cdc42_protein_signal_transduction	10	5	3.15428	-1.90429	0.055048
GO:0032720_negative_regulation_of_tumor_necrosis_factor_production	10	5	3.15428	-1.90429	0.055048
GO:0034109_homotypic_cell-cell_adhesion	10	5	3.15428	-1.90429	0.055048
GO:0045076_regulation_of_interleukin-2_biosynthetic_process	10	5	3.15428	-1.90429	0.055048
GO:0048246_macrophage_chemotaxis	10	5	3.15428	-1.90429	0.055048
GO:0070838_divalent_metal_ion_transport	126	30	1.50204	-1.89985	0.055164
GO:0005802_trans-Golgi_network	52	15	1.81978	-1.89587	0.05554
GO:0030027_lamellipodium	71	19	1.68821	-1.89511	0.05571
GO:0033674_positive_regulation_of_kinase_activity	216	47	1.3727	-1.8916	0.055744
GO:0006094_gluconeogenesis	34	11	2.04101	-1.88933	0.056063
GO:0004725_protein_tyrosine_phosphatase_activity	76	20	1.66015	-1.88593	0.056327
GO:0019319_hexose_biosynthetic_process	43	13	1.90724	-1.8806	0.056866
GO:0043473_pigmentation	43	13	1.90724	-1.8806	0.056866
GO:0006007_glucose_catabolic_process	57	16	1.77083	-1.87146	0.05793
GO:0051403_stress-activated_MAPK_cascade	57	16	1.77083	-1.87146	0.05793
GO:0051056_regulation_of_small_GTPase_mediated_signal_transduction	266	56	1.32812	-1.85708	0.058176
GO:0022616_DNA_strand_elongation	30	10	2.10285	-1.85435	0.058731
GO:0000089_mitotic_metaphase	4	3
GO:0002495_antigen_processing_and_presentation_of_peptide_antigen_via_MHC_class_II	4	3
GO:0003840_gamma-glutamyltransferase_activity	4	3
GO:0007035_vacuolar_acidification	4	3
GO:0007042_lysosomal_lumen_acidification	4	3
GO:0010872_regulation_of_cholesterol_esterification	4	3
GO:0015037_peptide_disulfide_oxidoreductase_activity	4	3
GO:0015693_magnesium_ion_transport	4	3
GO:0016290_palmitoyl-CoA_hydrolase_activity	4	3
GO:0016494_C-X-C_chemokine_receptor_activity	4	3
GO:0017040_ceramidase_activity	4	3
GO:0017127_cholesterol_transporter_activity	4	3
GO:0019136_deoxynucleoside_kinase_activity	4	3
GO:0019886_antigen_processing_and_presentation_of_exogenous_peptide_antigen_via_MHC_class_II	4	3
GO:0019961_interferon_binding	4	3
GO:0032610_interleukin-1_alpha_production	4	3
GO:0032621_interleukin-18_production	4	3
GO:0032733_positive_regulation_of_interleukin-10_production	4	3
GO:0034384_high-density_lipoprotein_particle_clearance	4	3
GO:0043202_lysosomal_lumen	4	3
GO:0045109_intermediate_filament_organization	4	3
GO:0045348_positive_regulation_of_MHC_class_II_biosynthetic_process	4	3
GO:0046934_phosphatidylinositol-4_5-bisphosphate_3-kinase_activity	4	3
GO:0050665_hydrogen_peroxide_biosynthetic_process	4	3
GO:0050703_interleukin-1_alpha_secretion	4	3
GO:0050857_positive_regulation_of_antigen_receptor-mediated_signaling_pathway	4	3
GO:0051665_membrane_raft_localization	4	3
GO:0060666_dichotomous_subdivision_of_terminal_units_involved_in_salivary_gland_branching	4	3
GO:0090023_positive_regulation_of_neutrophil_chemotaxis	4	3
GO:0005342_organic_acid_transmembrane_transporter_activity	48	14	1.84	-1.84491	0.059113
GO:0006944_cellular_membrane_fusion	48	14	1.84	-1.84491	0.059113
GO:0046943_carboxylic_acid_transmembrane_transporter_activity	48	14	1.84	-1.84491	0.059113
GO:0019320_hexose_catabolic_process	67	18	1.69484	-1.83955	0.059356
GO:0001916_positive_regulation_of_T_cell_mediated_cytotoxicity	7	4	3.60489	-1.83208	0.064468
GO:0005391_sodium:potassium-exchanging_ATPase_activity	7	4	3.60489	-1.83208	0.064468
GO:0008199_ferric_iron_binding	7	4	3.60489	-1.83208	0.064468
GO:0008239_dipeptidyl-peptidase_activity	7	4	3.60489	-1.83208	0.064468
GO:0008556_potassium-transporting_ATPase_activity	7	4	3.60489	-1.83208	0.064468
GO:0015732_prostaglandin_transport	7	4	3.60489	-1.83208	0.064468
GO:0015893_drug_transport	7	4	3.60489	-1.83208	0.064468
GO:0030852_regulation_of_granulocyte_differentiation	7	4	3.60489	-1.83208	0.064468
GO:0032303_regulation_of_icosanoid_secretion	7	4	3.60489	-1.83208	0.064468
GO:0032305_positive_regulation_of_icosanoid_secretion	7	4	3.60489	-1.83208	0.064468
GO:0032306_regulation_of_prostaglandin_secretion	7	4	3.60489	-1.83208	0.064468
GO:0032308_positive_regulation_of_prostaglandin_secretion	7	4	3.60489	-1.83208	0.064468
GO:0032310_prostaglandin_secretion	7	4	3.60489	-1.83208	0.064468
GO:0032757_positive_regulation_of_interleukin-8_production	7	4	3.60489	-1.83208	0.064468
GO:0033005_positive_regulation_of_mast_cell_activation	7	4	3.60489	-1.83208	0.064468
GO:0034377_plasma_lipoprotein_particle_assembly	7	4	3.60489	-1.83208	0.064468
GO:0043368_positive_T_cell_selection	7	4	3.60489	-1.83208	0.064468
GO:0045086_positive_regulation_of_interleukin-2_biosynthetic_process	7	4	3.60489	-1.83208	0.064468
GO:0045830_positive_regulation_of_isotype_switching	7	4	3.60489	-1.83208	0.064468
GO:0046902_regulation_of_mitochondrial_membrane_permeability	7	4	3.60489	-1.83208	0.064468
GO:0052031_modulation_by_symbiont_of_host_defense_response	7	4	3.60489	-1.83208	0.064468
GO:0052255_modulation_by_organism_of_defense_response_of_other_organism_involved_in_symbiotic_interaction	7	4	3.60489	-1.83208	0.064468
GO:0052509_positive_regulation_by_symbiont_of_host_defense_response	7	4	3.60489	-1.83208	0.064468
GO:0052510_positive_regulation_by_organism_of_defense_response_of_other_organism_involved_in_symbiotic_interaction"	7	4	3.60489	-1.83208	0.064468
GO:0065005_protein-lipid_complex_assembly	7	4	3.60489	-1.83208	0.064468
GO:0006692_prostanoid_metabolic_process	26	9	2.18373	-1.82547	0.06522
GO:0022407_regulation_of_cell-cell_adhesion	26	9	2.18373	-1.82547	0.06522
GO:0005086_ARF_guanyl-nucleotide_exchange_factor_activity	14	6	2.70367	-1.82451	0.066748
GO:0006026_aminoglycan_catabolic_process	14	6	2.70367	-1.82451	0.066748
GO:0009395_phospholipid_catabolic_process	14	6	2.70367	-1.82451	0.066748
GO:0015299_solute:hydrogen_antiporter_activity	14	6	2.70367	-1.82451	0.066748
GO:0032722_positive_regulation_of_chemokine_production	14	6	2.70367	-1.82451	0.066748
GO:0046686_response_to_cadmium_ion	14	6	2.70367	-1.82451	0.066748
GO:0006767_water-soluble_vitamin_metabolic_process	53	15	1.78544	-1.81823	0.067291
GO:0008092_cytoskeletal_protein_binding	390	78	1.26171	-1.81438	0.067333
GO:0005834_heterotrimeric_G-protein_complex	18	7	2.45333	-1.80157	0.070051
GO:0030169_low-density_lipoprotein_binding	18	7	2.45333	-1.80157	0.070051
GO:0051701_interaction_with_host	44	13	1.86389	-1.7947	0.070843
GO:0045860_positive_regulation_of_protein_kinase_activity	208	45	1.36483	-1.79127	0.070893
GO:0001667_ameboidal_cell_migration	35	11	1.98269	-1.79084	0.071209
GO:0015662_ATPase_activity__coupled_to_transmembrane_movement_of_ions__phosphorylative_mechanism	35	11	1.98269	-1.79084	0.071209
GO:0008202_steroid_metabolic_process	144	33	1.44571	-1.79001	0.07122
GO:0044403_symbiosis__encompassing_mutualism_through_parasitism	63	17	1.70231	-1.78385	0.071599
GO:0002683_negative_regulation_of_immune_system_process	68	18	1.66991	-1.77353	0.071962
GO:0050727_regulation_of_inflammatory_response	68	18	1.66991	-1.77353	0.071962
GO:0030217_T_cell_differentiation	73	19	1.64196	-1.76662	0.07244
GO:0016324_apical_plasma_membrane	88	22	1.57714	-1.76081	0.07298
GO:0032870_cellular_response_to_hormone_stimulus	209	45	1.3583	-1.75602	0.073304
GO:0051347_positive_regulation_of_transferase_activity	220	47	1.34774	-1.75153	0.073401
GO:0034637_cellular_carbohydrate_biosynthetic_process	99	24	1.52935	-1.71359	0.076491
GO:0008374_O-acyltransferase_activity	27	9	2.10285	-1.71352	0.077127
GO:0032768_regulation_of_monooxygenase_activity	27	9	2.10285	-1.71352	0.077127
GO:0015718_monocarboxylic_acid_transport	45	13	1.82247	-1.71272	0.077331
GO:0046873_metal_ion_transmembrane_transporter_activity	69	18	1.64571	-1.70969	0.077422
GO:0034097_response_to_cytokine_stimulus	94	23	1.54358	-1.70899	0.077438
GO:0048871_multicellular_organismal_homeostasis	74	19	1.61977	-1.70539	0.077753
GO:0071495_cellular_response_to_endogenous_stimulus	216	46	1.34349	-1.70245	0.078229
GO:0002544_chronic_inflammatory_response	11	5	2.86753	-1.70093	0.080122
GO:0002711_positive_regulation_of_T_cell_mediated_immunity	11	5	2.86753	-1.70093	0.080122
GO:0002715_regulation_of_natural_killer_cell_mediated_immunity	11	5	2.86753	-1.70093	0.080122
GO:0006740_NADPH_regeneration	11	5	2.86753	-1.70093	0.080122
GO:0008484_sulfuric_ester_hydrolase_activity	11	5	2.86753	-1.70093	0.080122
GO:0010573_vascular_endothelial_growth_factor_production	11	5	2.86753	-1.70093	0.080122
GO:0010574_regulation_of_vascular_endothelial_growth_factor_production	11	5	2.86753	-1.70093	0.080122
GO:0019321_pentose_metabolic_process	11	5	2.86753	-1.70093	0.080122
GO:0030225_macrophage_differentiation	11	5	2.86753	-1.70093	0.080122
GO:0032677_regulation_of_interleukin-8_production	11	5	2.86753	-1.70093	0.080122
GO:0033628_regulation_of_cell_adhesion_mediated_by_integrin	11	5	2.86753	-1.70093	0.080122
GO:0042269_regulation_of_natural_killer_cell_mediated_cytotoxicity	11	5	2.86753	-1.70093	0.080122
GO:0043330_response_to_exogenous_dsRNA	11	5	2.86753	-1.70093	0.080122
GO:0043901_negative_regulation_of_multi-organism_process	11	5	2.86753	-1.70093	0.080122
GO:0045191_regulation_of_isotype_switching	11	5	2.86753	-1.70093	0.080122
GO:0046933_hydrogen_ion_transporting_ATP_synthase_activity__rotational_mechanism	11	5	2.86753	-1.70093	0.080122
GO:0048011_nerve_growth_factor_receptor_signaling_pathway	189	41	1.36852	-1.69727	0.080684
GO:0032879_regulation_of_localization	584	111	1.19906	-1.69561	0.080671
GO:0051223_regulation_of_protein_transport	120	28	1.472	-1.69483	0.080633
GO:0002260_lymphocyte_homeostasis	23	8	2.19428	-1.68364	0.08226
GO:0003823_antigen_binding	23	8	2.19428	-1.68364	0.08226
GO:0005126_cytokine_receptor_binding	110	26	1.49111	-1.67737	0.082464
GO:0016337_cell-cell_adhesion	179	39	1.37449	-1.66835	0.083079
GO:0002381_immunoglobulin_production_involved_in_immunoglobulin_mediated_immune_response	19	7	2.32421	-1.66444	0.083824
GO:0014032_neural_crest_cell_development	19	7	2.32421	-1.66444	0.083824
GO:0030838_positive_regulation_of_actin_filament_polymerization	19	7	2.32421	-1.66444	0.083824
GO:0032642_regulation_of_chemokine_production	19	7	2.32421	-1.66444	0.083824
GO:0030801_positive_regulation_of_cyclic_nucleotide_metabolic_process	15	6	2.52343	-1.66397	0.085577
GO:0033198_response_to_ATP	15	6	2.52343	-1.66397	0.085577
GO:0045981_positive_regulation_of_nucleotide_metabolic_process	15	6	2.52343	-1.66397	0.085577
GO:0030136_clathrin-coated_vesicle	100	24	1.51406	-1.66278	0.085534
GO:0005275_amine_transmembrane_transporter_activity	41	12	1.84641	-1.66073	0.085725
GO:0032102_negative_regulation_of_response_to_external_stimulus	41	12	1.84641	-1.66073	0.085725
GO:0035468_positive_regulation_of_signaling_pathway	295	60	1.2831	-1.65201	0.0864
GO:0000272_polysaccharide_catabolic_process	32	10	1.97143	-1.65193	0.086774
GO:0006809_nitric_oxide_biosynthetic_process	32	10	1.97143	-1.65193	0.086774
GO:0015081_sodium_ion_transmembrane_transporter_activity	32	10	1.97143	-1.65193	0.086774
GO:0070371_ERK1_and_ERK2_cascade	32	10	1.97143	-1.65193	0.086774
GO:0009100_glycoprotein_metabolic_process	185	40	1.36401	-1.64668	0.087182
GO:0006163_purine_nucleotide_metabolic_process	312	63	1.27384	-1.64629	0.087173
GO:0031098_stress-activated_protein_kinase_signaling_cascade	137	31	1.42748	-1.6395	0.087461
GO:0009055_electron_carrier_activity	111	26	1.47768	-1.63005	0.088187
GO:0016323_basolateral_plasma_membrane	164	36	1.38481	-1.62572	0.088331
GO:0032880_regulation_of_protein_localization	148	33	1.40664	-1.62379	0.088298
GO:0002440_production_of_molecular_mediator_of_immune_response	51	14	1.73176	-1.61589	0.088878
GO:0006468_protein_phosphorylation	623	117	1.18476	-1.61441	0.088797
GO:0015300_solute:solute_antiporter_activity	37	11	1.87552	-1.60957	0.089494
GO:0007034_vacuolar_transport	28	9	2.02775	-1.60908	0.089883
GO:0032088_negative_regulation_of_NF-kappaB_transcription_factor_activity	28	9	2.02775	-1.60908	0.089883
GO:0042632_cholesterol_homeostasis	28	9	2.02775	-1.60908	0.089883
GO:0055092_sterol_homeostasis	28	9	2.02775	-1.60908	0.089883
GO:0048872_homeostasis_of_number_of_cells	96	23	1.51143	-1.60605	0.090035
GO:0004197_cysteine-type_endopeptidase_activity	56	15	1.68979	-1.60316	0.09028
GO:0032271_regulation_of_protein_polymerization	56	15	1.68979	-1.60316	0.09028
GO:0000778_condensed_nuclear_chromosome_kinetochore	2	2
GO:0000942_condensed_nuclear_chromosome_outer_kinetochore	2	2
GO:0001609_adenosine_receptor_activity__G-protein_coupled	2	2
GO:0002032_desensitization_of_G-protein_coupled_receptor_protein_signaling_pathway_by_arrestin	2	2
GO:0002291_T_cell_activation_via_T_cell_receptor_contact_with_antigen_bound_to_MHC_molecule_on_antigen_presenting_c	2	2
GO:0002674_negative_regulation_of_acute_inflammatory_response	2	2
GO:0002752_cell_surface_pattern_recognition_receptor_signaling_pathway	2	2
GO:0003941_L-serine_ammonia-lyase_activity	2	2
GO:0003943_N-acetylgalactosamine-4-sulfatase_activity	2	2
GO:0004051_arachidonate_5-lipoxygenase_activity	2	2
GO:0004370_glycerol_kinase_activity	2	2
GO:0004465_lipoprotein_lipase_activity	2	2
GO:0004560_alpha-L-fucosidase_activity	2	2
GO:0004566_beta-glucuronidase_activity	2	2
GO:0004699_calcium-independent_protein_kinase_C_activity	2	2
GO:0004794_L-threonine_ammonia-lyase_activity	2	2
GO:0004797_thymidine_kinase_activity	2	2
GO:0004905_type_I_interferon_receptor_activity	2	2
GO:0004920_interleukin-10_receptor_activity	2	2
GO:0004942_anaphylatoxin_receptor_activity	2	2
GO:0004993_serotonin_receptor_activity	2	2
GO:0005602_complement_component_C1_complex	2	2
GO:0006410_transcription__RNA-dependent	2	2
GO:0006517_protein_deglycosylation	2	2
GO:0006689_ganglioside_catabolic_process	2	2
GO:0006857_oligopeptide_transport	2	2
GO:0007210_serotonin_receptor_signaling_pathway	2	2
GO:0007638_mechanosensory_behavior	2	2
GO:0008043_intracellular_ferritin_complex	2	2
GO:0009756_carbohydrate_mediated_signaling	2	2
GO:0015252_hydrogen_ion_channel_activity	2	2
GO:0015333_peptide:hydrogen_symporter_activity	2	2
GO:0015712_hexose_phosphate_transport	2	2
GO:0015760_glucose-6-phosphate_transport	2	2
GO:0015802_basic_amino_acid_transport	2	2
GO:0015809_arginine_transport	2	2
GO:0015925_galactosidase_activity	2	2
GO:0015928_fucosidase_activity	2	2
GO:0016046_detection_of_fungus	2	2
GO:0016165_lipoxygenase_activity	2	2
GO:0016841_ammonia-lyase_activity	2	2
GO:0019063_virion_penetration_into_host_cell	2	2
GO:0019064_viral_envelope_fusion_with_host_membrane	2	2
GO:0019323_pentose_catabolic_process	2	2
GO:0019372_lipoxygenase_pathway	2	2
GO:0019682_glyceraldehyde-3-phosphate_metabolic_process	2	2
GO:0019853_L-ascorbic_acid_biosynthetic_process	2	2
GO:0019962_type_I_interferon_binding	2	2
GO:0019969_interleukin-10_binding	2	2
GO:0022897_proton-dependent_peptide_secondary_active_transmembrane_transporter_activity	2	2
GO:0030343_vitamin_D3_25-hydroxylase_activity	2	2
GO:0030611_arsenate_reductase_activity	2	2
GO:0030895_apolipoprotein_B_mRNA_editing_enzyme_complex	2	2
GO:0030984_kininogen_binding	2	2
GO:0032009_early_phagosome	2	2
GO:0032627_interleukin-23_production	2	2
GO:0032667_regulation_of_interleukin-23_production	2	2
GO:0032691_negative_regulation_of_interleukin-1_beta_production	2	2
GO:0033037_polysaccharide_localization	2	2
GO:0033239_negative_regulation_of_cellular_amine_metabolic_process	2	2
GO:0034111_negative_regulation_of_homotypic_cell-cell_adhesion	2	2
GO:0034154_toll-like_receptor_7_signaling_pathway	2	2
GO:0034363_intermediate-density_lipoprotein_particle	2	2
GO:0034371_chylomicron_remodeling	2	2
GO:0034638_phosphatidylcholine_catabolic_process	2	2
GO:0035354_Toll-like_receptor_1-Toll-like_receptor_2_protein_complex	2	2
GO:0042117_monocyte_activation	2	2
GO:0042494_detection_of_bacterial_lipoprotein	2	2
GO:0042495_detection_of_triacyl_bacterial_lipopeptide	2	2
GO:0042609_CD4_receptor_binding	2	2
GO:0042748_circadian_sleep_wake_cycle__non-REM_sleep	2	2
GO:0042910_xenobiotic_transporter_activity	2	2
GO:0043142_single-stranded_DNA-dependent_ATPase_activity	2	2
GO:0044224_juxtaparanode_region_of_axon	2	2
GO:0045110_intermediate_filament_bundle_assembly	2	2
GO:0045188_regulation_of_circadian_sleep_wake_cycle__non-REM_sleep	2	2
GO:0045323_interleukin-1_receptor_complex	2	2
GO:0045416_positive_regulation_of_interleukin-8_biosynthetic_process	2	2
GO:0045658_regulation_of_neutrophil_differentiation	2	2
GO:0045780_positive_regulation_of_bone_resorption	2	2
GO:0045869_negative_regulation_of_retroviral_genome_replication	2	2
GO:0046010_positive_regulation_of_circadian_sleep_wake_cycle__non-REM_sleep	2	2
GO:0046813_virion_attachment__binding_of_host_cell_surface_receptor	2	2
GO:0046852_positive_regulation_of_bone_remodeling	2	2
GO:0047749_cholestanetriol_26-monooxygenase_activity	2	2
GO:0048880_sensory_system_development	2	2
GO:0048892_lateral_line_nerve_development	2	2
GO:0048895_lateral_line_nerve_glial_cell_differentiation	2	2
GO:0048925_lateral_line_system_development	2	2
GO:0048937_lateral_line_nerve_glial_cell_development	2	2
GO:0050689_negative_regulation_of_defense_response_to_virus_by_host	2	2
GO:0050855_regulation_of_B_cell_receptor_signaling_pathway	2	2
GO:0050935_iridophore_differentiation	2	2
GO:0051782_negative_regulation_of_cell_division	2	2
GO:0051984_positive_regulation_of_chromosome_segregation	2	2
GO:0051987_positive_regulation_of_attachment_of_spindle_microtubules_to_kinetochore	2	2
GO:0060228_phosphatidylcholine-sterol_O-acyltransferase_activator_activity	2	2
GO:0060678_dichotomous_subdivision_of_terminal_units_involved_in_ureteric_bud_branching	2	2
GO:0060696_regulation_of_phospholipid_catabolic_process	2	2
GO:0070259_tyrosyl-DNA_phosphodiesterase_activity	2	2
GO:0070288_ferritin_complex	2	2
GO:0070340_detection_of_bacterial_lipopeptide	2	2
GO:0070643_vitamin_D_25-hydroxylase_activity	2	2
GO:0071725_response_to_triacyl_bacterial_lipopeptide	2	2
GO:0071727_cellular_response_to_triacyl_bacterial_lipopeptide	2	2
GO:0044242_cellular_lipid_catabolic_process	86	21	1.54046	-1.59467	0.090782
GO:0006508_proteolysis	566	107	1.19261	-1.59211	0.090874
GO:0001914_regulation_of_T_cell_mediated_cytotoxicity	8	4	3.15428	-1.58866	0.097072
GO:0005542_folic_acid_binding	8	4	3.15428	-1.58866	0.097072
GO:0008655_pyrimidine_salvage	8	4	3.15428	-1.58866	0.097072
GO:0010507_negative_regulation_of_autophagy	8	4	3.15428	-1.58866	0.097072
GO:0032613_interleukin-10_production	8	4	3.15428	-1.58866	0.097072
GO:0032715_negative_regulation_of_interleukin-6_production	8	4	3.15428	-1.58866	0.097072
GO:0033006_regulation_of_mast_cell_activation_involved_in_immune_response	8	4	3.15428	-1.58866	0.097072
GO:0034121_regulation_of_toll-like_receptor_signaling_pathway	8	4	3.15428	-1.58866	0.097072
GO:0043097_pyrimidine_nucleoside_salvage	8	4	3.15428	-1.58866	0.097072
GO:0043300_regulation_of_leukocyte_degranulation	8	4	3.15428	-1.58866	0.097072
GO:0043304_regulation_of_mast_cell_degranulation	8	4	3.15428	-1.58866	0.097072
GO:0045342_MHC_class_II_biosynthetic_process	8	4	3.15428	-1.58866	0.097072
GO:0045911_positive_regulation_of_DNA_recombination	8	4	3.15428	-1.58866	0.097072
GO:0032970_regulation_of_actin_filament-based_process	76	19	1.57714	-1.58861	0.097041
GO:0019637_organophosphate_metabolic_process	165	36	1.37641	-1.58824	0.097182
GO:0005083_small_GTPase_regulator_activity	225	47	1.31779	-1.58783	0.097082
GO:0044093_positive_regulation_of_molecular_function	520	99	1.20105	-1.58502	0.097063
GO:0046982_protein_heterodimerization_activity	149	33	1.3972	-1.58425	0.096986
GO:0051641_cellular_localization	1032	186	1.13701	-1.58069	0.09707
GO:0001653_peptide_receptor_activity	42	12	1.80245	-1.58009	0.097213
GO:0008528_peptide_receptor_activity__G-protein_coupled	42	12	1.80245	-1.58009	0.097213
GO:0001776_leukocyte_homeostasis	24	8	2.10285	-1.57072	0.098444
GO:0005044_scavenger_receptor_activity	24	8	2.10285	-1.57072	0.098444
GO:0007041_lysosomal_transport	24	8	2.10285	-1.57072	0.098444
GO:0015036_disulfide_oxidoreductase_activity	24	8	2.10285	-1.57072	0.098444
GO:0030131_clathrin_adaptor_complex	24	8	2.10285	-1.57072	0.098444
GO:0042345_regulation_of_NF-kappaB_import_into_nucleus	24	8	2.10285	-1.57072	0.098444
GO:0042348_NF-kappaB_import_into_nucleus	24	8	2.10285	-1.57072	0.098444
GO:0045453_bone_resorption	24	8	2.10285	-1.57072	0.098444
GO:0019318_hexose_metabolic_process	182	39	1.35183	-1.561	0.09893
GO:0015171_amino_acid_transmembrane_transporter_activity	33	10	1.91169	-1.55963	0.099921
GO:0010817_regulation_of_hormone_levels	177	38	1.35438	-1.54573	0.101202
GO:0001959_regulation_of_cytokine-mediated_signaling_pathway	20	7	2.208	-1.53956	0.102891
GO:0002637_regulation_of_immunoglobulin_production	20	7	2.208	-1.53956	0.102891
GO:0006687_glycosphingolipid_metabolic_process	20	7	2.208	-1.53956	0.102891
GO:0014033_neural_crest_cell_differentiation	20	7	2.208	-1.53956	0.102891
GO:0042743_hydrogen_peroxide_metabolic_process	20	7	2.208	-1.53956	0.102891
GO:0046677_response_to_antibiotic	20	7	2.208	-1.53956	0.102891
GO:0017171_serine_hydrolase_activity	82	20	1.53867	-1.53703	0.102921
GO:0008509_anion_transmembrane_transporter_activity	67	17	1.60068	-1.53003	0.104577
GO:0005576_extracellular_region	982	177	1.13708	-1.52781	0.104772
GO:0006268_DNA_unwinding_involved_in_replication	12	5	2.62857	-1.5264	0.107954
GO:0015929_hexosaminidase_activity	12	5	2.62857	-1.5264	0.107954
GO:0032365_intracellular_lipid_transport	12	5	2.62857	-1.5264	0.107954
GO:0032637_interleukin-8_production	12	5	2.62857	-1.5264	0.107954
GO:0043174_nucleoside_salvage	12	5	2.62857	-1.5264	0.107954
GO:0043178_alcohol_binding	12	5	2.62857	-1.5264	0.107954
GO:0045921_positive_regulation_of_exocytosis	12	5	2.62857	-1.5264	0.107954
GO:0051180_vitamin_transport	12	5	2.62857	-1.5264	0.107954
GO:0061077_chaperone-mediated_protein_folding	12	5	2.62857	-1.5264	0.107954
GO:2000191_regulation_of_fatty_acid_transport	12	5	2.62857	-1.5264	0.107954
GO:0046631_alpha-beta_T_cell_activation	38	11	1.82616	-1.52609	0.108156
GO:0055037_recycling_endosome	38	11	1.82616	-1.52609	0.108156
GO:0033178_proton-transporting_two-sector_ATPase_complex__catalytic_domain	16	6	2.36571	-1.52089	0.110525
GO:0033627_cell_adhesion_mediated_by_integrin	16	6	2.36571	-1.52089	0.110525
GO:0034381_plasma_lipoprotein_particle_clearance	16	6	2.36571	-1.52089	0.110525
GO:0050873_brown_fat_cell_differentiation	16	6	2.36571	-1.52089	0.110525
GO:0050790_regulation_of_catalytic_activity	722	133	1.1621	-1.51925	0.110524
GO:0033267_axon_part	29	9	1.95783	-1.5115	0.111523
GO:0033993_response_to_lipid	29	9	1.95783	-1.5115	0.111523
GO:0046849_bone_remodeling	29	9	1.95783	-1.5115	0.111523
GO:0002704_negative_regulation_of_leukocyte_mediated_immunity	5	3	3.78514	-1.50966	0.124284
GO:0002707_negative_regulation_of_lymphocyte_mediated_immunity	5	3	3.78514	-1.50966	0.124284
GO:0003032_detection_of_oxygen	5	3	3.78514	-1.50966	0.124284
GO:0004185_serine-type_carboxypeptidase_activity	5	3	3.78514	-1.50966	0.124284
GO:0004563_beta-N-acetylhexosaminidase_activity	5	3	3.78514	-1.50966	0.124284
GO:0005375_copper_ion_transmembrane_transporter_activity	5	3	3.78514	-1.50966	0.124284
GO:0005775_vacuolar_lumen	5	3	3.78514	-1.50966	0.124284
GO:0008493_tetracycline_transporter_activity	5	3	3.78514	-1.50966	0.124284
GO:0008517_folic_acid_transporter_activity	5	3	3.78514	-1.50966	0.124284
GO:0010886_positive_regulation_of_cholesterol_storage	5	3	3.78514	-1.50966	0.124284
GO:0010887_negative_regulation_of_cholesterol_storage	5	3	3.78514	-1.50966	0.124284
GO:0015307_drug:hydrogen_antiporter_activity	5	3	3.78514	-1.50966	0.124284
GO:0019062_virion_attachment_to_host_cell_surface_receptor	5	3	3.78514	-1.50966	0.124284
GO:0019958_C-X-C_chemokine_binding	5	3	3.78514	-1.50966	0.124284
GO:0030853_negative_regulation_of_granulocyte_differentiation	5	3	3.78514	-1.50966	0.124284
GO:0032366_intracellular_sterol_transport	5	3	3.78514	-1.50966	0.124284
GO:0032367_intracellular_cholesterol_transport	5	3	3.78514	-1.50966	0.124284
GO:0032695_negative_regulation_of_interleukin-12_production	5	3	3.78514	-1.50966	0.124284
GO:0034374_low-density_lipoprotein_particle_remodeling	5	3	3.78514	-1.50966	0.124284
GO:0034447_very-low-density_lipoprotein_particle_clearance	5	3	3.78514	-1.50966	0.124284
GO:0034483_heparan_sulfate_sulfotransferase_activity	5	3	3.78514	-1.50966	0.124284
GO:0042159_lipoprotein_catabolic_process	5	3	3.78514	-1.50966	0.124284
GO:0042753_positive_regulation_of_circadian_rhythm	5	3	3.78514	-1.50966	0.124284
GO:0042832_defense_response_to_protozoan	5	3	3.78514	-1.50966	0.124284
GO:0042834_peptidoglycan_binding	5	3	3.78514	-1.50966	0.124284
GO:0042891_antibiotic_transport	5	3	3.78514	-1.50966	0.124284
GO:0042895_antibiotic_transporter_activity	5	3	3.78514	-1.50966	0.124284
GO:0045071_negative_regulation_of_viral_genome_replication	5	3	3.78514	-1.50966	0.124284
GO:0046696_lipopolysaccharide_receptor_complex	5	3	3.78514	-1.50966	0.124284
GO:0048525_negative_regulation_of_viral_reproduction	5	3	3.78514	-1.50966	0.124284
GO:0050700_CARD_domain_binding	5	3	3.78514	-1.50966	0.124284
GO:0055056_D-glucose_transmembrane_transporter_activity	5	3	3.78514	-1.50966	0.124284
GO:0060236_regulation_of_mitotic_spindle_organization	5	3	3.78514	-1.50966	0.124284
GO:0070423_nucleotide-binding_oligomerization_domain_containing_signaling_pathway	5	3	3.78514	-1.50966	0.124284
GO:0070431_nucleotide-binding_oligomerization_domain_containing_2_signaling_pathway	5	3	3.78514	-1.50966	0.124284
GO:0070498_interleukin-1-mediated_signaling_pathway	5	3	3.78514	-1.50966	0.124284
GO:0071322_cellular_response_to_carbohydrate_stimulus	5	3	3.78514	-1.50966	0.124284
GO:0072349_modified_amino_acid_transmembrane_transporter_activity	5	3	3.78514	-1.50966	0.124284
GO:0016301_kinase_activity	588	110	1.18017	-1.50504	0.124645
GO:0008144_drug_binding	43	12	1.76053	-1.50333	0.124932
GO:0015297_antiporter_activity	43	12	1.76053	-1.50333	0.124932
GO:0034754_cellular_hormone_metabolic_process	43	12	1.76053	-1.50333	0.124932
GO:0000287_magnesium_ion_binding	130	29	1.40729	-1.49062	0.125894
GO:0006914_autophagy	48	13	1.70857	-1.48819	0.126272
GO:0007015_actin_filament_organization	109	25	1.44692	-1.48323	0.126566
GO:0009967_positive_regulation_of_signal_transduction	223	46	1.30132	-1.47887	0.12686
GO:0032956_regulation_of_actin_cytoskeleton_organization	73	18	1.55554	-1.47464	0.127764
GO:0001948_glycoprotein_binding	34	10	1.85546	-1.47268	0.12905
GO:0045834_positive_regulation_of_lipid_metabolic_process	34	10	1.85546	-1.47268	0.12905
GO:0016810_hydrolase_activity__acting_on_carbon-nitrogen_(but_not_peptide)_bonds	68	17	1.57714	-1.47196	0.129453
GO:0043410_positive_regulation_of_MAPKKK_cascade	63	16	1.60217	-1.47137	0.129536
GO:0009725_response_to_hormone_stimulus	393	76	1.21998	-1.46762	0.129629
GO:0006826_iron_ion_transport	25	8	2.01874	-1.46619	0.130452
GO:0030119_AP-type_membrane_coat_adaptor_complex	25	8	2.01874	-1.46619	0.130452
GO:0071222_cellular_response_to_lipopolysaccharide	25	8	2.01874	-1.46619	0.130452
GO:0008283_cell_proliferation	844	153	1.14361	-1.45783	0.131108
GO:0000165_MAPKKK_cascade	263	53	1.27131	-1.45216	0.131322
GO:0043122_regulation_of_I-kappaB_kinase_NF-kappaB_cascade	115	26	1.42628	-1.45179	0.131372
GO:0007010_cytoskeleton_organization	417	80	1.21028	-1.44527	0.132188
GO:0012506_vesicle_membrane	169	36	1.34384	-1.44512	0.132135
GO:0010742_macrophage_derived_foam_cell_differentiation	21	7	2.10285	-1.42544	0.136094
GO:0015298_solute:cation_antiporter_activity	21	7	2.10285	-1.42544	0.136094
GO:0045670_regulation_of_osteoclast_differentiation	21	7	2.10285	-1.42544	0.136094
GO:0090077_foam_cell_differentiation	21	7	2.10285	-1.42544	0.136094
GO:0070372_regulation_of_ERK1_and_ERK2_cascade	30	9	1.89257	-1.4202	0.137612
GO:0007186_G-protein_coupled_receptor_protein_signaling_pathway	259	52	1.26658	-1.40802	0.140508
GO:0006793_phosphorus_metabolic_process	967	173	1.12863	-1.4005	0.14074
GO:0006796_phosphate_metabolic_process	967	173	1.12863	-1.4005	0.14074
GO:0010740_positive_regulation_of_intracellular_protein_kinase_cascade	176	37	1.32623	-1.3938	0.141589
GO:0006081_cellular_aldehyde_metabolic_process	17	6	2.22655	-1.39259	0.143327
GO:0010469_regulation_of_receptor_activity	17	6	2.22655	-1.39259	0.143327
GO:0019835_cytolysis	17	6	2.22655	-1.39259	0.143327
GO:0033059_cellular_pigmentation	17	6	2.22655	-1.39259	0.143327
GO:0043029_T_cell_homeostasis	17	6	2.22655	-1.39259	0.143327
GO:0046503_glycerolipid_catabolic_process	17	6	2.22655	-1.39259	0.143327
GO:0046638_positive_regulation_of_alpha-beta_T_cell_differentiation	17	6	2.22655	-1.39259	0.143327
GO:0000146_microfilament_motor_activity	9	4	2.80381	-1.39059	0.149911
GO:0002717_positive_regulation_of_natural_killer_cell_mediated_immunity	9	4	2.80381	-1.39059	0.149911
GO:0002886_regulation_of_myeloid_leukocyte_mediated_immunity	9	4	2.80381	-1.39059	0.149911
GO:0007080_mitotic_metaphase_plate_congression	9	4	2.80381	-1.39059	0.149911
GO:0009268_response_to_pH	9	4	2.80381	-1.39059	0.149911
GO:0010543_regulation_of_platelet_activation	9	4	2.80381	-1.39059	0.149911
GO:0015932_nucleobase__nucleoside__nucleotide_and_nucleic_acid_transmembrane_transporter_activity	9	4	2.80381	-1.39059	0.149911
GO:0030851_granulocyte_differentiation	9	4	2.80381	-1.39059	0.149911
GO:0033363_secretory_granule_organization	9	4	2.80381	-1.39059	0.149911
GO:0045954_positive_regulation_of_natural_killer_cell_mediated_cytotoxicity	9	4	2.80381	-1.39059	0.149911
GO:0046718_entry_of_virus_into_host_cell	9	4	2.80381	-1.39059	0.149911
GO:0050691_regulation_of_defense_response_to_virus_by_host	9	4	2.80381	-1.39059	0.149911
GO:0051184_cofactor_transporter_activity	9	4	2.80381	-1.39059	0.149911
GO:0052173_response_to_defenses_of_other_organism_involved_in_symbiotic_interaction	9	4	2.80381	-1.39059	0.149911
GO:0052200_response_to_host_defenses	9	4	2.80381	-1.39059	0.149911
GO:0061082_myeloid_leukocyte_cytokine_production	9	4	2.80381	-1.39059	0.149911
GO:0075136_response_to_host	9	4	2.80381	-1.39059	0.149911
GO:0002279_mast_cell_activation_involved_in_immune_response	13	5	2.42637	-1.37478	0.153544
GO:0005001_transmembrane_receptor_protein_tyrosine_phosphatase_activity	13	5	2.42637	-1.37478	0.153544
GO:0006000_fructose_metabolic_process	13	5	2.42637	-1.37478	0.153544
GO:0006825_copper_ion_transport	13	5	2.42637	-1.37478	0.153544
GO:0008209_androgen_metabolic_process	13	5	2.42637	-1.37478	0.153544
GO:0010043_response_to_zinc_ion	13	5	2.42637	-1.37478	0.153544
GO:0019198_transmembrane_receptor_protein_phosphatase_activity	13	5	2.42637	-1.37478	0.153544
GO:0030804_positive_regulation_of_cyclic_nucleotide_biosynthetic_process	13	5	2.42637	-1.37478	0.153544
GO:0030810_positive_regulation_of_nucleotide_biosynthetic_process	13	5	2.42637	-1.37478	0.153544
GO:0032934_sterol_binding	13	5	2.42637	-1.37478	0.153544
GO:0034341_response_to_interferon-gamma	13	5	2.42637	-1.37478	0.153544
GO:0042287_MHC_protein_binding	13	5	2.42637	-1.37478	0.153544
GO:0043303_mast_cell_degranulation	13	5	2.42637	-1.37478	0.153544
GO:0050798_activated_T_cell_proliferation	13	5	2.42637	-1.37478	0.153544
GO:0050931_pigment_cell_differentiation	13	5	2.42637	-1.37478	0.153544
GO:0071310_cellular_response_to_organic_substance	283	56	1.24834	-1.37087	0.154076
GO:0030316_osteoclast_differentiation	26	8	1.9411	-1.36924	0.155024
GO:0045428_regulation_of_nitric_oxide_biosynthetic_process	26	8	1.9411	-1.36924	0.155024
GO:0050818_regulation_of_coagulation	26	8	1.9411	-1.36924	0.155024
GO:0019221_cytokine-mediated_signaling_pathway	70	17	1.53208	-1.36174	0.156366
GO:0006575_cellular_modified_amino_acid_metabolic_process	91	21	1.45582	-1.34819	0.158974
GO:0008237_metallopeptidase_activity	107	24	1.41501	-1.34165	0.159507
GO:0002685_regulation_of_leukocyte_migration	31	9	1.83152	-1.33467	0.160627
GO:0046504_glycerol_ether_biosynthetic_process	31	9	1.83152	-1.33467	0.160627
GO:0023056_positive_regulation_of_signaling_process	228	46	1.27278	-1.33349	0.160521
GO:0010647_positive_regulation_of_cell_communication	313	61	1.22947	-1.33274	0.160434
GO:0004713_protein_tyrosine_kinase_activity	102	23	1.42252	-1.32842	0.161261
GO:0008150_biological_process	9343	1505	1.0162	-1.32773	0.161163
GO:0008236_serine-type_peptidase_activity	81	19	1.47979	-1.32713	0.161268
GO:0002312_B_cell_activation_involved_in_immune_response	22	7	2.00727	-1.32084	0.162713
GO:0002688_regulation_of_leukocyte_chemotaxis	22	7	2.00727	-1.32084	0.162713
GO:0032945_negative_regulation_of_mononuclear_cell_proliferation	22	7	2.00727	-1.32084	0.162713
GO:0050672_negative_regulation_of_lymphocyte_proliferation	22	7	2.00727	-1.32084	0.162713
GO:0050777_negative_regulation_of_immune_response	22	7	2.00727	-1.32084	0.162713
GO:0070664_negative_regulation_of_leukocyte_proliferation	22	7	2.00727	-1.32084	0.162713
GO:0009719_response_to_endogenous_stimulus	429	81	1.19113	-1.31581	0.163387
GO:0042990_regulation_of_transcription_factor_import_into_nucleus	36	10	1.75238	-1.31336	0.164695
GO:0042991_transcription_factor_import_into_nucleus	36	10	1.75238	-1.31336	0.164695
GO:0071900_regulation_of_protein_serine_threonine_kinase_activity	201	41	1.28682	-1.30533	0.1655
GO:0008277_regulation_of_G-protein_coupled_receptor_protein_signaling_pathway	41	11	1.69254	-1.30079	0.166686
GO:0045580_regulation_of_T_cell_differentiation	41	11	1.69254	-1.30079	0.166686
GO:0030424_axon	108	24	1.4019	-1.30036	0.166679
GO:0044272_sulfur_compound_biosynthetic_process	46	12	1.64571	-1.29427	0.167981
GO:0030117_membrane_coat	56	14	1.57714	-1.29323	0.168261
GO:0048475_coated_membrane	56	14	1.57714	-1.29323	0.168261
GO:0048771_tissue_remodeling	56	14	1.57714	-1.29323	0.168261
GO:0006641_triglyceride_metabolic_process	51	13	1.60807	-1.29212	0.168368
GO:0043176_amine_binding	51	13	1.60807	-1.29212	0.168368
GO:0019216_regulation_of_lipid_metabolic_process	87	20	1.45025	-1.29105	0.168332
GO:0070201_regulation_of_establishment_of_protein_localization	130	28	1.35877	-1.28349	0.169134
GO:0032273_positive_regulation_of_protein_polymerization	27	8	1.8692	-1.27916	0.170706
GO:0002204_somatic_recombination_of_immunoglobulin_genes_involved_in_immune_response	18	6	2.10285	-1.27697	0.172659
GO:0002208_somatic_diversification_of_immunoglobulins_involved_in_immune_response	18	6	2.10285	-1.27697	0.172659
GO:0002286_T_cell_activation_involved_in_immune_response	18	6	2.10285	-1.27697	0.172659
GO:0002698_negative_regulation_of_immune_effector_process	18	6	2.10285	-1.27697	0.172659
GO:0009409_response_to_cold	18	6	2.10285	-1.27697	0.172659
GO:0034612_response_to_tumor_necrosis_factor	18	6	2.10285	-1.27697	0.172659
GO:0042246_tissue_regeneration	18	6	2.10285	-1.27697	0.172659
GO:0045190_isotype_switching	18	6	2.10285	-1.27697	0.172659
GO:0051353_positive_regulation_of_oxidoreductase_activity	18	6	2.10285	-1.27697	0.172659
GO:0044270_cellular_nitrogen_compound_catabolic_process	180	37	1.29676	-1.26688	0.173774
GO:0001573_ganglioside_metabolic_process	6	3	3.15428	-1.26246	0.186301
GO:0001846_opsonin_binding	6	3	3.15428	-1.26246	0.186301
GO:0001961_positive_regulation_of_cytokine-mediated_signaling_pathway	6	3	3.15428	-1.26246	0.186301
GO:0002102_podosome	6	3	3.15428	-1.26246	0.186301
GO:0002825_regulation_of_T-helper_1_type_immune_response	6	3	3.15428	-1.26246	0.186301
GO:0002833_positive_regulation_of_response_to_biotic_stimulus	6	3	3.15428	-1.26246	0.186301
GO:0004568_chitinase_activity	6	3	3.15428	-1.26246	0.186301
GO:0005536_glucose_binding	6	3	3.15428	-1.26246	0.186301
GO:0006030_chitin_metabolic_process	6	3	3.15428	-1.26246	0.186301
GO:0006032_chitin_catabolic_process	6	3	3.15428	-1.26246	0.186301
GO:0006622_protein_targeting_to_lysosome	6	3	3.15428	-1.26246	0.186301
GO:0006623_protein_targeting_to_vacuole	6	3	3.15428	-1.26246	0.186301
GO:0006707_cholesterol_catabolic_process	6	3	3.15428	-1.26246	0.186301
GO:0006910_phagocytosis__recognition	6	3	3.15428	-1.26246	0.186301
GO:0008514_organic_anion_transmembrane_transporter_activity	6	3	3.15428	-1.26246	0.186301
GO:0008608_attachment_of_spindle_microtubules_to_kinetochore	6	3	3.15428	-1.26246	0.186301
GO:0010288_response_to_lead_ion	6	3	3.15428	-1.26246	0.186301
GO:0010874_regulation_of_cholesterol_efflux	6	3	3.15428	-1.26246	0.186301
GO:0010875_positive_regulation_of_cholesterol_efflux	6	3	3.15428	-1.26246	0.186301
GO:0010934_macrophage_cytokine_production	6	3	3.15428	-1.26246	0.186301
GO:0010935_regulation_of_macrophage_cytokine_production	6	3	3.15428	-1.26246	0.186301
GO:0015288_porin_activity	6	3	3.15428	-1.26246	0.186301
GO:0015988_energy_coupled_proton_transport__against_electrochemical_gradient	6	3	3.15428	-1.26246	0.186301
GO:0015991_ATP_hydrolysis_coupled_proton_transport	6	3	3.15428	-1.26246	0.186301
GO:0016127_sterol_catabolic_process	6	3	3.15428	-1.26246	0.186301
GO:0016840_carbon-nitrogen_lyase_activity	6	3	3.15428	-1.26246	0.186301
GO:0019322_pentose_biosynthetic_process	6	3	3.15428	-1.26246	0.186301
GO:0030317_sperm_motility	6	3	3.15428	-1.26246	0.186301
GO:0030825_positive_regulation_of_cGMP_metabolic_process	6	3	3.15428	-1.26246	0.186301
GO:0031579_membrane_raft_organization	6	3	3.15428	-1.26246	0.186301
GO:0032373_positive_regulation_of_sterol_transport	6	3	3.15428	-1.26246	0.186301
GO:0032376_positive_regulation_of_cholesterol_transport	6	3	3.15428	-1.26246	0.186301
GO:0032814_regulation_of_natural_killer_cell_activation	6	3	3.15428	-1.26246	0.186301
GO:0032838_cell_projection_cytoplasm	6	3	3.15428	-1.26246	0.186301
GO:0032839_dendrite_cytoplasm	6	3	3.15428	-1.26246	0.186301
GO:0033008_positive_regulation_of_mast_cell_activation_involved_in_immune_response	6	3	3.15428	-1.26246	0.186301
GO:0043302_positive_regulation_of_leukocyte_degranulation	6	3	3.15428	-1.26246	0.186301
GO:0043306_positive_regulation_of_mast_cell_degranulation	6	3	3.15428	-1.26246	0.186301
GO:0043518_negative_regulation_of_DNA_damage_response__signal_transduction_by_p53_class_mediator	6	3	3.15428	-1.26246	0.186301
GO:0045647_negative_regulation_of_erythrocyte_differentiation	6	3	3.15428	-1.26246	0.186301
GO:0045655_regulation_of_monocyte_differentiation	6	3	3.15428	-1.26246	0.186301
GO:0045672_positive_regulation_of_osteoclast_differentiation	6	3	3.15428	-1.26246	0.186301
GO:0050435_beta-amyloid_metabolic_process	6	3	3.15428	-1.26246	0.186301
GO:0051313_attachment_of_spindle_microtubules_to_chromosome	6	3	3.15428	-1.26246	0.186301
GO:0051323_metaphase	6	3	3.15428	-1.26246	0.186301
GO:0060155_platelet_dense_granule_organization	6	3	3.15428	-1.26246	0.186301
GO:0061081_positive_regulation_of_myeloid_leukocyte_cytokine_production_involved_in_immune_response	6	3	3.15428	-1.26246	0.186301
GO:0070008_serine-type_exopeptidase_activity	6	3	3.15428	-1.26246	0.186301
GO:0090224_regulation_of_spindle_organization	6	3	3.15428	-1.26246	0.186301
GO:0006006_glucose_metabolic_process	147	31	1.33038	-1.26179	0.186331
GO:0015908_fatty_acid_transport	32	9	1.77428	-1.25447	0.188242
GO:0042379_chemokine_receptor_binding	32	9	1.77428	-1.25447	0.188242
GO:0046496_nicotinamide_nucleotide_metabolic_process	32	9	1.77428	-1.25447	0.188242
GO:0044282_small_molecule_catabolic_process	357	68	1.20163	-1.24785	0.189042
GO:0005829_cytosol	1523	263	1.0894	-1.24638	0.189087
GO:0005741_mitochondrial_outer_membrane	88	20	1.43376	-1.24618	0.189123
GO:0043123_positive_regulation_of_I-kappaB_kinase_NF-kappaB_cascade	104	23	1.39516	-1.24542	0.189159
GO:0032553_ribonucleotide_binding	1353	235	1.09572	-1.24454	0.18894
GO:0032555_purine_ribonucleotide_binding	1353	235	1.09572	-1.24454	0.18894
GO:0000299_integral_to_membrane_of_membrane_fraction	14	5	2.25306	-1.24178	0.192255
GO:0001614_purinergic_nucleotide_receptor_activity	14	5	2.25306	-1.24178	0.192255
GO:0002448_mast_cell_mediated_immunity	14	5	2.25306	-1.24178	0.192255
GO:0005547_phosphatidylinositol-3_4_5-trisphosphate_binding	14	5	2.25306	-1.24178	0.192255
GO:0006739_NADP_metabolic_process	14	5	2.25306	-1.24178	0.192255
GO:0007157_heterophilic_cell-cell_adhesion	14	5	2.25306	-1.24178	0.192255
GO:0016502_nucleotide_receptor_activity	14	5	2.25306	-1.24178	0.192255
GO:0033555_multicellular_organismal_response_to_stress	14	5	2.25306	-1.24178	0.192255
GO:0043525_positive_regulation_of_neuron_apoptosis	14	5	2.25306	-1.24178	0.192255
GO:0044243_multicellular_organismal_catabolic_process	14	5	2.25306	-1.24178	0.192255
GO:0046470_phosphatidylcholine_metabolic_process	14	5	2.25306	-1.24178	0.192255
GO:0061097_regulation_of_protein_tyrosine_kinase_activity	14	5	2.25306	-1.24178	0.192255
GO:0005057_receptor_signaling_protein_activity	83	19	1.44413	-1.23361	0.194895
GO:0051258_protein_polymerization	83	19	1.44413	-1.23361	0.194895
GO:0005070_SH3_SH2_adaptor_activity	42	11	1.65224	-1.23323	0.195475
GO:0006090_pyruvate_metabolic_process	52	13	1.57714	-1.23238	0.195692
GO:0030218_erythrocyte_differentiation	52	13	1.57714	-1.23238	0.195692
GO:0016773_phosphotransferase_activity__alcohol_group_as_acceptor	539	99	1.15872	-1.22813	0.196783
GO:0004033_aldo-keto_reductase_activity	10	4	2.52343	-1.22553	0.201988
GO:0004622_lysophospholipase_activity	10	4	2.52343	-1.22553	0.201988
GO:0006098_pentose-phosphate_shunt	10	4	2.52343	-1.22553	0.201988
GO:0006107_oxaloacetate_metabolic_process	10	4	2.52343	-1.22553	0.201988
GO:0006706_steroid_catabolic_process	10	4	2.52343	-1.22553	0.201988
GO:0007252_I-kappaB_phosphorylation	10	4	2.52343	-1.22553	0.201988
GO:0016303_1-phosphatidylinositol-3-kinase_activity	10	4	2.52343	-1.22553	0.201988
GO:0016861_intramolecular_oxidoreductase_activity__interconverting_aldoses_and_ketoses	10	4	2.52343	-1.22553	0.201988
GO:0022829_wide_pore_channel_activity	10	4	2.52343	-1.22553	0.201988
GO:0030224_monocyte_differentiation	10	4	2.52343	-1.22553	0.201988
GO:0030816_positive_regulation_of_cAMP_metabolic_process	10	4	2.52343	-1.22553	0.201988
GO:0030819_positive_regulation_of_cAMP_biosynthetic_process	10	4	2.52343	-1.22553	0.201988
GO:0034185_apolipoprotein_binding	10	4	2.52343	-1.22553	0.201988
GO:0035004_phosphoinositide_3-kinase_activity	10	4	2.52343	-1.22553	0.201988
GO:0045940_positive_regulation_of_steroid_metabolic_process	10	4	2.52343	-1.22553	0.201988
GO:0050854_regulation_of_antigen_receptor-mediated_signaling_pathway	10	4	2.52343	-1.22553	0.201988
GO:0051310_metaphase_plate_congression	10	4	2.52343	-1.22553	0.201988
GO:0002687_positive_regulation_of_leukocyte_migration	23	7	1.92	-1.22471	0.203424
GO:0030145_manganese_ion_binding	23	7	1.92	-1.22471	0.203424
GO:0071813_lipoprotein_particle_binding	23	7	1.92	-1.22471	0.203424
GO:0071814_protein-lipid_complex_binding	23	7	1.92	-1.22471	0.203424
GO:0032844_regulation_of_homeostatic_process	94	21	1.40936	-1.21664	0.2043
GO:0006816_calcium_ion_transport	105	23	1.38188	-1.20559	0.205499
GO:0010038_response_to_metal_ion	116	25	1.3596	-1.19886	0.206865
GO:0008009_chemokine_activity	28	8	1.80245	-1.19535	0.208282
GO:0043028_caspase_regulator_activity	28	8	1.80245	-1.19535	0.208282
GO:0007167_enzyme_linked_receptor_protein_signaling_pathway	541	99	1.15443	-1.19421	0.208224
GO:0005102_receptor_binding	583	106	1.14701	-1.18358	0.209219
GO:0016050_vesicle_organization	58	14	1.52276	-1.18185	0.209822
GO:0034101_erythrocyte_homeostasis	58	14	1.52276	-1.18185	0.209822
GO:0030048_actin_filament-based_movement	33	9	1.72052	-1.17918	0.211066
GO:0030118_clathrin_coat	33	9	1.72052	-1.17918	0.211066
GO:0070302_regulation_of_stress-activated_protein_kinase_signaling_cascade	79	18	1.43739	-1.17581	0.211792
GO:0071216_cellular_response_to_biotic_stimulus	53	13	1.54738	-1.17522	0.212331
GO:0002367_cytokine_production_involved_in_immune_response	19	6	1.99218	-1.17234	0.213751
GO:0010743_regulation_of_macrophage_derived_foam_cell_differentiation	19	6	1.99218	-1.17234	0.213751
GO:0016814_hydrolase_activity__acting_on_carbon-nitrogen_(but_not_peptide)_bonds__in_cyclic_amidines	19	6	1.99218	-1.17234	0.213751
GO:0032606_type_I_interferon_production	19	6	1.99218	-1.17234	0.213751
GO:0048066_developmental_pigmentation	19	6	1.99218	-1.17234	0.213751
GO:0000012_single_strand_break_repair	3	2
GO:0001580_detection_of_chemical_stimulus_involved_in_sensory_perception_of_bitter_taste	3	2
GO:0001676_long-chain_fatty_acid_metabolic_process	3	2
GO:0001766_membrane_raft_polarization	3	2
GO:0001865_NK_T_cell_differentiation	3	2
GO:0001965_G-protein_alpha-subunit_binding	3	2
GO:0002220_innate_immune_response_activating_cell_surface_receptor_signaling_pathway	3	2
GO:0002238_response_to_molecule_of_fungal_origin	3	2
GO:0002475_antigen_processing_and_presentation_via_MHC_class_Ib	3	2
GO:0002538_arachidonic_acid_metabolite_production_involved_in_inflammatory_response	3	2
GO:0002540_leukotriene_production_involved_in_inflammatory_response	3	2
GO:0002710_negative_regulation_of_T_cell_mediated_immunity	3	2
GO:0003085_negative_regulation_of_systemic_arterial_blood_pressure	3	2
GO:0003873_6-phosphofructo-2-kinase_activity	3	2
GO:0004032_aldehyde_reductase_activity	3	2
GO:0004067_asparaginase_activity	3	2
GO:0004126_cytidine_deaminase_activity	3	2
GO:0004322_ferroxidase_activity	3	2
GO:0004607_phosphatidylcholine-sterol_O-acyltransferase_activity	3	2
GO:0004911_interleukin-2_receptor_activity	3	2
GO:0005345_purine_transmembrane_transporter_activity	3	2
GO:0005641_nuclear_envelope_lumen	3	2
GO:0006003_fructose_2_6-bisphosphate_metabolic_process	3	2
GO:0006398_histone_mRNA_3'-end_processing	3	2
GO:0006824_cobalt_ion_transport	3	2
GO:0006922_cleavage_of_lamin	3	2
GO:0006923_cleavage_of_cytoskeletal_proteins_involved_in_apoptosis	3	2
GO:0007028_cytoplasm_organization	3	2
GO:0008474_palmitoyl-(protein)_hydrolase_activity	3	2
GO:0010572_positive_regulation_of_platelet_activation	3	2
GO:0010759_positive_regulation_of_macrophage_chemotaxis	3	2
GO:0010873_positive_regulation_of_cholesterol_esterification	3	2
GO:0010880_regulation_of_release_of_sequestered_calcium_ion_into_cytosol_by_sarcoplasmic_reticulum	3	2
GO:0010915_regulation_of_very-low-density_lipoprotein_particle_clearance	3	2
GO:0010916_negative_regulation_of_very-low-density_lipoprotein_particle_clearance	3	2
GO:0014808_release_of_sequestered_calcium_ion_into_cytosol_by_sarcoplasmic_reticulum	3	2
GO:0015691_cadmium_ion_transport	3	2
GO:0016174_NAD(P)H_oxidase_activity	3	2
GO:0016175_superoxide-generating_NADPH_oxidase_activity	3	2
GO:0016423_tRNA_(guanine)_methyltransferase_activity	3	2
GO:0016724_oxidoreductase_activity__oxidizing_metal_ions__oxygen_as_acceptor	3	2
GO:0016774_phosphotransferase_activity__carboxyl_group_as_acceptor	3	2
GO:0016833_oxo-acid-lyase_activity	3	2
GO:0019441_tryptophan_catabolic_process_to_kynurenine	3	2
GO:0019976_interleukin-2_binding	3	2
GO:0030223_neutrophil_differentiation	3	2
GO:0030854_positive_regulation_of_granulocyte_differentiation	3	2
GO:0030955_potassium_ion_binding	3	2
GO:0031232_extrinsic_to_external_side_of_plasma_membrane	3	2
GO:0031420_alkali_metal_ion_binding	3	2
GO:0031580_membrane_raft_distribution	3	2
GO:0032059_bleb	3	2
GO:0032372_negative_regulation_of_sterol_transport	3	2
GO:0032375_negative_regulation_of_cholesterol_transport	3	2
GO:0032493_response_to_bacterial_lipoprotein	3	2
GO:0032604_granulocyte_macrophage_colony-stimulating_factor_production	3	2
GO:0032632_interleukin-3_production	3	2
GO:0032740_positive_regulation_of_interleukin-17_production	3	2
GO:0032959_inositol_trisphosphate_biosynthetic_process	3	2
GO:0034113_heterotypic_cell-cell_adhesion	3	2
GO:0034122_negative_regulation_of_toll-like_receptor_signaling_pathway	3	2
GO:0034186_apolipoprotein_A-I_binding	3	2
GO:0034379_very-low-density_lipoprotein_particle_assembly	3	2
GO:0034661_ncRNA_catabolic_process	3	2
GO:0035283_central_nervous_system_segmentation	3	2
GO:0035284_brain_segmentation	3	2
GO:0042105_alpha-beta_T_cell_receptor_complex	3	2
GO:0042253_granulocyte_macrophage_colony-stimulating_factor_biosynthetic_process	3	2
GO:0042271_susceptibility_to_natural_killer_cell_mediated_cytotoxicity	3	2
GO:0042289_MHC_class_II_protein_binding	3	2
GO:0042940_D-amino_acid_transport	3	2
GO:0043437_butanoic_acid_metabolic_process	3	2
GO:0043533_inositol_1_3_4_5_tetrakisphosphate_binding	3	2
GO:0045091_regulation_of_retroviral_genome_replication	3	2
GO:0045410_positive_regulation_of_interleukin-6_biosynthetic_process	3	2
GO:0045414_regulation_of_interleukin-8_biosynthetic_process	3	2
GO:0045938_positive_regulation_of_circadian_sleep_wake_cycle__sleep	3	2
GO:0046121_deoxyribonucleoside_catabolic_process	3	2
GO:0046475_glycerophospholipid_catabolic_process	3	2
GO:0046477_glycosylceramide_catabolic_process	3	2
GO:0046581_intercellular_canaliculus	3	2
GO:0046931_pore_complex_assembly	3	2
GO:0050997_quaternary_ammonium_group_binding	3	2
GO:0051136_regulation_of_NK_T_cell_differentiation	3	2
GO:0051138_positive_regulation_of_NK_T_cell_differentiation	3	2
GO:0051770_positive_regulation_of_nitric-oxide_synthase_biosynthetic_process	3	2
GO:0051988_regulation_of_attachment_of_spindle_microtubules_to_kinetochore	3	2
GO:0055091_phospholipid_homeostasis	3	2
GO:0070339_response_to_bacterial_lipopeptide	3	2
GO:0070427_nucleotide-binding_oligomerization_domain_containing_1_signaling_pathway	3	2
GO:0070574_cadmium_ion_transmembrane_transport	3	2
GO:0070876_SOSS_complex	3	2
GO:0070891_lipoteichoic_acid_binding	3	2
GO:0071208_histone_pre-mRNA_DCP_binding	3	2
GO:0071220_cellular_response_to_bacterial_lipoprotein	3	2
GO:0071221_cellular_response_to_bacterial_lipopeptide	3	2
GO:0071621_granulocyte_chemotaxis	3	2
GO:0071622_regulation_of_granulocyte_chemotaxis	3	2
GO:0005905_coated_pit	43	11	1.61382	-1.16907	0.216353
GO:0016791_phosphatase_activity	189	38	1.26839	-1.16683	0.216326
GO:0032403_protein_complex_binding	189	38	1.26839	-1.16683	0.216326
GO:0051020_GTPase_binding	90	20	1.4019	-1.16044	0.217402
GO:0042995_cell_projection	502	92	1.15615	-1.15585	0.217714
GO:0007254_JNK_cascade	101	22	1.37414	-1.15093	0.218127
GO:0061134_peptidase_regulator_activity	101	22	1.37414	-1.15093	0.218127
GO:0006644_phospholipid_metabolic_process	156	32	1.29407	-1.14953	0.218204
GO:0030135_coated_vesicle	134	28	1.31821	-1.14376	0.219032
GO:0080135_regulation_of_cellular_response_to_stress	123	26	1.33352	-1.1435	0.219024
GO:0017076_purine_nucleotide_binding	1411	243	1.08645	-1.14349	0.218842
GO:0006576_cellular_biogenic_amine_metabolic_process	64	15	1.47857	-1.13978	0.219334
GO:0006040_amino_sugar_metabolic_process	24	7	1.84	-1.13617	0.221632
GO:0009110_vitamin_biosynthetic_process	24	7	1.84	-1.13617	0.221632
GO:0019218_regulation_of_steroid_metabolic_process	24	7	1.84	-1.13617	0.221632
GO:0019432_triglyceride_biosynthetic_process	24	7	1.84	-1.13617	0.221632
GO:0032813_tumor_necrosis_factor_receptor_superfamily_binding	24	7	1.84	-1.13617	0.221632
GO:0045833_negative_regulation_of_lipid_metabolic_process	24	7	1.84	-1.13617	0.221632
GO:0019898_extrinsic_to_membrane	59	14	1.49695	-1.12951	0.223113
GO:0031252_cell_leading_edge	140	29	1.30677	-1.12839	0.22349
GO:0000038_very_long-chain_fatty_acid_metabolic_process	15	5	2.10285	-1.12422	0.225657
GO:0001516_prostaglandin_biosynthetic_process	15	5	2.10285	-1.12422	0.225657
GO:0008656_caspase_activator_activity	15	5	2.10285	-1.12422	0.225657
GO:0019239_deaminase_activity	15	5	2.10285	-1.12422	0.225657
GO:0019433_triglyceride_catabolic_process	15	5	2.10285	-1.12422	0.225657
GO:0031663_lipopolysaccharide-mediated_signaling_pathway	15	5	2.10285	-1.12422	0.225657
GO:0032091_negative_regulation_of_protein_binding	15	5	2.10285	-1.12422	0.225657
GO:0032608_interferon-beta_production	15	5	2.10285	-1.12422	0.225657
GO:0032648_regulation_of_interferon-beta_production	15	5	2.10285	-1.12422	0.225657
GO:0032890_regulation_of_organic_acid_transport	15	5	2.10285	-1.12422	0.225657
GO:0042398_cellular_modified_amino_acid_biosynthetic_process	15	5	2.10285	-1.12422	0.225657
GO:0044269_glycerol_ether_catabolic_process	15	5	2.10285	-1.12422	0.225657
GO:0046457_prostanoid_biosynthetic_process	15	5	2.10285	-1.12422	0.225657
GO:0046461_neutral_lipid_catabolic_process	15	5	2.10285	-1.12422	0.225657
GO:0046464_acylglycerol_catabolic_process	15	5	2.10285	-1.12422	0.225657
GO:0050764_regulation_of_phagocytosis	15	5	2.10285	-1.12422	0.225657
GO:0006312_mitotic_recombination	29	8	1.74029	-1.11725	0.228443
GO:0006749_glutathione_metabolic_process	29	8	1.74029	-1.11725	0.228443
GO:0051235_maintenance_of_location	102	22	1.36067	-1.1126	0.229552
GO:0005085_guanyl-nucleotide_exchange_factor_activity	124	26	1.32276	-1.10907	0.230114
GO:0019362_pyridine_nucleotide_metabolic_process	34	9	1.66991	-1.10846	0.231211
GO:0015031_protein_transport	743	132	1.12077	-1.10668	0.232015
GO:0005262_calcium_channel_activity	39	10	1.61758	-1.10612	0.232332
GO:0016811_hydrolase_activity__acting_on_carbon-nitrogen_(but_not_peptide)_bonds__in_linear_amides	39	10	1.61758	-1.10612	0.232332
GO:0033293_monocarboxylic_acid_binding	39	10	1.61758	-1.10612	0.232332
GO:0051341_regulation_of_oxidoreductase_activity	39	10	1.61758	-1.10612	0.232332
GO:0042157_lipoprotein_metabolic_process	70	16	1.44196	-1.10421	0.232581
GO:0008643_carbohydrate_transport	97	21	1.36577	-1.09616	0.233492
GO:0005615_extracellular_space	429	79	1.16172	-1.09473	0.233506
GO:0000795_synaptonemal_complex	11	4	2.29402	-1.08559	0.242324
GO:0005546_phosphatidylinositol-4_5-bisphosphate_binding	11	4	2.29402	-1.08559	0.242324
GO:0030574_collagen_catabolic_process	11	4	2.29402	-1.08559	0.242324
GO:0032309_icosanoid_secretion	11	4	2.29402	-1.08559	0.242324
GO:0032350_regulation_of_hormone_metabolic_process	11	4	2.29402	-1.08559	0.242324
GO:0043516_regulation_of_DNA_damage_response__signal_transduction_by_p53_class_mediator	11	4	2.29402	-1.08559	0.242324
GO:0044003_modification_by_symbiont_of_host_morphology_or_physiology	11	4	2.29402	-1.08559	0.242324
GO:0048873_homeostasis_of_number_of_cells_within_a_tissue	11	4	2.29402	-1.08559	0.242324
GO:0051183_vitamin_transporter_activity	11	4	2.29402	-1.08559	0.242324
GO:0071715_icosanoid_transport	11	4	2.29402	-1.08559	0.242324
GO:0045184_establishment_of_protein_localization	757	134	1.11671	-1.07941	0.24297
GO:0034138_toll-like_receptor_3_signaling_pathway	60	14	1.472	-1.07929	0.243104
GO:0004520_endodeoxyribonuclease_activity	20	6	1.89257	-1.07732	0.243694
GO:0004869_cysteine-type_endopeptidase_inhibitor_activity	20	6	1.89257	-1.07732	0.243694
GO:0006041_glucosamine_metabolic_process	20	6	1.89257	-1.07732	0.243694
GO:0006044_N-acetylglucosamine_metabolic_process	20	6	1.89257	-1.07732	0.243694
GO:0006693_prostaglandin_metabolic_process	20	6	1.89257	-1.07732	0.243694
GO:0007052_mitotic_spindle_organization	20	6	1.89257	-1.07732	0.243694
GO:0008235_metalloexopeptidase_activity	20	6	1.89257	-1.07732	0.243694
GO:0031623_receptor_internalization	20	6	1.89257	-1.07732	0.243694
GO:0032312_regulation_of_ARF_GTPase_activity	20	6	1.89257	-1.07732	0.243694
GO:0042364_water-soluble_vitamin_biosynthetic_process	20	6	1.89257	-1.07732	0.243694
GO:0043094_cellular_metabolic_compound_salvage	20	6	1.89257	-1.07732	0.243694
GO:0045429_positive_regulation_of_nitric_oxide_biosynthetic_process	20	6	1.89257	-1.07732	0.243694
GO:0046637_regulation_of_alpha-beta_T_cell_differentiation	20	6	1.89257	-1.07732	0.243694
GO:0048813_dendrite_morphogenesis	20	6	1.89257	-1.07732	0.243694
GO:0051209_release_of_sequestered_calcium_ion_into_cytosol	20	6	1.89257	-1.07732	0.243694
GO:0051282_regulation_of_sequestering_of_calcium_ion	20	6	1.89257	-1.07732	0.243694
GO:0051283_negative_regulation_of_sequestering_of_calcium_ion	20	6	1.89257	-1.07732	0.243694
GO:0051186_cofactor_metabolic_process	181	36	1.25474	-1.07573	0.243722
GO:0060249_anatomical_structure_homeostasis	114	24	1.32812	-1.0742	0.243916
GO:0007173_epidermal_growth_factor_receptor_signaling_pathway	76	17	1.41113	-1.07374	0.243921
GO:0000730_DNA_recombinase_assembly	7	3	2.70367	-1.0727	0.255974
GO:0000940_condensed_chromosome_outer_kinetochore	7	3	2.70367	-1.0727	0.255974
GO:0002714_positive_regulation_of_B_cell_mediated_immunity	7	3	2.70367	-1.0727	0.255974
GO:0002820_negative_regulation_of_adaptive_immune_response	7	3	2.70367	-1.0727	0.255974
GO:0002823_negative_regulation_of_adaptive_immune_response_based_on_somatic_recombination_of_immune_receptors_built	7	3	2.70367	-1.0727	0.255974
GO:0002891_positive_regulation_of_immunoglobulin_mediated_immune_response	7	3	2.70367	-1.0727	0.255974
GO:0006677_glycosylceramide_metabolic_process	7	3	2.70367	-1.0727	0.255974
GO:0008272_sulfate_transport	7	3	2.70367	-1.0727	0.255974
GO:0008553_hydrogen-exporting_ATPase_activity__phosphorylative_mechanism	7	3	2.70367	-1.0727	0.255974
GO:0015197_peptide_transporter_activity	7	3	2.70367	-1.0727	0.255974
GO:0016805_dipeptidase_activity	7	3	2.70367	-1.0727	0.255974
GO:0017154_semaphorin_receptor_activity	7	3	2.70367	-1.0727	0.255974
GO:0019883_antigen_processing_and_presentation_of_endogenous_antigen	7	3	2.70367	-1.0727	0.255974
GO:0032420_stereocilium	7	3	2.70367	-1.0727	0.255974
GO:0032421_stereocilium_bundle	7	3	2.70367	-1.0727	0.255974
GO:0032653_regulation_of_interleukin-10_production	7	3	2.70367	-1.0727	0.255974
GO:0035173_histone_kinase_activity	7	3	2.70367	-1.0727	0.255974
GO:0042104_positive_regulation_of_activated_T_cell_proliferation	7	3	2.70367	-1.0727	0.255974
GO:0043903_regulation_of_symbiosis__encompassing_mutualism_through_parasitism	7	3	2.70367	-1.0727	0.255974
GO:0044110_growth_involved_in_symbiotic_interaction	7	3	2.70367	-1.0727	0.255974
GO:0044116_growth_of_symbiont_involved_in_interaction_with_host	7	3	2.70367	-1.0727	0.255974
GO:0044117_growth_of_symbiont_in_host	7	3	2.70367	-1.0727	0.255974
GO:0044126_regulation_of_growth_of_symbiont_in_host	7	3	2.70367	-1.0727	0.255974
GO:0044130_negative_regulation_of_growth_of_symbiont_in_host	7	3	2.70367	-1.0727	0.255974
GO:0044144_modulation_of_growth_of_symbiont_involved_in_interaction_with_host	7	3	2.70367	-1.0727	0.255974
GO:0044146_negative_regulation_of_growth_of_symbiont_involved_in_interaction_with_host	7	3	2.70367	-1.0727	0.255974
GO:0044304_main_axon	7	3	2.70367	-1.0727	0.255974
GO:0045003_double-strand_break_repair_via_synthesis-dependent_strand_annealing	7	3	2.70367	-1.0727	0.255974
GO:0045346_regulation_of_MHC_class_II_biosynthetic_process	7	3	2.70367	-1.0727	0.255974
GO:0046885_regulation_of_hormone_biosynthetic_process	7	3	2.70367	-1.0727	0.255974
GO:0050709_negative_regulation_of_protein_secretion	7	3	2.70367	-1.0727	0.255974
GO:0050832_defense_response_to_fungus	7	3	2.70367	-1.0727	0.255974
GO:0051635_bacterial_cell_surface_binding	7	3	2.70367	-1.0727	0.255974
GO:0060314_regulation_of_ryanodine-sensitive_calcium-release_channel_activity	7	3	2.70367	-1.0727	0.255974
GO:0010627_regulation_of_intracellular_protein_kinase_cascade	267	51	1.20501	-1.07035	0.25587
GO:0030659_cytoplasmic_vesicle_membrane	159	32	1.26965	-1.05984	0.257274
GO:0046328_regulation_of_JNK_cascade	71	16	1.42165	-1.05906	0.257582
GO:0016310_phosphorylation	843	148	1.10755	-1.05558	0.258823
GO:0001727_lipid_kinase_activity	25	7	1.7664	-1.05446	0.260519
GO:0017157_regulation_of_exocytosis	25	7	1.7664	-1.05446	0.260519
GO:0002526_acute_inflammatory_response	45	11	1.54209	-1.05022	0.261449
GO:0006461_protein_complex_assembly	408	75	1.15966	-1.04989	0.261181
GO:0070271_protein_complex_biogenesis	408	75	1.15966	-1.04989	0.261181
GO:0007154_cell_communication	1007	175	1.09632	-1.04476	0.261956
GO:0016667_oxidoreductase_activity__acting_on_a_sulfur_group_of_donors	40	10	1.57714	-1.04444	0.262335
GO:0005100_Rho_GTPase_activator_activity	30	8	1.68228	-1.04441	0.263225
GO:0005876_spindle_microtubule	30	8	1.68228	-1.04441	0.263225
GO:0015711_organic_anion_transport	30	8	1.68228	-1.04441	0.263225
GO:0070482_response_to_oxygen_levels	126	26	1.30177	-1.04276	0.263351
GO:0016772_transferase_activity__transferring_phosphorus-containing_groups	688	122	1.11867	-1.03968	0.265106
GO:0051402_neuron_apoptosis	77	17	1.3928	-1.03134	0.266094
GO:0034655_nucleobase__nucleoside__nucleotide_and_nucleic_acid_catabolic_process	166	33	1.25411	-1.02147	0.268473
GO:0034656_nucleobase__nucleoside_and_nucleotide_catabolic_process	166	33	1.25411	-1.02147	0.268473
GO:0006942_regulation_of_striated_muscle_contraction	16	5	1.97143	-1.01966	0.272269
GO:0015296_anion:cation_symporter_activity	16	5	1.97143	-1.01966	0.272269
GO:0016628_oxidoreductase_activity__acting_on_the_CH-CH_group_of_donors__NAD_or_NADP_as_acceptor	16	5	1.97143	-1.01966	0.272269
GO:0019200_carbohydrate_kinase_activity	16	5	1.97143	-1.01966	0.272269
GO:0030295_protein_kinase_activator_activity	16	5	1.97143	-1.01966	0.272269
GO:0031576_G2_M_transition_checkpoint	16	5	1.97143	-1.01966	0.272269
GO:0031594_neuromuscular_junction	16	5	1.97143	-1.01966	0.272269
GO:0070206_protein_trimerization	16	5	1.97143	-1.01966	0.272269
GO:0001894_tissue_homeostasis	56	13	1.46449	-1.01809	0.272489
GO:0006639_acylglycerol_metabolic_process	56	13	1.46449	-1.01809	0.272489
GO:0010212_response_to_ionizing_radiation	56	13	1.46449	-1.01809	0.272489
GO:0006261_DNA-dependent_DNA_replication	72	16	1.4019	-1.01554	0.273071
GO:0042493_response_to_drug	189	37	1.23501	-1.01426	0.272957
GO:0005261_cation_channel_activity	116	24	1.30522	-1.00648	0.274129
GO:0044431_Golgi_apparatus_part	446	81	1.14573	-1.00541	0.274484
GO:0046700_heterocycle_catabolic_process	178	35	1.24045	-1.00401	0.274675
GO:0009308_amine_metabolic_process	393	72	1.15577	-1.00283	0.275075
GO:0032103_positive_regulation_of_response_to_external_stimulus	67	15	1.41237	-1.00002	0.275802
GO:0051049_regulation_of_transport	417	76	1.14976	-0.99593	0.276237
GO:0006206_pyrimidine_base_metabolic_process	21	6	1.80245	-0.990765	0.279518
GO:0008060_ARF_GTPase_activator_activity	21	6	1.80245	-0.990765	0.279518
GO:0010332_response_to_gamma_radiation	21	6	1.80245	-0.990765	0.279518
GO:0010883_regulation_of_lipid_storage	21	6	1.80245	-0.990765	0.279518
GO:0030140_trans-Golgi_network_transport_vesicle	21	6	1.80245	-0.990765	0.279518
GO:0045055_regulated_secretory_pathway	21	6	1.80245	-0.990765	0.279518
GO:0048477_oogenesis	21	6	1.80245	-0.990765	0.279518
GO:0061135_endopeptidase_regulator_activity	78	17	1.37494	-0.990399	0.279585
GO:0005319_lipid_transporter_activity	36	9	1.57714	-0.979437	0.284261
GO:0006458_'de_novo'_protein_folding	36	9	1.57714	-0.979437	0.284261
GO:0031901_early_endosome_membrane	36	9	1.57714	-0.979437	0.284261
GO:0051250_negative_regulation_of_lymphocyte_activation	36	9	1.57714	-0.979437	0.284261
GO:0000018_regulation_of_DNA_recombination	26	7	1.69846	-0.978937	0.285754
GO:0030035_microspike_assembly	26	7	1.69846	-0.978937	0.285754
GO:0046460_neutral_lipid_biosynthetic_process	26	7	1.69846	-0.978937	0.285754
GO:0046463_acylglycerol_biosynthetic_process	26	7	1.69846	-0.978937	0.285754
GO:0046847_filopodium_assembly	26	7	1.69846	-0.978937	0.285754
GO:0016860_intramolecular_oxidoreductase_activity	31	8	1.62802	-0.976392	0.286674
GO:0032963_collagen_metabolic_process	31	8	1.62802	-0.976392	0.286674
GO:0060402_calcium_ion_transport_into_cytosol	31	8	1.62802	-0.976392	0.286674
GO:0016051_carbohydrate_biosynthetic_process	145	29	1.26171	-0.976054	0.286654
GO:0065009_regulation_of_molecular_function	874	152	1.09714	-0.972702	0.287573
GO:0006638_neutral_lipid_metabolic_process	57	13	1.4388	-0.970142	0.289106
GO:0001664_G-protein-coupled_receptor_binding	84	18	1.35183	-0.968578	0.289539
GO:0060627_regulation_of_vesicle-mediated_transport	95	20	1.32812	-0.967723	0.289773
GO:0002702_positive_regulation_of_production_of_molecular_mediator_of_immune_response	12	4	2.10285	-0.965408	0.296043
GO:0005537_mannose_binding	12	4	2.10285	-0.965408	0.296043
GO:0007176_regulation_of_epidermal_growth_factor_receptor_activity	12	4	2.10285	-0.965408	0.296043
GO:0010458_exit_from_mitosis	12	4	2.10285	-0.965408	0.296043
GO:0010506_regulation_of_autophagy	12	4	2.10285	-0.965408	0.296043
GO:0012510_trans-Golgi_network_transport_vesicle_membrane	12	4	2.10285	-0.965408	0.296043
GO:0030130_clathrin_coat_of_trans-Golgi_network_vesicle	12	4	2.10285	-0.965408	0.296043
GO:0030228_lipoprotein_receptor_activity	12	4	2.10285	-0.965408	0.296043
GO:0030318_melanocyte_differentiation	12	4	2.10285	-0.965408	0.296043
GO:0030865_cortical_cytoskeleton_organization	12	4	2.10285	-0.965408	0.296043
GO:0030866_cortical_actin_cytoskeleton_organization	12	4	2.10285	-0.965408	0.296043
GO:0045104_intermediate_filament_cytoskeleton_organization	12	4	2.10285	-0.965408	0.296043
GO:0050000_chromosome_localization	12	4	2.10285	-0.965408	0.296043
GO:0050766_positive_regulation_of_phagocytosis	12	4	2.10285	-0.965408	0.296043
GO:0050850_positive_regulation_of_calcium-mediated_signaling	12	4	2.10285	-0.965408	0.296043
GO:0051303_establishment_of_chromosome_localization	12	4	2.10285	-0.965408	0.296043
GO:0051668_localization_within_membrane	12	4	2.10285	-0.965408	0.296043
GO:0051983_regulation_of_chromosome_segregation	12	4	2.10285	-0.965408	0.296043
GO:0006022_aminoglycan_metabolic_process	52	12	1.45582	-0.956072	0.298428
GO:0030665_clathrin_coated_vesicle_membrane	52	12	1.45582	-0.956072	0.298428
GO:0005524_ATP_binding	1082	186	1.08447	-0.954988	0.29835
GO:0046578_regulation_of_Ras_protein_signal_transduction	180	35	1.22666	-0.952431	0.298423
GO:0031267_small_GTPase_binding	79	17	1.35754	-0.950874	0.298929
GO:0070997_neuron_death	79	17	1.35754	-0.950874	0.298929
GO:0005819_spindle	146	29	1.25307	-0.947664	0.299346
GO:0035591_signaling_adaptor_activity	47	11	1.47647	-0.942866	0.300481
GO:0043408_regulation_of_MAPKKK_cascade	135	27	1.26171	-0.938674	0.301643
GO:0019867_outer_membrane	107	22	1.29709	-0.936566	0.301706
GO:0009166_nucleotide_catabolic_process	158	31	1.23776	-0.930391	0.30442
GO:0002690_positive_regulation_of_leukocyte_chemotaxis	17	5	1.85546	-0.926201	0.308293
GO:0016505_apoptotic_protease_activator_activity	17	5	1.85546	-0.926201	0.308293
GO:0019209_kinase_activator_activity	17	5	1.85546	-0.926201	0.308293
GO:0031532_actin_cytoskeleton_reorganization	17	5	1.85546	-0.926201	0.308293
GO:0032479_regulation_of_type_I_interferon_production	17	5	1.85546	-0.926201	0.308293
GO:0043299_leukocyte_degranulation	17	5	1.85546	-0.926201	0.308293
GO:0045840_positive_regulation_of_mitosis	17	5	1.85546	-0.926201	0.308293
GO:0045931_positive_regulation_of_mitotic_cell_cycle	17	5	1.85546	-0.926201	0.308293
GO:0051785_positive_regulation_of_nuclear_division	17	5	1.85546	-0.926201	0.308293
GO:0060048_cardiac_muscle_contraction	17	5	1.85546	-0.926201	0.308293
GO:0002756_MyD88-independent_toll-like_receptor_signaling_pathway	58	13	1.41399	-0.924248	0.309176
GO:0001784_phosphotyrosine_binding	8	3	2.36571	-0.921296	0.321526
GO:0002532_production_of_molecular_mediator_involved_in_inflammatory_response	8	3	2.36571	-0.921296	0.321526
GO:0002920_regulation_of_humoral_immune_response	8	3	2.36571	-0.921296	0.321526
GO:0005351_sugar:hydrogen_symporter_activity	8	3	2.36571	-0.921296	0.321526
GO:0005402_cation:sugar_symporter_activity	8	3	2.36571	-0.921296	0.321526
GO:0006027_glycosaminoglycan_catabolic_process	8	3	2.36571	-0.921296	0.321526
GO:0006599_phosphagen_metabolic_process	8	3	2.36571	-0.921296	0.321526
GO:0006600_creatine_metabolic_process	8	3	2.36571	-0.921296	0.321526
GO:0007096_regulation_of_exit_from_mitosis	8	3	2.36571	-0.921296	0.321526
GO:0010884_positive_regulation_of_lipid_storage	8	3	2.36571	-0.921296	0.321526
GO:0016722_oxidoreductase_activity__oxidizing_metal_ions	8	3	2.36571	-0.921296	0.321526
GO:0030730_sequestering_of_triglyceride	8	3	2.36571	-0.921296	0.321526
GO:0030823_regulation_of_cGMP_metabolic_process	8	3	2.36571	-0.921296	0.321526
GO:0031581_hemidesmosome_assembly	8	3	2.36571	-0.921296	0.321526
GO:0031640_killing_of_cells_of_another_organism	8	3	2.36571	-0.921296	0.321526
GO:0032489_regulation_of_Cdc42_protein_signal_transduction	8	3	2.36571	-0.921296	0.321526
GO:0042095_interferon-gamma_biosynthetic_process	8	3	2.36571	-0.921296	0.321526
GO:0043088_regulation_of_Cdc42_GTPase_activity	8	3	2.36571	-0.921296	0.321526
GO:0043372_positive_regulation_of_CD4-positive__alpha_beta_T_cell_differentiation	8	3	2.36571	-0.921296	0.321526
GO:0045351_type_I_interferon_biosynthetic_process	8	3	2.36571	-0.921296	0.321526
GO:0045885_positive_regulation_of_survival_gene_product_expression	8	3	2.36571	-0.921296	0.321526
GO:0045932_negative_regulation_of_muscle_contraction	8	3	2.36571	-0.921296	0.321526
GO:0050995_negative_regulation_of_lipid_catabolic_process	8	3	2.36571	-0.921296	0.321526
GO:0055102_lipase_inhibitor_activity	8	3	2.36571	-0.921296	0.321526
GO:0060078_regulation_of_postsynaptic_membrane_potential	8	3	2.36571	-0.921296	0.321526
GO:0060079_regulation_of_excitatory_postsynaptic_membrane_potential	8	3	2.36571	-0.921296	0.321526
GO:0071241_cellular_response_to_inorganic_substance	8	3	2.36571	-0.921296	0.321526
GO:0071248_cellular_response_to_metal_ion	8	3	2.36571	-0.921296	0.321526
GO:0006941_striated_muscle_contraction	37	9	1.53452	-0.920573	0.322455
GO:0009755_hormone-mediated_signaling_pathway	37	9	1.53452	-0.920573	0.322455
GO:0019722_calcium-mediated_signaling	37	9	1.53452	-0.920573	0.322455
GO:0001662_behavioral_fear_response	4	2
GO:0001779_natural_killer_cell_differentiation	4	2
GO:0001911_negative_regulation_of_leukocyte_mediated_cytotoxicity	4	2
GO:0002209_behavioral_defense_response	4	2
GO:0002834_regulation_of_response_to_tumor_cell	4	2
GO:0002836_positive_regulation_of_response_to_tumor_cell	4	2
GO:0002837_regulation_of_immune_response_to_tumor_cell	4	2
GO:0002839_positive_regulation_of_immune_response_to_tumor_cell	4	2
GO:0002923_regulation_of_humoral_immune_response_mediated_by_circulating_immunoglobulin	4	2
GO:0002925_positive_regulation_of_humoral_immune_response_mediated_by_circulating_immunoglobulin	4	2
GO:0003847_1-alkyl-2-acetylglycerophosphocholine_esterase_activity	4	2
GO:0004082_bisphosphoglycerate_mutase_activity	4	2
GO:0004083_2_3-bisphospho-D-glycerate_2-phosphohydrolase_activity	4	2
GO:0004095_carnitine_O-palmitoyltransferase_activity	4	2
GO:0004301_epoxide_hydrolase_activity	4	2
GO:0004340_glucokinase_activity	4	2
GO:0004430_1-phosphatidylinositol_4-kinase_activity	4	2
GO:0004558_alpha-glucosidase_activity	4	2
GO:0004619_phosphoglycerate_mutase_activity	4	2
GO:0004703_G-protein_coupled_receptor_kinase_activity	4	2
GO:0004767_sphingomyelin_phosphodiesterase_activity	4	2
GO:0004931_extracellular_ATP-gated_cation_channel_activity	4	2
GO:0005328_neurotransmitter:sodium_symporter_activity	4	2
GO:0005534_galactose_binding	4	2
GO:0006467_protein_thiol-disulfide_exchange	4	2
GO:0006681_galactosylceramide_metabolic_process	4	2
GO:0007175_negative_regulation_of_epidermal_growth_factor_receptor_activity	4	2
GO:0009299_mRNA_transcription	4	2
GO:0010758_regulation_of_macrophage_chemotaxis	4	2
GO:0010985_negative_regulation_of_lipoprotein_particle_clearance	4	2
GO:0014805_smooth_muscle_adaptation	4	2
GO:0015106_bicarbonate_transmembrane_transporter_activity	4	2
GO:0015205_nucleobase_transmembrane_transporter_activity	4	2
GO:0015377_cation:chloride_symporter_activity	4	2
GO:0015520_tetracycline:hydrogen_antiporter_activity	4	2
GO:0015904_tetracycline_transport	4	2
GO:0016004_phospholipase_activator_activity	4	2
GO:0016242_negative_regulation_of_macroautophagy	4	2
GO:0016416_O-palmitoyltransferase_activity	4	2
GO:0016553_base_conversion_or_substitution_editing	4	2
GO:0016803_ether_hydrolase_activity	4	2
GO:0017056_structural_constituent_of_nuclear_pore	4	2
GO:0019144_ADP-sugar_diphosphatase_activity	4	2
GO:0019374_galactolipid_metabolic_process	4	2
GO:0019534_toxin_transporter_activity	4	2
GO:0019863_IgE_binding	4	2
GO:0021546_rhombomere_development	4	2
GO:0021873_forebrain_neuroblast_division	4	2
GO:0030306_ADP-ribosylation_factor_binding	4	2
GO:0030547_receptor_inhibitor_activity	4	2
GO:0030828_positive_regulation_of_cGMP_biosynthetic_process	4	2
GO:0031088_platelet_dense_granule_membrane	4	2
GO:0031342_negative_regulation_of_cell_killing	4	2
GO:0031432_titin_binding	4	2
GO:0031943_regulation_of_glucocorticoid_metabolic_process	4	2
GO:0032070_regulation_of_deoxyribonuclease_activity	4	2
GO:0032495_response_to_muramyl_dipeptide	4	2
GO:0032703_negative_regulation_of_interleukin-2_production	4	2
GO:0032743_positive_regulation_of_interleukin-2_production	4	2
GO:0032957_inositol_trisphosphate_metabolic_process	4	2
GO:0032958_inositol_phosphate_biosynthetic_process	4	2
GO:0032966_negative_regulation_of_collagen_biosynthetic_process	4	2
GO:0033033_negative_regulation_of_myeloid_cell_apoptosis	4	2
GO:0033632_regulation_of_cell-cell_adhesion_mediated_by_integrin	4	2
GO:0034105_positive_regulation_of_tissue_remodeling	4	2
GO:0034380_high-density_lipoprotein_particle_assembly	4	2
GO:0035197_siRNA_binding	4	2
GO:0035381_ATP-gated_ion_channel_activity	4	2
GO:0042053_regulation_of_dopamine_metabolic_process	4	2
GO:0042228_interleukin-8_biosynthetic_process	4	2
GO:0042989_sequestering_of_actin_monomers	4	2
GO:0043422_protein_kinase_B_binding	4	2
GO:0045070_positive_regulation_of_viral_genome_replication	4	2
GO:0045179_apical_cortex	4	2
GO:0045657_positive_regulation_of_monocyte_differentiation	4	2
GO:0045986_negative_regulation_of_smooth_muscle_contraction	4	2
GO:0046514_ceramide_catabolic_process	4	2
GO:0047184_1-acylglycerophosphocholine_O-acyltransferase_activity	4	2
GO:0047631_ADP-ribose_diphosphatase_activity	4	2
GO:0048019_receptor_antagonist_activity	4	2
GO:0048027_mRNA_5'-UTR_binding	4	2
GO:0048485_sympathetic_nervous_system_development	4	2
GO:0050544_arachidonic_acid_binding	4	2
GO:0050651_dermatan_sulfate_proteoglycan_biosynthetic_process	4	2
GO:0050687_negative_regulation_of_defense_response_to_virus	4	2
GO:0050884_neuromuscular_process_controlling_posture	4	2
GO:0050907_detection_of_chemical_stimulus_involved_in_sensory_perception	4	2
GO:0050912_detection_of_chemical_stimulus_involved_in_sensory_perception_of_taste	4	2
GO:0050913_sensory_perception_of_bitter_taste	4	2
GO:0051400_BH_domain_binding	4	2
GO:0051425_PTB_domain_binding	4	2
GO:0051767_nitric-oxide_synthase_biosynthetic_process	4	2
GO:0051769_regulation_of_nitric-oxide_synthase_biosynthetic_process	4	2
GO:0051974_negative_regulation_of_telomerase_activity	4	2
GO:0055057_neuroblast_division	4	2
GO:0060229_lipase_activator_activity	4	2
GO:0060263_regulation_of_respiratory_burst	4	2
GO:0061099_negative_regulation_of_protein_tyrosine_kinase_activity	4	2
GO:0070290_NAPE-specific_phospholipase_D_activity	4	2
GO:0070296_sarcoplasmic_reticulum_calcium_ion_transport	4	2
GO:0070527_platelet_aggregation	4	2
GO:0071277_cellular_response_to_calcium_ion	4	2
GO:0071674_mononuclear_cell_migration	4	2
GO:0071675_regulation_of_mononuclear_cell_migration	4	2
GO:0090075_relaxation_of_muscle	4	2
GO:0090184_positive_regulation_of_kidney_development	4	2
GO:2000272_negative_regulation_of_receptor_activity	4	2
GO:0004930_G-protein_coupled_receptor_activity	170	33	1.2246	-0.915639	0.323343
GO:0006662_glycerol_ether_metabolic_process	69	15	1.37143	-0.915487	0.323505
GO:0018904_organic_ether_metabolic_process	69	15	1.37143	-0.915487	0.323505
GO:0051338_regulation_of_transferase_activity	345	63	1.152	-0.913487	0.323675
GO:0009581_detection_of_external_stimulus	32	8	1.57714	-0.912826	0.325145
GO:0060401_cytosolic_calcium_ion_transport	32	8	1.57714	-0.912826	0.325145
GO:0000722_telomere_maintenance_via_recombination	22	6	1.72052	-0.911717	0.328288
GO:0004180_carboxypeptidase_activity	22	6	1.72052	-0.911717	0.328288
GO:0042439_ethanolamine-containing_compound_metabolic_process	22	6	1.72052	-0.911717	0.328288
GO:0046915_transition_metal_ion_transmembrane_transporter_activity	22	6	1.72052	-0.911717	0.328288
GO:0051208_sequestering_of_calcium_ion	22	6	1.72052	-0.911717	0.328288
GO:0001666_response_to_hypoxia	119	24	1.27232	-0.911486	0.328262
GO:0006916_anti-apoptosis	199	38	1.20465	-0.910058	0.328194
GO:0000070_mitotic_sister_chromatid_segregation	27	7	1.63555	-0.909019	0.329746
GO:0005504_fatty_acid_binding	27	7	1.63555	-0.909019	0.329746
GO:0045638_negative_regulation_of_myeloid_cell_differentiation	27	7	1.63555	-0.909019	0.329746
GO:0051238_sequestering_of_metal_ion	27	7	1.63555	-0.909019	0.329746
GO:0000922_spindle_pole	53	12	1.42835	-0.908417	0.330433
GO:0033036_macromolecule_localization	1044	179	1.08164	-0.906879	0.330247
GO:0003013_circulatory_system_process	159	31	1.22997	-0.904093	0.330548
GO:0008015_blood_circulation	159	31	1.22997	-0.904093	0.330548
GO:0004866_endopeptidase_inhibitor_activity	75	16	1.34583	-0.894211	0.333603
GO:0009636_response_to_toxin	48	11	1.44571	-0.893117	0.334497
GO:0031968_organelle_outer_membrane	103	21	1.28621	-0.885049	0.335876
GO:0045859_regulation_of_protein_kinase_activity	323	59	1.15234	-0.884944	0.335687
GO:0042325_regulation_of_phosphorylation	436	78	1.1286	-0.88081	0.336311
GO:0006302_double-strand_break_repair	59	13	1.39002	-0.880318	0.336589
GO:0045785_positive_regulation_of_cell_adhesion	59	13	1.39002	-0.880318	0.336589
GO:0050866_negative_regulation_of_cell_activation	43	10	1.46711	-0.878576	0.338023
GO:0016616_oxidoreductase_activity__acting_on_the_CH-OH_group_of_donors__NAD_or_NADP_as_acceptor	70	15	1.35183	-0.875628	0.33936
GO:0016853_isomerase_activity	109	22	1.27329	-0.872955	0.339823
GO:0051716_cellular_response_to_stimulus	1054	180	1.07736	-0.867429	0.340571
GO:0002377_immunoglobulin_production	38	9	1.49413	-0.865143	0.341288
GO:0002695_negative_regulation_of_leukocyte_activation	38	9	1.49413	-0.865143	0.341288
GO:0007162_negative_regulation_of_cell_adhesion	38	9	1.49413	-0.865143	0.341288
GO:0015698_inorganic_anion_transport	38	9	1.49413	-0.865143	0.341288
GO:0044236_multicellular_organismal_metabolic_process	38	9	1.49413	-0.865143	0.341288
GO:0032559_adenyl_ribonucleotide_binding	1097	187	1.07539	-0.865072	0.341084
GO:0043549_regulation_of_kinase_activity	336	61	1.14531	-0.864269	0.341165
GO:0007266_Rho_protein_signal_transduction	115	23	1.26171	-0.862105	0.342327
GO:0002792_negative_regulation_of_peptide_secretion	13	4	1.9411	-0.861165	0.349616
GO:0016894_endonuclease_activity__active_with_either_ribo-_or_deoxyribonucleic_acids_and_producing_3'-phosphomonoes	13	4	1.9411	-0.861165	0.349616
GO:0019400_alditol_metabolic_process	13	4	1.9411	-0.861165	0.349616
GO:0030545_receptor_regulator_activity	13	4	1.9411	-0.861165	0.349616
GO:0045124_regulation_of_bone_resorption	13	4	1.9411	-0.861165	0.349616
GO:0050848_regulation_of_calcium-mediated_signaling	13	4	1.9411	-0.861165	0.349616
GO:0007611_learning_or_memory	65	14	1.35877	-0.856975	0.350566
GO:0044259_multicellular_organismal_macromolecule_metabolic_process	33	8	1.52935	-0.853375	0.353403
GO:0051084_'de_novo'_posttranslational_protein_folding	33	8	1.52935	-0.853375	0.353403
GO:0005575_cellular_component	10372	1655	1.00662	-0.851652	0.353528
GO:0007051_spindle_organization	49	11	1.41621	-0.845809	0.356085
GO:0000724_double-strand_break_repair_via_homologous_recombination	28	7	1.57714	-0.844214	0.357534
GO:0000725_recombinational_repair	28	7	1.57714	-0.844214	0.357534
GO:0000819_sister_chromatid_segregation	28	7	1.57714	-0.844214	0.357534
GO:0004721_phosphoprotein_phosphatase_activity	127	25	1.24184	-0.84349	0.357475
GO:0006790_sulfur_compound_metabolic_process	110	22	1.26171	-0.842513	0.357544
GO:0004435_phosphoinositide_phospholipase_C_activity	18	5	1.75238	-0.842298	0.362243
GO:0008207_C21-steroid_hormone_metabolic_process	18	5	1.75238	-0.842298	0.362243
GO:0030032_lamellipodium_assembly	18	5	1.75238	-0.842298	0.362243
GO:0042752_regulation_of_circadian_rhythm	18	5	1.75238	-0.842298	0.362243
GO:0030031_cell_projection_assembly	82	17	1.30787	-0.840328	0.362355
GO:0002455_humoral_immune_response_mediated_by_circulating_immunoglobulin	23	6	1.64571	-0.83937	0.364174
GO:0006970_response_to_osmotic_stress	23	6	1.64571	-0.83937	0.364174
GO:0008334_histone_mRNA_metabolic_process	23	6	1.64571	-0.83937	0.364174
GO:0015909_long-chain_fatty_acid_transport	23	6	1.64571	-0.83937	0.364174
GO:0030193_regulation_of_blood_coagulation	23	6	1.64571	-0.83937	0.364174
GO:0030666_endocytic_vesicle_membrane	23	6	1.64571	-0.83937	0.364174
GO:0042311_vasodilation	23	6	1.64571	-0.83937	0.364174
GO:0043498_cell_surface_binding	23	6	1.64571	-0.83937	0.364174
GO:0051493_regulation_of_cytoskeleton_organization	116	23	1.25084	-0.832744	0.366572
GO:0006732_coenzyme_metabolic_process	145	28	1.21821	-0.82151	0.369854
GO:0006518_peptide_metabolic_process	55	12	1.37641	-0.819537	0.37102
GO:0043523_regulation_of_neuron_apoptosis	66	14	1.33818	-0.817747	0.371628
GO:0008284_positive_regulation_of_cell_proliferation	333	60	1.13668	-0.814613	0.372037
GO:0032318_regulation_of_Ras_GTPase_activity	94	19	1.27513	-0.813661	0.372287
GO:0004702_receptor_signaling_protein_serine_threonine_kinase_activity	39	9	1.45582	-0.812928	0.372966
GO:0009895_negative_regulation_of_catabolic_process	39	9	1.45582	-0.812928	0.372966
GO:0040014_regulation_of_multicellular_organism_growth	39	9	1.45582	-0.812928	0.372966
GO:0051048_negative_regulation_of_secretion	39	9	1.45582	-0.812928	0.372966
GO:0044433_cytoplasmic_vesicle_part	198	37	1.17887	-0.802622	0.374908
GO:0050795_regulation_of_behavior	50	11	1.38788	-0.800817	0.37603
GO:0000023_maltose_metabolic_process	1	1
GO:0000093_mitotic_telophase	1	1
GO:0000150_recombinase_activity	1	1
GO:0000171_ribonuclease_MRP_activity	1	1
GO:0000221_vacuolar_proton-transporting_V-type_ATPase__V1_domain	1	1
GO:0000429_carbon_catabolite_regulation_of_transcription_from_RNA_polymerase_II_promoter	1	1
GO:0000430_regulation_of_transcription_from_RNA_polymerase_II_promoter_by_glucose	1	1
GO:0000432_positive_regulation_of_transcription_from_RNA_polymerase_II_promoter_by_glucose	1	1
GO:0000436_carbon_catabolite_activation_of_transcription_from_RNA_polymerase_II_promoter	1	1
GO:0000701_purine-specific_mismatch_base_pair_DNA_N-glycosylase_activity	1	1
GO:0000912_assembly_of_actomyosin_apparatus_involved_in_cell_cycle_cytokinesis	1	1
GO:0000915_cytokinesis__actomyosin_contractile_ring_assembly	1	1
GO:0001315_age-dependent_response_to_reactive_oxygen_species	1	1
GO:0001532_interleukin-21_receptor_activity	1	1
GO:0001575_globoside_metabolic_process	1	1
GO:0001682_tRNA_5'-leader_removal	1	1
GO:0001716_L-amino-acid_oxidase_activity	1	1
GO:0001771_immunological_synapse_formation	1	1
GO:0001806_type_IV_hypersensitivity	1	1
GO:0001807_regulation_of_type_IV_hypersensitivity	1	1
GO:0001808_negative_regulation_of_type_IV_hypersensitivity	1	1
GO:0001842_neural_fold_formation	1	1
GO:0001847_opsonin_receptor_activity	1	1
GO:0001850_complement_component_C3a_binding	1	1
GO:0001873_polysaccharide_receptor_activity	1	1
GO:0001874_zymosan_receptor_activity	1	1
GO:0001879_detection_of_yeast	1	1
GO:0001887_selenium_compound_metabolic_process	1	1
GO:0002003_angiotensin_maturation	1	1
GO:0002024_diet_induced_thermogenesis	1	1
GO:0002025_vasodilation_by_norepinephrine-epinephrine_involved_in_regulation_of_systemic_arterial_blood_pressure	1	1
GO:0002084_protein_depalmitoylation	1	1
GO:0002227_innate_immune_response_in_mucosa	1	1
GO:0002309_T_cell_proliferation_involved_in_immune_response	1	1
GO:0002316_follicular_B_cell_differentiation	1	1
GO:0002331_pre-B_cell_allelic_exclusion	1	1
GO:0002385_mucosal_immune_response	1	1
GO:0002430_complement_receptor_mediated_signaling_pathway	1	1
GO:0002432_granuloma_formation	1	1
GO:0002457_T_cell_antigen_processing_and_presentation	1	1
GO:0002528_regulation_of_vascular_permeability_involved_in_acute_inflammatory_response	1	1
GO:0002537_nitric_oxide_production_involved_in_inflammatory_response	1	1
GO:0002545_chronic_inflammatory_response_to_non-antigenic_stimulus	1	1
GO:0002606_positive_regulation_of_dendritic_cell_antigen_processing_and_presentation	1	1
GO:0002693_positive_regulation_of_cellular_extravasation	1	1
GO:0002759_regulation_of_antimicrobial_humoral_response	1	1
GO:0002775_antimicrobial_peptide_production	1	1
GO:0002777_antimicrobial_peptide_biosynthetic_process	1	1
GO:0002778_antibacterial_peptide_production	1	1
GO:0002780_antibacterial_peptide_biosynthetic_process	1	1
GO:0002784_regulation_of_antimicrobial_peptide_production	1	1
GO:0002786_regulation_of_antibacterial_peptide_production	1	1
GO:0002805_regulation_of_antimicrobial_peptide_biosynthetic_process	1	1
GO:0002807_positive_regulation_of_antimicrobial_peptide_biosynthetic_process	1	1
GO:0002808_regulation_of_antibacterial_peptide_biosynthetic_process	1	1
GO:0002815_biosynthetic_process_of_antibacterial_peptides_active_against_Gram-positive_bacteria	1	1
GO:0002816_regulation_of_biosynthetic_process_of_antibacterial_peptides_active_against_Gram-positive_bacteria	1	1
GO:0002865_negative_regulation_of_acute_inflammatory_response_to_antigenic_stimulus	1	1
GO:0002880_regulation_of_chronic_inflammatory_response_to_non-antigenic_stimulus	1	1
GO:0002882_positive_regulation_of_chronic_inflammatory_response_to_non-antigenic_stimulus	1	1
GO:0002884_negative_regulation_of_hypersensitivity	1	1
GO:0003068_regulation_of_systemic_arterial_blood_pressure_by_acetylcholine	1	1
GO:0003069_vasodilation_by_acetylcholine_involved_in_regulation_of_systemic_arterial_blood_pressure	1	1
GO:0003070_regulation_of_systemic_arterial_blood_pressure_by_neurotransmitter	1	1
GO:0003215_cardiac_right_ventricle_morphogenesis	1	1
GO:0003692_left-handed_Z-DNA_binding	1	1
GO:0003717_RNA_polymerase_II_transcription_termination_factor_activity	1	1
GO:0003829_beta-1_3-galactosyl-O-glycosyl-glycoprotein_beta-1_6-N-acetylglucosaminyltransferase_activity	1	1
GO:0003869_4-nitrophenylphosphatase_activity	1	1
GO:0003875_ADP-ribosylarginine_hydrolase_activity	1	1
GO:0003933_GTP_cyclohydrolase_activity	1	1
GO:0003934_GTP_cyclohydrolase_I_activity	1	1
GO:0003939_L-iditol_2-dehydrogenase_activity	1	1
GO:0003944_N-acetylglucosamine-1-phosphodiester_alpha-N-acetylglucosaminidase_activity	1	1
GO:0003975_UDP-N-acetylglucosamine-dolichyl-phosphate_N-acetylglucosaminephosphotransferase_activity	1	1
GO:0003976_UDP-N-acetylglucosamine-lysosomal-enzyme_N-acetylglucosaminephosphotransferase_activity	1	1
GO:0003978_UDP-glucose_4-epimerase_activity	1	1
GO:0003991_acetylglutamate_kinase_activity	1	1
GO:0004034_aldose_1-epimerase_activity	1	1
GO:0004042_acetyl-CoA:L-glutamate_N-acetyltransferase_activity	1	1
GO:0004060_arylamine_N-acetyltransferase_activity	1	1
GO:0004064_arylesterase_activity	1	1
GO:0004104_cholinesterase_activity	1	1
GO:0004137_deoxycytidine_kinase_activity	1	1
GO:0004139_deoxyribose-phosphate_aldolase_activity	1	1
GO:0004336_galactosylceramidase_activity	1	1
GO:0004346_glucose-6-phosphatase_activity	1	1
GO:0004347_glucose-6-phosphate_isomerase_activity	1	1
GO:0004351_glutamate_decarboxylase_activity	1	1
GO:0004356_glutamate-ammonia_ligase_activity	1	1
GO:0004362_glutathione-disulfide_reductase_activity	1	1
GO:0004363_glutathione_synthase_activity	1	1
GO:0004394_heparan_sulfate_2-O-sulfotransferase_activity	1	1
GO:0004419_hydroxymethylglutaryl-CoA_lyase_activity	1	1
GO:0004463_leukotriene-A4_hydrolase_activity	1	1
GO:0004471_malate_dehydrogenase_(decarboxylating)_activity	1	1
GO:0004502_kynurenine_3-monooxygenase_activity	1	1
GO:0004531_deoxyribonuclease_II_activity	1	1
GO:0004557_alpha-galactosidase_activity	1	1
GO:0004565_beta-galactosidase_activity	1	1
GO:0004567_beta-mannosidase_activity	1	1
GO:0004578_chitobiosyldiphosphodolichol_beta-mannosyltransferase_activity	1	1
GO:0004595_pantetheine-phosphate_adenylyltransferase_activity	1	1
GO:0004611_phosphoenolpyruvate_carboxykinase_activity	1	1
GO:0004613_phosphoenolpyruvate_carboxykinase_(GTP)_activity	1	1
GO:0004618_phosphoglycerate_kinase_activity	1	1
GO:0004632_phosphopantothenate--cysteine_ligase_activity	1	1
GO:0004728_receptor_signaling_protein_tyrosine_phosphatase_activity	1	1
GO:0004730_pseudouridylate_synthase_activity	1	1
GO:0004736_pyruvate_carboxylase_activity	1	1
GO:0004743_pyruvate_kinase_activity	1	1
GO:0004772_sterol_O-acyltransferase_activity	1	1
GO:0004788_thiamine_diphosphokinase_activity	1	1
[truncated: 10,520 more rows]

## Sheet: Patients CA<FA
HYPERLINKED GO CATEGORY	TOTAL GENES	CHANGED GENES	ENRICHMENT	LOG10(p)	FALSE DISCOVERY RATE
GO:0032501_multicellular_organismal_process	2809	368	1.53375	-21.2148	0
GO:0048856_anatomical_structure_development	1941	272	1.6406	-18.5543	0
GO:0009653_anatomical_structure_morphogenesis	979	166	1.98511	-18.4742	0
GO:0043292_contractile_fiber	81	37	5.34781	-18.2138	0
GO:0030016_myofibril	75	35	5.46344	-17.6329	0
GO:0061061_muscle_structure_development	210	61	3.40071	-17.5777	0
GO:0048731_system_development	1769	250	1.65452	-17.2917	0
GO:0007275_multicellular_organismal_development	2106	283	1.57321	-16.7604	0
GO:0044449_contractile_fiber_part	75	34	5.30734	-16.6551	0
GO:0030054_cell_junction	328	77	2.74838	-16.1277	0
GO:0003779_actin_binding	233	62	3.11526	-15.8069	0
GO:0005886_plasma_membrane	2111	280	1.55285	-15.7541	0
GO:0008092_cytoskeletal_protein_binding	390	85	2.55161	-15.6782	0
GO:0032502_developmental_process	2315	300	1.51715	-15.6338	0
GO:0071944_cell_periphery	2155	284	1.54287	-15.6319	0
GO:0007517_muscle_organ_development	159	48	3.5343	-14.6565	0
GO:0001501_skeletal_system_development	195	54	3.24204	-14.6276	0
GO:0003008_system_process	691	121	2.05006	-14.3672	0
GO:0030017_sarcomere	64	29	5.3049	-14.2856	0
GO:0003012_muscle_system_process	144	44	3.57725	-13.6916	0
GO:0006936_muscle_contraction	133	42	3.69706	-13.6499	0
GO:0048468_cell_development	658	115	2.04612	-13.5871	0
GO:0007399_nervous_system_development	862	139	1.88785	-13.5131	0
GO:0048513_organ_development	1164	173	1.74001	-13.5039	0
GO:0044459_plasma_membrane_part	1185	175	1.72894	-13.4074	0
GO:0005856_cytoskeleton	1005	154	1.79397	-13.0692	0
GO:0009888_tissue_development	536	98	2.14053	-12.8138	0
GO:0009887_organ_morphogenesis	365	75	2.40562	-12.4645	0
GO:0030154_cell_differentiation	1297	183	1.65185	-12.1603	0
GO:0070161_anchoring_junction	128	39	3.56709	-12.1582	0
GO:0030182_neuron_differentiation	483	89	2.15726	-11.8515	0
GO:0048705_skeletal_system_morphogenesis	88	31	4.12419	-11.6443	0
GO:0005912_adherens_junction	121	37	3.57994	-11.6184	0
GO:0048869_cellular_developmental_process	1326	184	1.62455	-11.5616	0
GO:0048699_generation_of_neurons	516	92	2.08736	-11.3933	0
GO:0043565_sequence-specific_DNA_binding	368	73	2.32239	-11.3568	0
GO:0000904_cell_morphogenesis_involved_in_differentiation	349	70	2.34818	-11.1409	0
GO:0022008_neurogenesis	549	95	2.02587	-10.9831	0
GO:0032989_cellular_component_morphogenesis	421	79	2.19687	-10.9659	0
GO:0030018_Z_disc	35	18	6.02093	-10.2507	0
GO:0000902_cell_morphogenesis	399	74	2.17129	-10.0484	0
GO:0015629_actin_cytoskeleton	207	48	2.71475	-10.0282	0
GO:0042692_muscle_cell_differentiation	110	32	3.40578	-9.50774	0
GO:0044057_regulation_of_system_process	180	43	2.79676	-9.47899	0
GO:0007166_cell_surface_receptor_linked_signaling_pathway	1147	157	1.60249	-9.33887	0
GO:0051239_regulation_of_multicellular_organismal_process	736	112	1.78156	-9.28518	0
GO:0030055_cell-substrate_junction	89	28	3.68322	-9.26235	0
GO:0031674_I_band	39	18	5.4034	-9.2561	0
GO:0030030_cell_projection_organization	457	79	2.02381	-9.16647	0
GO:0048666_neuron_development	401	72	2.10207	-9.13422	0
GO:0023052_signaling	2520	292	1.35657	-8.97118	0
GO:0048858_cell_projection_morphogenesis	330	62	2.19957	-8.72461	0
GO:0060537_muscle_tissue_development	124	33	3.11567	-8.68084	0
GO:0031175_neuron_projection_development	363	66	2.12861	-8.64236	0
GO:0048812_neuron_projection_morphogenesis	309	59	2.23539	-8.60318	0
GO:0032990_cell_part_morphogenesis	334	62	2.17322	-8.51132	0
GO:0048667_cell_morphogenesis_involved_in_neuron_differentiation	303	58	2.24101	-8.50889	0
GO:0048706_embryonic_skeletal_system_development	52	20	4.50283	-8.50195	0
GO:0072358_cardiovascular_system_development	392	69	2.06074	-8.39804	0
GO:0072359_circulatory_system_development	392	69	2.06074	-8.39804	0
GO:0005924_cell-substrate_adherens_junction	85	26	3.58108	-8.35361	0
GO:0007409_axonogenesis	286	55	2.25142	-8.17144	0
GO:0014706_striated_muscle_tissue_development	117	31	3.10195	-8.14291	0
GO:0051216_cartilage_development	65	22	3.96249	-8.07228	0
GO:0005925_focal_adhesion	82	25	3.56932	-8.02399	0
GO:0001071_nucleic_acid_binding_transcription_factor_activity	570	89	1.82799	-7.9792	0
GO:0003700_sequence-specific_DNA_binding_transcription_factor_activity	570	89	1.82799	-7.9792	0
GO:0030528_transcription_regulator_activity	632	96	1.77833	-7.95355	0
GO:0042995_cell_projection	502	81	1.88904	-7.9482	0
GO:0009790_embryo_development	439	73	1.94678	-7.76235	0
GO:0005911_cell-cell_junction	115	30	3.0541	-7.73109	0
GO:0050793_regulation_of_developmental_process	551	86	1.82728	-7.71518	0
GO:0030029_actin_filament-based_process	250	49	2.29464	-7.61688	0
GO:0048568_embryonic_organ_development	139	33	2.77945	-7.34841	0
GO:0045595_regulation_of_cell_differentiation	405	67	1.93677	-7.07659	0
GO:0060284_regulation_of_cell_development	186	39	2.45477	-6.98733	0
GO:0048598_embryonic_morphogenesis	218	43	2.30925	-6.83849	0
GO:0065007_biological_regulation	5051	507	1.17514	-6.77551	0
GO:0030048_actin_filament-based_movement	33	14	4.96676	-6.75737	0
GO:0007155_cell_adhesion	544	82	1.76471	-6.70504	0
GO:0022610_biological_adhesion	544	82	1.76471	-6.70504	0
GO:0048523_negative_regulation_of_cellular_process	1514	183	1.41509	-6.62636	0
GO:0008307_structural_constituent_of_muscle	25	12	5.61954	-6.59003	0
GO:0048562_embryonic_organ_morphogenesis	83	23	3.24421	-6.58583	0
GO:2000026_regulation_of_multicellular_organismal_development	460	72	1.83246	-6.58165	0
GO:0030049_muscle_filament_sliding	21	11	6.13243	-6.57804	0
GO:0033275_actin-myosin_filament_sliding	21	11	6.13243	-6.57804	0
GO:0070252_actin-mediated_cell_contraction	21	11	6.13243	-6.57804	0
GO:0016323_basolateral_plasma_membrane	164	35	2.49852	-6.52902	0
GO:0048704_embryonic_skeletal_system_morphogenesis	39	15	4.50283	-6.52468	0
GO:0016055_Wnt_receptor_signaling_pathway	158	34	2.51931	-6.44983	0
GO:0040011_locomotion	633	91	1.68305	-6.43188	0
GO:0048519_negative_regulation_of_biological_process	1616	192	1.39097	-6.41422	0
GO:0023033_signaling_pathway	1960	225	1.34396	-6.34692	0
GO:0007411_axon_guidance	212	41	2.26416	-6.30956	0
GO:0043009_chordate_embryonic_development	268	48	2.09684	-6.23701	0
GO:0045202_synapse	199	39	2.29441	-6.18446	0
GO:0009792_embryo_development_ending_in_birth_or_egg_hatching	271	48	2.07363	-6.09106	0
GO:0048729_tissue_morphogenesis	203	39	2.2492	-5.95601	0
GO:0032432_actin_filament_bundle	28	12	5.01744	-5.92788	0
GO:0007010_cytoskeleton_organization	417	65	1.82489	-5.92773	0
GO:0044430_cytoskeletal_part	678	94	1.62315	-5.91104	0
GO:0007417_central_nervous_system_development	284	49	2.01993	-5.86059	0
GO:0034329_cell_junction_assembly	104	25	2.81427	-5.82604	0
GO:0051146_striated_muscle_cell_differentiation	80	21	3.07318	-5.6471	0
GO:0007420_brain_development	201	38	2.21333	-5.64191	0
GO:0007167_enzyme_linked_receptor_protein_signaling_pathway	541	78	1.68794	-5.62649	0
GO:0034330_cell_junction_organization	114	26	2.6701	-5.57164	0
GO:0042641_actomyosin	30	12	4.68295	-5.544	0
GO:0065008_regulation_of_biological_quality	1387	165	1.39273	-5.53579	0
GO:0001725_stress_fiber	26	11	4.95312	-5.41141	0
GO:0050789_regulation_of_biological_process	4742	471	1.16284	-5.40778	0
GO:0051271_negative_regulation_of_cellular_component_movement	58	17	3.43147	-5.39086	0
GO:0009952_anterior_posterior_pattern_formation	96	23	2.80489	-5.38326	0
GO:0060348_bone_development	31	12	4.53188	-5.36632	0
GO:0007507_heart_development	183	35	2.23911	-5.36257	0
GO:0005509_calcium_ion_binding	355	56	1.8468	-5.34386	0
GO:0048646_anatomical_structure_formation_involved_in_morphogenesis	358	56	1.83132	-5.23067	0
GO:0055002_striated_muscle_cell_development	54	16	3.46885	-5.17596	0
GO:0030036_actin_cytoskeleton_organization	226	40	2.0721	-5.16826	0
GO:0032879_regulation_of_localization	584	81	1.6238	-5.16249	0
GO:0045664_regulation_of_neuron_differentiation	120	26	2.5366	-5.13599	0
GO:0050767_regulation_of_neurogenesis	142	29	2.39094	-5.11856	0
GO:0051128_regulation_of_cellular_component_organization	540	76	1.6477	-5.1045	8.1e-05
GO:0045944_positive_regulation_of_transcription_from_RNA_polymerase_II_promoter	269	45	1.95848	-5.06775	8e-05
GO:0055001_muscle_cell_development	61	17	3.26271	-5.0633	7.9e-05
GO:0042383_sarcolemma	55	16	3.40578	-5.06209	7.9e-05
GO:0048738_cardiac_muscle_tissue_development	44	14	3.72507	-4.99795	7.8e-05
GO:0003013_circulatory_system_process	159	31	2.28257	-4.99526	7.7e-05
GO:0008015_blood_circulation	159	31	2.28257	-4.99526	7.7e-05
GO:0045597_positive_regulation_of_cell_differentiation	190	35	2.15662	-4.98613	7.6e-05
GO:0007519_skeletal_muscle_tissue_development	68	18	3.09901	-4.98206	7.6e-05
GO:0019838_growth_factor_binding	81	20	2.89071	-4.9702	7.5e-05
GO:0090066_regulation_of_anatomical_structure_size	322	51	1.85427	-4.96806	7.5e-05
GO:0051254_positive_regulation_of_RNA_metabolic_process	374	57	1.78428	-4.96469	7.4e-05
GO:0045941_positive_regulation_of_transcription	463	67	1.69416	-4.95894	7.4e-05
GO:0019199_transmembrane_receptor_protein_kinase_activity	56	16	3.34496	-4.95137	7.3e-05
GO:0045893_positive_regulation_of_transcription__DNA-dependent	366	56	1.79129	-4.93861	7.2e-05
GO:0010628_positive_regulation_of_gene_expression	482	69	1.67595	-4.9303	7.2e-05
GO:0006357_regulation_of_transcription_from_RNA_polymerase_II_promoter	584	80	1.60375	-4.90284	7.1e-05
GO:0060538_skeletal_muscle_organ_development	69	18	3.0541	-4.88636	7.1e-05
GO:0090257_regulation_of_muscle_system_process	57	16	3.28628	-4.84369	0.000141
GO:0050794_regulation_of_cellular_process	4463	442	1.15946	-4.77392	0.00021
GO:0044420_extracellular_matrix_part	77	19	2.88883	-4.74757	0.000208
GO:0051960_regulation_of_nervous_system_development	156	30	2.25142	-4.73265	0.000207
GO:0016481_negative_regulation_of_transcription	408	60	1.72167	-4.71028	0.000205
GO:0060349_bone_morphogenesis	25	10	4.68295	-4.70791	0.000204
GO:0045211_postsynaptic_membrane	65	17	3.06193	-4.66375	0.000203
GO:0034702_ion_channel_complex	79	19	2.8157	-4.57811	0.00047
GO:0016529_sarcoplasmic_reticulum	31	11	4.15423	-4.54498	0.000533
GO:0001944_vasculature_development	265	43	1.89969	-4.5373	0.00053
GO:0007154_cell_communication	1007	122	1.41837	-4.51267	0.000526
GO:0000122_negative_regulation_of_transcription_from_RNA_polymerase_II_promoter	224	38	1.98607	-4.51091	0.000523
GO:0008285_negative_regulation_of_cell_proliferation	283	45	1.8616	-4.49601	0.000519
GO:0043005_neuron_projection	233	39	1.9596	-4.478	0.000516
GO:0031328_positive_regulation_of_cellular_biosynthetic_process	563	76	1.58039	-4.46098	0.000513
GO:0016010_dystrophin-associated_glycoprotein_complex	13	7	6.30397	-4.45386	0.00051
GO:0001568_blood_vessel_development	259	42	1.89849	-4.43912	0.000506
GO:0004714_transmembrane_receptor_protein_tyrosine_kinase_activity	43	13	3.53944	-4.41577	0.000503
GO:0010769_regulation_of_cell_morphogenesis_involved_in_differentiation	81	19	2.74617	-4.41548	0.000497
GO:0022604_regulation_of_cell_morphogenesis	81	19	2.74617	-4.41548	0.000497
GO:0006928_cellular_component_movement	472	66	1.63705	-4.41281	0.000494
GO:0006937_regulation_of_muscle_contraction	49	14	3.34496	-4.40474	0.000491
GO:0045934_negative_regulation_of_nucleobase__nucleoside__nucleotide_and_nucleic_acid_metabolic_process	454	64	1.65038	-4.40372	0.000485
GO:0050877_neurological_system_process	454	64	1.65038	-4.40372	0.000485
GO:0016528_sarcoplasm	32	11	4.02441	-4.39665	0.000482
GO:0007267_cell-cell_signaling	428	61	1.66857	-4.36437	0.000479
GO:0010629_negative_regulation_of_gene_expression	456	64	1.64314	-4.34498	0.000536
GO:0003002_regionalization	140	27	2.25785	-4.34326	0.000592
GO:0010557_positive_regulation_of_macromolecule_biosynthetic_process	531	72	1.58744	-4.31672	0.000588
GO:0022603_regulation_of_anatomical_structure_morphogenesis	196	34	2.03087	-4.30023	0.000581
GO:0051270_regulation_of_cellular_component_movement	196	34	2.03087	-4.30023	0.000581
GO:0040007_growth	403	58	1.68493	-4.29842	0.000578
GO:0043296_apical_junction_complex	50	14	3.27806	-4.29716	0.000575
GO:2000113_negative_regulation_of_cellular_macromolecule_biosynthetic_process	467	65	1.6295	-4.29224	0.000571
GO:0045935_positive_regulation_of_nucleobase__nucleoside__nucleotide_and_nucleic_acid_metabolic_process	523	71	1.58934	-4.28089	0.000568
GO:0009891_positive_regulation_of_biosynthetic_process	570	76	1.56098	-4.2781	0.000565
GO:0009605_response_to_external_stimulus	646	84	1.52232	-4.27735	0.000562
GO:0051173_positive_regulation_of_nitrogen_compound_metabolic_process	542	73	1.57682	-4.27294	0.000559
GO:0005887_integral_to_plasma_membrane	637	83	1.52545	-4.2639	0.000556
GO:0031327_negative_regulation_of_cellular_biosynthetic_process	496	68	1.60504	-4.25608	0.000718
GO:0031226_intrinsic_to_plasma_membrane	647	84	1.51997	-4.25332	0.000714
GO:0051172_negative_regulation_of_nitrogen_compound_metabolic_process	460	64	1.62885	-4.22934	0.00071
GO:0005865_striated_muscle_thin_filament	10	6	7.02442	-4.22579	0.000761
GO:0034703_cation_channel_complex	57	15	3.08089	-4.21741	0.000757
GO:0007178_transmembrane_receptor_protein_serine_threonine_kinase_signaling_pathway	120	24	2.34147	-4.18869	0.000806
GO:0019226_transmission_of_nerve_impulse	240	39	1.90245	-4.1851	0.000802
GO:0016477_cell_migration	390	56	1.68106	-4.14196	0.000851
GO:0043062_extracellular_structure_organization	121	24	2.32212	-4.12853	0.000847
GO:0042127_regulation_of_cell_proliferation	624	81	1.51971	-4.11655	0.001053
GO:0042221_response_to_chemical_stimulus	1335	152	1.33297	-4.09656	0.001047
GO:0048736_appendage_development	65	16	2.88181	-4.07752	0.00114
GO:0060173_limb_development	65	16	2.88181	-4.07752	0.00114
GO:0031032_actomyosin_structure_organization	19	8	4.92942	-4.05329	0.001186
GO:0048870_cell_motility	402	57	1.66	-4.05272	0.001173
GO:0051674_localization_of_cell	402	57	1.66	-4.05272	0.001173
GO:0016327_apicolateral_plasma_membrane	53	14	3.09251	-3.99354	0.001218
GO:0051094_positive_regulation_of_developmental_process	262	41	1.83207	-3.99078	0.001263
GO:0044456_synapse_part	131	25	2.23423	-3.98941	0.001357
GO:0007389_pattern_specification_process	195	33	1.98125	-3.97594	0.00135
GO:0010558_negative_regulation_of_macromolecule_biosynthetic_process	488	66	1.58337	-3.96816	0.001343
GO:0016020_membrane	4390	429	1.14407	-3.95521	0.001337
GO:0040013_negative_regulation_of_locomotion	60	15	2.92684	-3.94064	0.001379
GO:0009890_negative_regulation_of_biosynthetic_process	508	68	1.56713	-3.93493	0.001373
GO:0030336_negative_regulation_of_cell_migration	54	14	3.03524	-3.89823	0.00165
GO:2000146_negative_regulation_of_cell_motility	54	14	3.03524	-3.89823	0.00165
GO:0035107_appendage_morphogenesis	61	15	2.87886	-3.85321	0.001731
GO:0035108_limb_morphogenesis	61	15	2.87886	-3.85321	0.001731
GO:0016049_cell_growth	223	36	1.88998	-3.85026	0.001722
GO:0030326_embryonic_limb_morphogenesis	55	14	2.98006	-3.80566	0.001754
GO:0035113_embryonic_appendage_morphogenesis	55	14	2.98006	-3.80566	0.001754
GO:0008283_cell_proliferation	844	102	1.41487	-3.79748	0.001745
GO:0006935_chemotaxis	338	49	1.69722	-3.79744	0.001729
GO:0042330_taxis	338	49	1.69722	-3.79744	0.001729
GO:0009725_response_to_hormone_stimulus	393	55	1.63844	-3.77983	0.001767
GO:0005929_cilium	83	18	2.53895	-3.74627	0.001759
GO:0007423_sensory_organ_development	144	26	2.11383	-3.71425	0.001889
GO:0000267_cell_fraction	730	90	1.44337	-3.70136	0.001881
GO:0001558_regulation_of_cell_growth	177	30	1.9843	-3.6811	0.002603
GO:0008361_regulation_of_cell_size	236	37	1.83548	-3.67591	0.002591
GO:0051253_negative_regulation_of_RNA_metabolic_process	333	48	1.68755	-3.67218	0.002579
GO:0043034_costamere	12	6	5.85368	-3.64749	0.002883
GO:0022836_gated_channel_activity	122	23	2.20713	-3.63643	0.00287
GO:0005626_insoluble_fraction	549	71	1.51407	-3.62374	0.002902
GO:0032535_regulation_of_cellular_component_size	281	42	1.74986	-3.62367	0.002889
GO:0060351_cartilage_development_involved_in_endochondral_bone_morphogenesis	5	4	9.3659	-3.608	0.003363
GO:0060485_mesenchyme_development	64	15	2.74391	-3.60417	0.003392
GO:0045892_negative_regulation_of_transcription__DNA-dependent	327	47	1.68271	-3.57858	0.003465
GO:0005516_calmodulin_binding	93	19	2.39183	-3.56349	0.003537
GO:0009719_response_to_endogenous_stimulus	429	58	1.58281	-3.55006	0.003565
GO:0048747_muscle_fiber_development	45	12	3.12196	-3.54396	0.003593
GO:0005261_cation_channel_activity	116	22	2.22036	-3.54219	0.003578
GO:0048518_positive_regulation_of_biological_process	1773	190	1.2546	-3.53285	0.003562
GO:0010720_positive_regulation_of_cell_development	65	15	2.7017	-3.5253	0.003932
GO:0006468_protein_phosphorylation	623	78	1.46577	-3.47916	0.003915
GO:0001503_ossification	133	24	2.11261	-3.47031	0.003941
GO:0048589_developmental_growth	110	21	2.23504	-3.44827	0.004051
GO:0001837_epithelial_to_mesenchymal_transition	34	10	3.44334	-3.41308	0.004184
GO:0060021_palate_development	34	10	3.44334	-3.41308	0.004184
GO:0030239_myofibril_assembly	13	6	5.4034	-3.41113	0.0045
GO:0005604_basement_membrane	53	13	2.87162	-3.40259	0.004523
GO:0006793_phosphorus_metabolic_process	967	112	1.35597	-3.39042	0.004527
GO:0006796_phosphate_metabolic_process	967	112	1.35597	-3.39042	0.004527
GO:0051093_negative_regulation_of_developmental_process	201	32	1.86386	-3.37846	0.00459
GO:0005523_tropomyosin_binding	9	5	6.50409	-3.37332	0.004898
GO:0010718_positive_regulation_of_epithelial_to_mesenchymal_transition	18	7	4.55286	-3.35136	0.005121
GO:0010770_positive_regulation_of_cell_morphogenesis_involved_in_differentiation	18	7	4.55286	-3.35136	0.005121
GO:0021675_nerve_development	18	7	4.55286	-3.35136	0.005121
GO:0019219_regulation_of_nucleobase__nucleoside__nucleotide_and_nucleic_acid_metabolic_process	2187	227	1.21517	-3.34733	0.005141
GO:0044463_cell_projection_part	211	33	1.83101	-3.32303	0.0052
GO:0048741_skeletal_muscle_fiber_development	41	11	3.141	-3.31801	0.005259
GO:0005581_collagen	29	9	3.63332	-3.31353	0.005238
GO:0048514_blood_vessel_morphogenesis	220	34	1.80932	-3.30912	0.005217
GO:0022843_voltage-gated_cation_channel_activity	61	14	2.68694	-3.30173	0.005236
GO:0010033_response_to_organic_substance	723	87	1.40877	-3.24808	0.005529
GO:0031325_positive_regulation_of_cellular_metabolic_process	793	94	1.38776	-3.24791	0.005508
GO:0031326_regulation_of_cellular_biosynthetic_process	2196	227	1.21019	-3.24317	0.005525
GO:0030334_regulation_of_cell_migration	179	29	1.89672	-3.24259	0.005504
GO:0031323_regulation_of_cellular_metabolic_process	2768	279	1.18004	-3.24159	0.005521
GO:0040012_regulation_of_locomotion	196	31	1.85168	-3.2415	0.005538
GO:0048522_positive_regulation_of_cellular_process	1614	173	1.25488	-3.2399	0.005517
GO:0010717_regulation_of_epithelial_to_mesenchymal_transition	24	8	3.90246	-3.23288	0.005534
GO:0043589_skin_morphogenesis	3	3
GO:0060831_smoothened_signaling_pathway_involved_in_dorsal_ventral_neural_tube_patterning	3	3
GO:0010646_regulation_of_cell_communication	636	78	1.43581	-3.2061	0.005627
GO:0045666_positive_regulation_of_neuron_differentiation	14	6	5.01744	-3.20053	0.005736
GO:0060350_endochondral_bone_morphogenesis	14	6	5.01744	-3.20053	0.005736
GO:0071844_cellular_component_assembly_at_cellular_level	598	74	1.44874	-3.17952	0.006053
GO:2000145_regulation_of_cell_motility	181	29	1.87577	-3.16228	0.006142
GO:0031143_pseudopodium	6	4	7.80491	-3.1614	0.007201
GO:0005576_extracellular_region	982	112	1.33526	-3.14092	0.007398
GO:0005624_membrane_fraction	522	66	1.48024	-3.13838	0.00737
GO:0031252_cell_leading_edge	140	24	2.00698	-3.13471	0.007343
GO:0005515_protein_binding	5101	483	1.10854	-3.13412	0.007316
GO:0005923_tight_junction	43	11	2.99491	-3.12647	0.007372
GO:0070160_occluding_junction	43	11	2.99491	-3.12647	0.007372
GO:0009889_regulation_of_biosynthetic_process	2207	227	1.20416	-3.11869	0.007418
GO:0006366_transcription_from_RNA_polymerase_II_promoter	740	88	1.39223	-3.1156	0.007428
GO:0007268_synaptic_transmission	208	32	1.80113	-3.11449	0.007401
GO:0032386_regulation_of_intracellular_transport	93	18	2.26594	-3.11093	0.00741
GO:0016775_phosphotransferase_activity__nitrogenous_group_as_acceptor	10	5	5.85368	-3.10392	0.007786
GO:0048407_platelet-derived_growth_factor_binding	10	5	5.85368	-3.10392	0.007786
GO:0006941_striated_muscle_contraction	37	10	3.16415	-3.09108	0.007936
GO:0010604_positive_regulation_of_macromolecule_metabolic_process	772	91	1.38001	-3.08127	0.007943
GO:0003015_heart_process	57	13	2.6701	-3.0776	0.008063
GO:0060047_heart_contraction	57	13	2.6701	-3.0776	0.008063
GO:0006939_smooth_muscle_contraction	31	9	3.39891	-3.07727	0.00814
GO:0004713_protein_tyrosine_kinase_activity	102	19	2.18078	-3.03905	0.008392
GO:0001508_regulation_of_action_potential	44	11	2.92684	-3.03582	0.008368
GO:0050808_synapse_organization	44	11	2.92684	-3.03582	0.008368
GO:0080090_regulation_of_primary_metabolic_process	2622	264	1.17877	-3.03227	0.008339
GO:0010464_regulation_of_mesenchymal_cell_proliferation	20	7	4.09758	-3.03067	0.008625
GO:0048644_muscle_organ_morphogenesis	20	7	4.09758	-3.03067	0.008625
GO:0009893_positive_regulation_of_metabolic_process	826	96	1.36066	-3.01999	0.008664
GO:0040008_regulation_of_growth	282	40	1.66062	-3.01845	0.008669
GO:0051252_regulation_of_RNA_metabolic_process	1366	148	1.26844	-3.01113	0.008639
GO:0019222_regulation_of_metabolic_process	2980	296	1.16288	-3.01113	0.008644
GO:0090316_positive_regulation_of_intracellular_protein_transport	38	10	3.08089	-2.99249	0.009122
GO:0071310_cellular_response_to_organic_substance	283	40	1.65475	-2.98842	0.009125
GO:0010975_regulation_of_neuron_projection_development	80	16	2.34147	-2.98604	0.009094
GO:0006355_regulation_of_transcription__DNA-dependent	1326	144	1.27139	-2.98098	0.009064
GO:0019899_enzyme_binding	539	67	1.45528	-2.98017	0.009033
GO:0007422_peripheral_nervous_system_development	26	8	3.60227	-2.97249	0.009103
GO:0005884_actin_filament	32	9	3.2927	-2.96759	0.009046
GO:0051015_actin_filament_binding	32	9	3.2927	-2.96759	0.009046
GO:0055123_digestive_system_development	32	9	3.2927	-2.96759	0.009046
GO:0045596_negative_regulation_of_cell_differentiation	169	27	1.87041	-2.96508	0.009016
GO:0060429_epithelium_development	239	35	1.71447	-2.95609	0.008987
GO:0008016_regulation_of_heart_contraction	45	11	2.8618	-2.94836	0.009023
GO:0014069_postsynaptic_density	52	12	2.7017	-2.92985	0.009091
GO:0007179_transforming_growth_factor_beta_receptor_signaling_pathway	81	16	2.31257	-2.92551	0.009126
GO:0023060_signal_transmission	1812	189	1.22113	-2.91504	0.009129
GO:0016337_cell-cell_adhesion	179	28	1.83132	-2.90883	0.009293
GO:0051171_regulation_of_nitrogen_compound_metabolic_process	2249	229	1.19208	-2.89952	0.009455
GO:0005198_structural_molecule_activity	398	52	1.52961	-2.89917	0.009425
GO:0019904_protein_domain_specific_binding	323	44	1.59481	-2.8957	0.009427
GO:0045449_regulation_of_transcription	1922	199	1.21216	-2.89533	0.009397
GO:0007186_G-protein_coupled_receptor_protein_signaling_pathway	259	37	1.67248	-2.89144	0.009367
GO:0048732_gland_development	129	22	1.9966	-2.89106	0.009338
GO:0021510_spinal_cord_development	21	7	3.90246	-2.88749	0.009497
GO:0031589_cell-substrate_adhesion	121	21	2.03186	-2.88407	0.00953
GO:0023046_signaling_process	1815	189	1.21911	-2.88017	0.009531
GO:0004871_signal_transducer_activity	937	106	1.32442	-2.87524	0.009534
GO:0060089_molecular_transducer_activity	937	106	1.32442	-2.87524	0.009534
GO:0048333_mesodermal_cell_differentiation	11	5	5.32153	-2.87223	0.010433
GO:0007044_cell-substrate_junction_assembly	33	9	3.19292	-2.86299	0.010494
GO:0005811_lipid_particle	16	6	4.39026	-2.83925	0.010982
GO:0033017_sarcoplasmic_reticulum_membrane	16	6	4.39026	-2.83925	0.010982
GO:0021602_cranial_nerve_morphogenesis	7	4	6.68992	-2.82385	0.012979
GO:0043121_neurotrophin_binding	7	4	6.68992	-2.82385	0.012979
GO:0048566_embryonic_digestive_tract_development	7	4	6.68992	-2.82385	0.012979
GO:0003001_generation_of_a_signal_involved_in_cell-cell_signaling	139	23	1.93719	-2.81463	0.012931
GO:0023061_signal_release	139	23	1.93719	-2.81463	0.012931
GO:0010927_cellular_component_assembly_involved_in_morphogenesis	40	10	2.92684	-2.80687	0.013223
GO:0016043_cellular_component_organization	2427	244	1.17701	-2.76668	0.013784
GO:0048041_focal_adhesion_assembly	22	7	3.72507	-2.75401	0.014102
GO:0010605_negative_regulation_of_macromolecule_metabolic_process	670	79	1.38042	-2.74459	0.014149
GO:0001649_osteoblast_differentiation	62	13	2.45477	-2.72004	0.014762
GO:0032388_positive_regulation_of_intracellular_transport	41	10	2.85546	-2.71939	0.014777
GO:0006813_potassium_ion_transport	77	15	2.28066	-2.71409	0.014941
GO:0060415_muscle_tissue_morphogenesis	17	6	4.13201	-2.68245	0.016047
GO:0005488_binding	8046	725	1.05492	-2.67427	0.016029
GO:0005216_ion_channel_activity	160	25	1.82928	-2.65144	0.01739
GO:0031012_extracellular_matrix	231	33	1.67248	-2.64042	0.017602
GO:0016358_dendrite_development	42	10	2.78747	-2.63519	0.017594
GO:0051592_response_to_calcium_ion	42	10	2.78747	-2.63519	0.017594
GO:0060560_developmental_growth_involved_in_morphogenesis	42	10	2.78747	-2.63519	0.017594
GO:0048762_mesenchymal_cell_differentiation	56	12	2.50872	-2.63518	0.01763
GO:0048565_digestive_tract_development	29	8	3.22962	-2.63347	0.017759
GO:0048675_axon_extension	29	8	3.22962	-2.63347	0.017759
GO:0004740_pyruvate_dehydrogenase_(acetyl-transferring)_kinase_activity	4	3
GO:0005030_neurotrophin_receptor_activity	4	3
GO:0007442_hindgut_morphogenesis	4	3
GO:0016012_sarcoglycan_complex	4	3
GO:0033018_sarcoplasmic_reticulum_lumen	4	3
GO:0048539_bone_marrow_development	4	3
GO:0060033_anatomical_structure_regression	4	3
GO:0060484_lung-associated_mesenchyme_development	4	3
GO:0070208_protein_heterotrimerization	4	3
GO:0005913_cell-cell_adherens_junction	23	7	3.56311	-2.62921	0.0182
GO:0010463_mesenchymal_cell_proliferation	23	7	3.56311	-2.62921	0.0182
GO:0008360_regulation_of_cell_shape	49	11	2.62819	-2.62719	0.018205
GO:0010468_regulation_of_gene_expression	2167	219	1.18316	-2.61083	0.018381
GO:0003774_motor_activity	79	15	2.22292	-2.59955	0.018531
GO:0046822_regulation_of_nucleocytoplasmic_transport	79	15	2.22292	-2.59955	0.018531
GO:0031324_negative_regulation_of_cellular_metabolic_process	659	77	1.36793	-2.58208	0.018817
GO:0016459_myosin_complex	36	9	2.92684	-2.5763	0.018911
GO:0046824_positive_regulation_of_nucleocytoplasmic_transport	36	9	2.92684	-2.5763	0.018911
GO:0051017_actin_filament_bundle_assembly	36	9	2.92684	-2.5763	0.018911
GO:0016310_phosphorylation	843	95	1.31934	-2.57525	0.018858
GO:0008217_regulation_of_blood_pressure	57	12	2.46471	-2.56685	0.018867
GO:0030802_regulation_of_cyclic_nucleotide_biosynthetic_process	57	12	2.46471	-2.56685	0.018867
GO:0030808_regulation_of_nucleotide_biosynthetic_process	57	12	2.46471	-2.56685	0.018867
GO:0045761_regulation_of_adenylate_cyclase_activity	43	10	2.72264	-2.55411	0.019231
GO:0048839_inner_ear_development	43	10	2.72264	-2.55411	0.019231
GO:0006599_phosphagen_metabolic_process	8	4	5.85368	-2.55315	0.02144
GO:0006600_creatine_metabolic_process	8	4	5.85368	-2.55315	0.02144
GO:0021513_spinal_cord_dorsal_ventral_patterning	8	4	5.85368	-2.55315	0.02144
GO:0060395_SMAD_protein_signal_transduction	8	4	5.85368	-2.55315	0.02144
GO:0002053_positive_regulation_of_mesenchymal_cell_proliferation	18	6	3.90246	-2.53855	0.022189
GO:0007193_inhibition_of_adenylate_cyclase_activity_by_G-protein_signaling_pathway	18	6	3.90246	-2.53855	0.022189
GO:0006470_protein_dephosphorylation	104	18	2.02628	-2.53831	0.022183
GO:0007160_cell-matrix_adhesion	96	17	2.07318	-2.53443	0.022231
GO:0034764_positive_regulation_of_transmembrane_transport	30	8	3.12196	-2.53199	0.02238
GO:0042307_positive_regulation_of_protein_import_into_nucleus	30	8	3.12196	-2.53199	0.02238
GO:0019717_synaptosome	65	13	2.34147	-2.52771	0.0224
GO:0009892_negative_regulation_of_metabolic_process	713	82	1.34643	-2.52536	0.02234
GO:0007610_behavior	199	29	1.7061	-2.51522	0.022414
GO:0007194_negative_regulation_of_adenylate_cyclase_activity	24	7	3.41465	-2.51221	0.022632
GO:0031280_negative_regulation_of_cyclase_activity	24	7	3.41465	-2.51221	0.022632
GO:0051350_negative_regulation_of_lyase_activity	24	7	3.41465	-2.51221	0.022632
GO:0034704_calcium_channel_complex	13	5	4.50283	-2.49016	0.023963
GO:0042391_regulation_of_membrane_potential	81	15	2.16803	-2.49001	0.023927
GO:0010551_regulation_of_gene-specific_transcription_from_RNA_polymerase_II_promoter	182	27	1.73681	-2.48892	0.023854
GO:0032569_gene-specific_transcription_from_RNA_polymerase_II_promoter	182	27	1.73681	-2.48892	0.023854
GO:0009755_hormone-mediated_signaling_pathway	37	9	2.84774	-2.4888	0.02386
GO:0019228_regulation_of_action_potential_in_neuron	37	9	2.84774	-2.4888	0.02386
GO:0031344_regulation_of_cell_projection_organization	97	17	2.05181	-2.48576	0.023798
GO:0030111_regulation_of_Wnt_receptor_signaling_pathway	89	16	2.10469	-2.48473	0.023763
GO:0030817_regulation_of_cAMP_biosynthetic_process	51	11	2.52512	-2.48198	0.023805
GO:2000112_regulation_of_cellular_macromolecule_biosynthetic_process	2081	210	1.18143	-2.48106	0.023769
GO:0001657_ureteric_bud_development	44	10	2.66077	-2.47598	0.023887
GO:0022838_substrate-specific_channel_activity	165	25	1.77384	-2.4679	0.023852
GO:0051049_regulation_of_transport	417	52	1.45991	-2.4629	0.023893
GO:0030900_forebrain_development	106	18	1.98804	-2.44602	0.024188
GO:0005244_voltage-gated_ion_channel_activity	90	16	2.08131	-2.4346	0.024571
GO:0022832_voltage-gated_channel_activity	90	16	2.08131	-2.4346	0.024571
GO:0007266_Rho_protein_signal_transduction	115	19	1.93426	-2.41448	0.024811
GO:0006171_cAMP_biosynthetic_process	52	11	2.47656	-2.41283	0.024787
GO:0042476_odontogenesis	52	11	2.47656	-2.41283	0.024787
GO:0004672_protein_kinase_activity	449	55	1.43409	-2.40707	0.024975
GO:0030001_metal_ion_transport	276	37	1.56947	-2.40662	0.024913
GO:0030856_regulation_of_epithelial_cell_differentiation	19	6	3.69706	-2.40586	0.025149
GO:0005901_caveola	45	10	2.60164	-2.40064	0.025852
GO:0010001_glial_cell_differentiation	45	10	2.60164	-2.40064	0.025852
GO:0031279_regulation_of_cyclase_activity	45	10	2.60164	-2.40064	0.025852
GO:0007169_transmembrane_receptor_protein_tyrosine_kinase_signaling_pathway	420	52	1.44948	-2.39894	0.025813
GO:0060541_respiratory_system_development	83	15	2.11579	-2.38519	0.026093
GO:0004888_transmembrane_receptor_activity	412	51	1.44921	-2.36163	0.026691
GO:0016564_transcription_repressor_activity	213	30	1.64892	-2.35998	0.026699
GO:0043269_regulation_of_ion_transport	68	13	2.23817	-2.34997	0.026976
GO:0030509_BMP_signaling_pathway	53	11	2.42983	-2.34583	0.027136
GO:0030814_regulation_of_cAMP_metabolic_process	53	11	2.42983	-2.34583	0.027136
GO:0033157_regulation_of_intracellular_protein_transport	76	14	2.15662	-2.33801	0.027433
GO:0060070_canonical_Wnt_receptor_signaling_pathway	84	15	2.0906	-2.33448	0.027609
GO:0007184_SMAD_protein_import_into_nucleus	14	5	4.1812	-2.3296	0.028726
GO:0042490_mechanoreceptor_differentiation	14	5	4.1812	-2.3296	0.028726
GO:0043228_non-membrane-bounded_organelle	2240	223	1.16551	-2.32924	0.028612
GO:0043232_intracellular_non-membrane-bounded_organelle	2240	223	1.16551	-2.32924	0.028612
GO:0002027_regulation_of_heart_rate	9	4	5.20327	-2.3281	0.030212
GO:0005891_voltage-gated_calcium_channel_complex	9	4	5.20327	-2.3281	0.030212
GO:0021511_spinal_cord_patterning	9	4	5.20327	-2.3281	0.030212
GO:0030325_adrenal_gland_development	9	4	5.20327	-2.3281	0.030212
GO:0034446_substrate_adhesion-dependent_cell_spreading	9	4	5.20327	-2.3281	0.030212
GO:0043462_regulation_of_ATPase_activity	9	4	5.20327	-2.3281	0.030212
GO:0051339_regulation_of_lyase_activity	46	10	2.54508	-2.32796	0.030259
GO:0005262_calcium_channel_activity	39	9	2.7017	-2.32446	0.030352
GO:0048878_chemical_homeostasis	346	44	1.4888	-2.32005	0.030328
GO:0007015_actin_filament_organization	109	18	1.93333	-2.31365	0.030327
GO:0030799_regulation_of_cyclic_nucleotide_metabolic_process	61	12	2.30309	-2.31245	0.030326
GO:0060341_regulation_of_cellular_localization	233	32	1.60788	-2.31178	0.030279
GO:0032583_regulation_of_gene-specific_transcription	224	31	1.62022	-2.3057	0.030255
GO:0070887_cellular_response_to_chemical_stimulus	464	56	1.41296	-2.30448	0.030185
GO:0016311_dephosphorylation	135	21	1.82115	-2.29305	0.030783
GO:0034504_protein_localization_to_nucleus	135	21	1.82115	-2.29305	0.030783
GO:0006873_cellular_ion_homeostasis	243	33	1.58989	-2.29125	0.030759
GO:0001654_eye_development	93	16	2.01417	-2.29019	0.03078
GO:0046883_regulation_of_hormone_secretion	77	14	2.12861	-2.28541	0.031007
GO:0014902_myotube_differentiation	20	6	3.51221	-2.28303	0.03164
GO:0048813_dendrite_morphogenesis	20	6	3.51221	-2.28303	0.03164
GO:0014031_mesenchymal_cell_development	54	11	2.38483	-2.2809	0.031841
GO:0071495_cellular_response_to_endogenous_stimulus	216	30	1.62602	-2.27144	0.031837
GO:0005587_collagen_type_IV	5	3	7.02442	-2.26383	0.036911
GO:0005861_troponin_complex	5	3	7.02442	-2.26383	0.036911
GO:0016011_dystroglycan_complex	5	3	7.02442	-2.26383	0.036911
GO:0018106_peptidyl-histidine_phosphorylation	5	3	7.02442	-2.26383	0.036911
GO:0019530_taurine_metabolic_process	5	3	7.02442	-2.26383	0.036911
GO:0021910_smoothened_signaling_pathway_involved_in_ventral_spinal_cord_patterning	5	3	7.02442	-2.26383	0.036911
GO:0042522_regulation_of_tyrosine_phosphorylation_of_Stat5_protein	5	3	7.02442	-2.26383	0.036911
GO:0043522_leucine_zipper_domain_binding	5	3	7.02442	-2.26383	0.036911
GO:0090136_epithelial_cell-cell_adhesion	5	3	7.02442	-2.26383	0.036911
GO:0001701_in_utero_embryonic_development	171	25	1.7116	-2.26265	0.036689
GO:0015267_channel_activity	171	25	1.7116	-2.26265	0.036689
GO:0022803_passive_transmembrane_transporter_activity	171	25	1.7116	-2.26265	0.036689
GO:0006140_regulation_of_nucleotide_metabolic_process	180	26	1.69106	-2.2612	0.03663
GO:0001707_mesoderm_formation	33	8	2.83815	-2.25621	0.037018
GO:0048588_developmental_cell_growth	33	8	2.83815	-2.25621	0.037018
GO:0050801_ion_homeostasis	263	35	1.55801	-2.25607	0.036958
GO:0009190_cyclic_nucleotide_biosynthetic_process	62	12	2.26594	-2.25322	0.037096
GO:0008076_voltage-gated_potassium_channel_complex	40	9	2.63416	-2.24719	0.037158
GO:0034705_potassium_channel_complex	40	9	2.63416	-2.24719	0.037158
GO:0046332_SMAD_binding	40	9	2.63416	-2.24719	0.037158
GO:0044421_extracellular_region_part	568	66	1.36036	-2.2327	0.037576
GO:0019900_kinase_binding	181	26	1.68172	-2.22942	0.037603
GO:0006112_energy_reserve_metabolic_process	111	18	1.89849	-2.22924	0.037629
GO:0035466_regulation_of_signaling_pathway	868	95	1.28134	-2.20847	0.038215
GO:0032870_cellular_response_to_hormone_stimulus	209	29	1.62447	-2.20816	0.038155
GO:0045638_negative_regulation_of_myeloid_cell_differentiation	27	7	3.03524	-2.20093	0.038737
GO:0005578_proteinaceous_extracellular_matrix	191	27	1.65497	-2.20002	0.038697
GO:0004872_receptor_activity	652	74	1.32875	-2.18941	0.039104
GO:0030425_dendrite	112	18	1.88154	-2.18814	0.039085
GO:0030027_lamellipodium	71	13	2.1436	-2.18537	0.039131
GO:0090092_regulation_of_transmembrane_receptor_protein_serine_threonine_kinase_signaling_pathway	71	13	2.1436	-2.18537	0.039131
GO:0008589_regulation_of_smoothened_signaling_pathway	15	5	3.90246	-2.18475	0.03981
GO:0010556_regulation_of_macromolecule_biosynthetic_process	2113	210	1.16353	-2.17401	0.040042
GO:0016563_transcription_activator_activity	201	28	1.63088	-2.17395	0.040021
GO:0048634_regulation_of_muscle_organ_development	41	9	2.56991	-2.17295	0.040252
GO:0048332_mesoderm_morphogenesis	34	8	2.75468	-2.17273	0.040587
GO:0051130_positive_regulation_of_cellular_component_organization	192	27	1.64635	-2.1698	0.040502
GO:0019901_protein_kinase_binding	156	23	1.72609	-2.169	0.040458
GO:0048545_response_to_steroid_hormone_stimulus	156	23	1.72609	-2.169	0.040458
GO:0045445_myoblast_differentiation	21	6	3.34496	-2.1689	0.041227
GO:0010035_response_to_inorganic_substance	183	26	1.66334	-2.16701	0.041224
GO:0055082_cellular_chemical_homeostasis	248	33	1.55784	-2.15761	0.041387
GO:0071840_cellular_component_organization_or_biogenesis	2515	246	1.14513	-2.15626	0.04155
GO:0034762_regulation_of_transmembrane_transport	88	15	1.99557	-2.14222	0.042
GO:0042306_regulation_of_protein_import_into_nucleus	64	12	2.19513	-2.13958	0.041996
GO:0000318_protein-methionine-R-oxide_reductase_activity	2	2
GO:0001765_membrane_raft_assembly	2	2
GO:0001880_Mullerian_duct_regression	2	2
GO:0003203_endocardial_cushion_morphogenesis	2	2
GO:0003989_acetyl-CoA_carboxylase_activity	2	2
GO:0004111_creatine_kinase_activity	2	2
GO:0004947_bradykinin_receptor_activity	2	2
GO:0005584_collagen_type_I	2	2
GO:0008074_guanylate_cyclase_complex__soluble	2	2
GO:0008282_ATP-sensitive_potassium_channel_complex	2	2
GO:0010107_potassium_ion_import	2	2
GO:0021520_spinal_cord_motor_neuron_cell_fate_specification	2	2
GO:0021775_smoothened_signaling_pathway_involved_in_ventral_spinal_cord_interneuron_specification	2	2
GO:0021776_smoothened_signaling_pathway_involved_in_spinal_cord_motor_neuron_cell_fate_specification	2	2
GO:0030172_troponin_C_binding	2	2
GO:0042977_activation_of_JAK2_kinase_activity	2	2
GO:0045683_negative_regulation_of_epidermis_development	2	2
GO:0048368_lateral_mesoderm_development	2	2
GO:0048369_lateral_mesoderm_morphogenesis	2	2
GO:0048370_lateral_mesoderm_formation	2	2
GO:0048371_lateral_mesodermal_cell_differentiation	2	2
GO:0048372_lateral_mesodermal_cell_fate_commitment	2	2
GO:0048377_lateral_mesodermal_cell_fate_specification	2	2
GO:0048378_regulation_of_lateral_mesodermal_cell_fate_specification	2	2
GO:0048680_positive_regulation_of_axon_regeneration	2	2
GO:0060872_semicircular_canal_development	2	2
GO:0061029_eyelid_development_in_camera-type_eye	2	2
GO:0070572_positive_regulation_of_neuron_projection_regeneration	2	2
GO:0070836_caveola_assembly	2	2
GO:0071804_cellular_potassium_ion_transport	2	2
GO:0071805_potassium_ion_transmembrane_transport	2	2
GO:0090342_regulation_of_cell_aging	2	2
GO:0001710_mesodermal_cell_fate_commitment	10	4	4.68295	-2.13639	0.043895
GO:0009954_proximal_distal_pattern_formation	10	4	4.68295	-2.13639	0.043895
GO:0030275_LRR_domain_binding	10	4	4.68295	-2.13639	0.043895
GO:0045334_clathrin-coated_endocytic_vesicle	10	4	4.68295	-2.13639	0.043895
GO:0045773_positive_regulation_of_axon_extension	10	4	4.68295	-2.13639	0.043895
GO:0060042_retina_morphogenesis_in_camera-type_eye	10	4	4.68295	-2.13639	0.043895
GO:0071407_cellular_response_to_organic_cyclic_substance	10	4	4.68295	-2.13639	0.043895
GO:0051969_regulation_of_transmission_of_nerve_impulse	72	13	2.11383	-2.13321	0.04419
GO:0006816_calcium_ion_transport	105	17	1.89548	-2.12792	0.044283
GO:0003704_specific_RNA_polymerase_II_transcription_factor_activity	49	10	2.38926	-2.12457	0.044378
GO:0005201_extracellular_matrix_structural_constituent	49	10	2.38926	-2.12457	0.044378
GO:0009612_response_to_mechanical_stimulus	49	10	2.38926	-2.12457	0.044378
GO:0035467_negative_regulation_of_signaling_pathway	240	32	1.56098	-2.12135	0.044369
GO:0030168_platelet_activation	176	25	1.66298	-2.10324	0.04498
GO:0022612_gland_morphogenesis	57	11	2.25932	-2.09769	0.045558
GO:0060828_regulation_of_canonical_Wnt_receptor_signaling_pathway	57	11	2.25932	-2.09769	0.045558
GO:0015276_ligand-gated_ion_channel_activity	35	8	2.67597	-2.09301	0.045952
GO:0022834_ligand-gated_channel_activity	35	8	2.67597	-2.09301	0.045952
GO:0007611_learning_or_memory	65	12	2.16136	-2.08505	0.046099
GO:0001822_kidney_development	73	13	2.08487	-2.08233	0.046146
GO:0042733_embryonic_digit_morphogenesis	22	6	3.19292	-2.06253	0.047475
GO:0003714_transcription_corepressor_activity	124	19	1.79387	-2.05621	0.047795
GO:0055008_cardiac_muscle_tissue_morphogenesis	16	5	3.65855	-2.05318	0.048686
GO:0061035_regulation_of_cartilage_development	16	5	3.65855	-2.05318	0.048686
GO:0022607_cellular_component_assembly	807	88	1.27664	-2.04073	0.049159
GO:0010959_regulation_of_metal_ion_transport	58	11	2.22036	-2.04023	0.049396
GO:0043583_ear_development	58	11	2.22036	-2.04023	0.049396
GO:0043627_response_to_estrogen_stimulus	82	14	1.99882	-2.03994	0.049339
GO:0002009_morphogenesis_of_an_epithelium	160	23	1.68293	-2.03799	0.049282
GO:0005249_voltage-gated_potassium_channel_activity	43	9	2.45038	-2.03288	0.049671
GO:0050796_regulation_of_insulin_secretion	66	12	2.12861	-2.03198	0.049672
GO:0050804_regulation_of_synaptic_transmission	66	12	2.12861	-2.03198	0.049672
GO:0051493_regulation_of_cytoskeleton_organization	116	18	1.81666	-2.03079	0.049672
GO:0001655_urogenital_system_development	99	16	1.8921	-2.02613	0.049654
GO:0009628_response_to_abiotic_stimulus	282	36	1.49456	-2.02192	0.049655
GO:0001704_formation_of_primary_germ_layer	36	8	2.60164	-2.0168	0.050421
GO:0030424_axon	108	17	1.84283	-2.00696	0.050688
GO:0004745_retinol_dehydrogenase_activity	6	3	5.85368	-1.9912	0.059151
GO:0030212_hyaluronan_metabolic_process	6	3	5.85368	-1.9912	0.059151
GO:0030857_negative_regulation_of_epithelial_cell_differentiation	6	3	5.85368	-1.9912	0.059151
GO:0030935_sheet-forming_collagen	6	3	5.85368	-1.9912	0.059151
GO:0035253_ciliary_rootlet	6	3	5.85368	-1.9912	0.059151
GO:0042506_tyrosine_phosphorylation_of_Stat5_protein	6	3	5.85368	-1.9912	0.059151
GO:0048532_anatomical_structure_arrangement	6	3	5.85368	-1.9912	0.059151
GO:0032403_protein_complex_binding	189	26	1.61054	-1.98875	0.05904
GO:0005267_potassium_channel_activity	59	11	2.18273	-1.98445	0.059231
GO:0019898_extrinsic_to_membrane	59	11	2.18273	-1.98445	0.059231
GO:0045165_cell_fate_commitment	75	13	2.02928	-1.98426	0.059159
GO:0072001_renal_system_development	75	13	2.02928	-1.98426	0.059159
GO:0060255_regulation_of_macromolecule_metabolic_process	2525	245	1.13596	-1.97996	0.059347
GO:0005245_voltage-gated_calcium_channel_activity	11	4	4.25723	-1.97012	0.062593
GO:0060325_face_morphogenesis	11	4	4.25723	-1.97012	0.062593
GO:0060343_trabecula_formation	11	4	4.25723	-1.97012	0.062593
GO:0061383_trabecula_morphogenesis	11	4	4.25723	-1.97012	0.062593
GO:0005178_integrin_binding	44	9	2.39469	-1.96677	0.06297
GO:0007229_integrin-mediated_signaling_pathway	44	9	2.39469	-1.96677	0.06297
GO:0030177_positive_regulation_of_Wnt_receptor_signaling_pathway	23	6	3.0541	-1.96312	0.063523
GO:0048645_organ_formation	23	6	3.0541	-1.96312	0.063523
GO:0050772_positive_regulation_of_axonogenesis	23	6	3.0541	-1.96312	0.063523
GO:0035295_tube_development	190	26	1.60206	-1.9603	0.063443
GO:0003702_RNA_polymerase_II_transcription_factor_activity	172	24	1.63359	-1.94833	0.063675
GO:0030855_epithelial_cell_differentiation	101	16	1.85463	-1.94484	0.063686
GO:0042552_myelination	30	7	2.73172	-1.93808	0.064991
GO:0004725_protein_tyrosine_phosphatase_activity	76	13	2.00258	-1.937	0.065109
GO:0005520_insulin-like_growth_factor_binding	17	5	3.44334	-1.93299	0.066449
GO:0045682_regulation_of_epidermis_development	17	5	3.44334	-1.93299	0.066449
GO:0046058_cAMP_metabolic_process	60	11	2.14635	-1.9303	0.066528
GO:0090276_regulation_of_peptide_hormone_secretion	68	12	2.06601	-1.93001	0.066588
GO:0016301_kinase_activity	588	66	1.31409	-1.9065	0.067225
GO:0050770_regulation_of_axonogenesis	45	9	2.34147	-1.90308	0.067644
GO:0048471_perinuclear_region_of_cytoplasm	268	34	1.48526	-1.9005	0.067612
GO:0030323_respiratory_tube_development	77	13	1.97657	-1.89087	0.068047
GO:0006606_protein_import_into_nucleus	120	18	1.75611	-1.88405	0.068036
GO:0051051_negative_regulation_of_transport	120	18	1.75611	-1.88405	0.068036
GO:0048592_eye_morphogenesis	53	10	2.20894	-1.88359	0.0682
GO:0002791_regulation_of_peptide_secretion	69	12	2.03606	-1.88102	0.068174
GO:0003007_heart_morphogenesis	69	12	2.03606	-1.88102	0.068174
GO:0090087_regulation_of_peptide_transport	69	12	2.03606	-1.88102	0.068174
GO:0016566_specific_transcriptional_repressor_activity	61	11	2.11117	-1.8777	0.068442
GO:0021953_central_nervous_system_neuron_differentiation	38	8	2.46471	-1.87405	0.068607
GO:0048638_regulation_of_developmental_growth	38	8	2.46471	-1.87405	0.068607
GO:0016773_phosphotransferase_activity__alcohol_group_as_acceptor	539	61	1.32495	-1.8704	0.068574
GO:0009187_cyclic_nucleotide_metabolic_process	78	13	1.95123	-1.84584	0.071261
GO:0030073_insulin_secretion	78	13	1.95123	-1.84584	0.071261
GO:0031644_regulation_of_neurological_system_process	78	13	1.95123	-1.84584	0.071261
GO:0046879_hormone_secretion	95	15	1.84853	-1.8426	0.071399
GO:0050769_positive_regulation_of_neurogenesis	46	9	2.29057	-1.8417	0.071571
GO:0015630_microtubule_cytoskeleton	490	56	1.33798	-1.83716	0.071655
GO:0005874_microtubule	204	27	1.5495	-1.8338	0.071652
GO:0007498_mesoderm_development	54	10	2.16803	-1.82813	0.071903
GO:0035150_regulation_of_tube_size	54	10	2.16803	-1.82813	0.071903
GO:0050880_regulation_of_blood_vessel_size	54	10	2.16803	-1.82813	0.071903
GO:0003009_skeletal_muscle_contraction	12	4	3.90246	-1.82395	0.075258
GO:0007263_nitric_oxide_mediated_signal_transduction	12	4	3.90246	-1.82395	0.075258
GO:0010862_positive_regulation_of_pathway-restricted_SMAD_protein_phosphorylation	12	4	3.90246	-1.82395	0.075258
GO:0034394_protein_localization_at_cell_surface	12	4	3.90246	-1.82395	0.075258
GO:0046888_negative_regulation_of_hormone_secretion	18	5	3.25205	-1.82266	0.076969
GO:0048009_insulin-like_growth_factor_receptor_signaling_pathway	18	5	3.25205	-1.82266	0.076969
GO:0046982_protein_heterodimerization_activity	149	21	1.65003	-1.81525	0.077333
GO:0005938_cell_cortex	96	15	1.82928	-1.80326	0.078703
GO:0031267_small_GTPase_binding	79	13	1.92653	-1.80189	0.078961
GO:0050890_cognition	71	12	1.97871	-1.78682	0.079932
GO:0005932_microtubule_basal_body	32	7	2.56099	-1.78441	0.080355
GO:0007272_ensheathment_of_neurons	32	7	2.56099	-1.78441	0.080355
GO:0008366_axon_ensheathment	32	7	2.56099	-1.78441	0.080355
GO:0003206_cardiac_chamber_morphogenesis	25	6	2.80977	-1.78253	0.081061
GO:0035051_cardiac_cell_differentiation	25	6	2.80977	-1.78253	0.081061
GO:0060675_ureteric_bud_morphogenesis	25	6	2.80977	-1.78253	0.081061
GO:0032355_response_to_estradiol_stimulus	47	9	2.24184	-1.78253	0.08121
GO:0051170_nuclear_import	123	18	1.71327	-1.78048	0.081158
GO:0030308_negative_regulation_of_cell_growth	88	14	1.86254	-1.77981	0.081273
GO:0005114_type_II_transforming_growth_factor_beta_receptor_binding	7	3	5.01744	-1.77643	0.087443
GO:0005859_muscle_myosin_complex	7	3	5.01744	-1.77643	0.087443
GO:0006553_lysine_metabolic_process	7	3	5.01744	-1.77643	0.087443
GO:0006554_lysine_catabolic_process	7	3	5.01744	-1.77643	0.087443
GO:0014704_intercalated_disc	7	3	5.01744	-1.77643	0.087443
GO:0021871_forebrain_regionalization	7	3	5.01744	-1.77643	0.087443
GO:0030934_anchoring_collagen	7	3	5.01744	-1.77643	0.087443
GO:0031116_positive_regulation_of_microtubule_polymerization	7	3	5.01744	-1.77643	0.087443
GO:0032933_SREBP-mediated_signaling_pathway	7	3	5.01744	-1.77643	0.087443
GO:0042043_neurexin_binding	7	3	5.01744	-1.77643	0.087443
GO:0044291_cell-cell_contact_zone	7	3	5.01744	-1.77643	0.087443
GO:0060396_growth_hormone_receptor_signaling_pathway	7	3	5.01744	-1.77643	0.087443
GO:0071378_cellular_response_to_growth_hormone_stimulus	7	3	5.01744	-1.77643	0.087443
GO:0045216_cell-cell_junction_organization	55	10	2.12861	-1.77441	0.087578
GO:0019725_cellular_homeostasis	323	39	1.41358	-1.76834	0.087794
GO:0030198_extracellular_matrix_organization	80	13	1.90245	-1.75897	0.08863
GO:0044087_regulation_of_cellular_component_biogenesis	133	19	1.67248	-1.74759	0.089235
GO:0016202_regulation_of_striated_muscle_tissue_development	40	8	2.34147	-1.74296	0.089642
GO:0043010_camera-type_eye_development	72	12	1.95123	-1.74153	0.089675
GO:0042578_phosphoric_ester_hydrolase_activity	246	31	1.47532	-1.74122	0.089579
GO:0044425_membrane_part	3440	323	1.09927	-1.73925	0.089773
GO:0009914_hormone_transport	98	15	1.79194	-1.72696	0.090339
GO:0007156_homophilic_cell_adhesion	56	10	2.0906	-1.72238	0.090934
GO:0042063_gliogenesis	56	10	2.0906	-1.72238	0.090934
GO:0051897_positive_regulation_of_protein_kinase_B_signaling_cascade	19	5	3.08089	-1.72095	0.091862
GO:0060389_pathway-restricted_SMAD_protein_phosphorylation	19	5	3.08089	-1.72095	0.091862
GO:0048593_camera-type_eye_morphogenesis	33	7	2.48338	-1.71312	0.092864
GO:0051591_response_to_cAMP	33	7	2.48338	-1.71312	0.092864
GO:0006812_cation_transport	336	40	1.39373	-1.70834	0.092939
GO:0051020_GTPase_binding	90	14	1.82115	-1.70053	0.093238
GO:0051896_regulation_of_protein_kinase_B_signaling_cascade	26	6	2.7017	-1.70025	0.09449
GO:0030324_lung_development	73	12	1.9245	-1.6974	0.094738
GO:0003229_ventricular_cardiac_muscle_tissue_development	13	4	3.60227	-1.69407	0.096959
GO:0005001_transmembrane_receptor_protein_tyrosine_phosphatase_activity	13	4	3.60227	-1.69407	0.096959
GO:0019198_transmembrane_receptor_protein_phosphatase_activity	13	4	3.60227	-1.69407	0.096959
GO:0030315_T-tubule	13	4	3.60227	-1.69407	0.096959
GO:0032092_positive_regulation_of_protein_binding	13	4	3.60227	-1.69407	0.096959
GO:0045776_negative_regulation_of_blood_pressure	13	4	3.60227	-1.69407	0.096959
GO:0046785_microtubule_polymerization	13	4	3.60227	-1.69407	0.096959
GO:0055010_ventricular_cardiac_muscle_tissue_morphogenesis	13	4	3.60227	-1.69407	0.096959
GO:0060795_cell_fate_commitment_involved_in_formation_of_primary_germ_layers	13	4	3.60227	-1.69407	0.096959
GO:0000255_allantoin_metabolic_process	3	2
GO:0002066_columnar_cuboidal_epithelial_cell_development	3	2
GO:0002162_dystroglycan_binding	3	2
GO:0002327_immature_B_cell_differentiation	3	2
GO:0002329_pre-B_cell_differentiation	3	2
GO:0003416_endochondral_bone_growth	3	2
GO:0003417_growth_plate_cartilage_development	3	2
GO:0004075_biotin_carboxylase_activity	3	2
GO:0005006_epidermal_growth_factor_receptor_activity	3	2
GO:0007412_axon_target_recognition	3	2
GO:0008184_glycogen_phosphorylase_activity	3	2
GO:0009415_response_to_water	3	2
GO:0014866_skeletal_myofibril_assembly	3	2
GO:0021514_ventral_spinal_cord_interneuron_differentiation	3	2
GO:0021521_ventral_spinal_cord_interneuron_specification	3	2
GO:0021604_cranial_nerve_structural_organization	3	2
GO:0030091_protein_repair	3	2
GO:0030229_very-low-density_lipoprotein_receptor_activity	3	2
GO:0031013_troponin_I_binding	3	2
GO:0034189_very-low-density_lipoprotein_binding	3	2
GO:0042523_positive_regulation_of_tyrosine_phosphorylation_of_Stat5_protein	3	2
GO:0042661_regulation_of_mesodermal_cell_fate_specification	3	2
GO:0043259_laminin-10_complex	3	2
GO:0043260_laminin-11_complex	3	2
GO:0046449_creatinine_metabolic_process	3	2
GO:0048495_Roundabout_binding	3	2
GO:0048625_myoblast_cell_fate_commitment	3	2
GO:0048702_embryonic_neurocranium_morphogenesis	3	2
GO:0055003_cardiac_myofibril_assembly	3	2
GO:0060317_cardiac_epithelial_to_mesenchymal_transition	3	2
GO:0060397_JAK-STAT_cascade_involved_in_growth_hormone_signaling_pathway	3	2
GO:0060433_bronchus_development	3	2
GO:0060579_ventral_spinal_cord_interneuron_fate_commitment	3	2
GO:0072338_cellular_lactam_metabolic_process	3	2
GO:0021915_neural_tube_development	57	10	2.05392	-1.67196	0.099812
GO:0042698_ovulation_cycle	57	10	2.05392	-1.67196	0.099812
GO:0019902_phosphatase_binding	49	9	2.15033	-1.67035	0.100374
GO:0006351_transcription__DNA-dependent	1476	147	1.16598	-1.65623	0.101044
GO:0004721_phosphoprotein_phosphatase_activity	127	18	1.65931	-1.65046	0.101431
GO:0043491_protein_kinase_B_signaling_cascade	34	7	2.41034	-1.6452	0.102593
GO:0009986_cell_surface	231	29	1.46976	-1.64222	0.102682
GO:0010648_negative_regulation_of_cell_communication	280	34	1.42161	-1.63974	0.102709
GO:0032774_RNA_biosynthetic_process	1479	147	1.16361	-1.62914	0.103663
GO:0006940_regulation_of_smooth_muscle_contraction	20	5	2.92684	-1.62684	0.105269
GO:0007205_activation_of_protein_kinase_C_activity_by_G-protein_coupled_receptor_protein_signaling_pathway	20	5	2.92684	-1.62684	0.105269
GO:0009975_cyclase_activity	20	5	2.92684	-1.62684	0.105269
GO:0030516_regulation_of_axon_extension	20	5	2.92684	-1.62684	0.105269
GO:0005158_insulin_receptor_binding	27	6	2.60164	-1.6227	0.106707
GO:0007043_cell-cell_junction_assembly	27	6	2.60164	-1.6227	0.106707
GO:0007416_synapse_assembly	27	6	2.60164	-1.6227	0.106707
GO:0042472_inner_ear_morphogenesis	27	6	2.60164	-1.6227	0.106707
GO:0044441_cilium_part	27	6	2.60164	-1.6227	0.106707
GO:0010876_lipid_localization	128	18	1.64635	-1.61933	0.107386
GO:0055074_calcium_ion_homeostasis	128	18	1.64635	-1.61933	0.107386
GO:0050678_regulation_of_epithelial_cell_proliferation	101	15	1.73872	-1.61822	0.107329
GO:0031346_positive_regulation_of_cell_projection_organization	50	9	2.10733	-1.61716	0.107621
GO:0006006_glucose_metabolic_process	147	20	1.59284	-1.60247	0.108956
GO:0000155_two-component_sensor_activity	8	3	4.39026	-1.60043	0.115022
GO:0004673_protein_histidine_kinase_activity	8	3	4.39026	-1.60043	0.115022
GO:0005003_ephrin_receptor_activity	8	3	4.39026	-1.60043	0.115022
GO:0007274_neuromuscular_synaptic_transmission	8	3	4.39026	-1.60043	0.115022
GO:0008088_axon_cargo_transport	8	3	4.39026	-1.60043	0.115022
GO:0016460_myosin_II_complex	8	3	4.39026	-1.60043	0.115022
GO:0030669_clathrin-coated_endocytic_vesicle_membrane	8	3	4.39026	-1.60043	0.115022
GO:0030878_thyroid_gland_development	8	3	4.39026	-1.60043	0.115022
GO:0031112_positive_regulation_of_microtubule_polymerization_or_depolymerization	8	3	4.39026	-1.60043	0.115022
GO:0032489_regulation_of_Cdc42_protein_signal_transduction	8	3	4.39026	-1.60043	0.115022
GO:0043088_regulation_of_Cdc42_GTPase_activity	8	3	4.39026	-1.60043	0.115022
GO:0051018_protein_kinase_A_binding	8	3	4.39026	-1.60043	0.115022
GO:0060391_positive_regulation_of_SMAD_protein_import_into_nucleus	8	3	4.39026	-1.60043	0.115022
GO:0060416_response_to_growth_hormone_stimulus	8	3	4.39026	-1.60043	0.115022
GO:0060428_lung_epithelium_development	8	3	4.39026	-1.60043	0.115022
GO:0060638_mesenchymal-epithelial_cell_signaling	8	3	4.39026	-1.60043	0.115022
GO:0030072_peptide_hormone_secretion	84	13	1.81185	-1.59711	0.115155
GO:0035023_regulation_of_Rho_protein_signal_transduction	84	13	1.81185	-1.59711	0.115155
GO:0046903_secretion	393	45	1.34054	-1.589	0.115779
GO:0010843_promoter_binding	111	16	1.68755	-1.58254	0.116579
GO:0090101_negative_regulation_of_transmembrane_receptor_protein_serine_threonine_kinase_signaling_pathway	35	7	2.34147	-1.58042	0.117449
GO:0007528_neuromuscular_junction_development	14	4	3.34496	-1.57766	0.120232
GO:0021545_cranial_nerve_development	14	4	3.34496	-1.57766	0.120232
GO:0021983_pituitary_gland_development	14	4	3.34496	-1.57766	0.120232
GO:0048546_digestive_tract_morphogenesis	14	4	3.34496	-1.57766	0.120232
GO:0048639_positive_regulation_of_developmental_growth	14	4	3.34496	-1.57766	0.120232
GO:0048730_epidermis_morphogenesis	14	4	3.34496	-1.57766	0.120232
GO:0051145_smooth_muscle_cell_differentiation	14	4	3.34496	-1.57766	0.120232
GO:0070491_repressing_transcription_factor_binding	14	4	3.34496	-1.57766	0.120232
GO:0071363_cellular_response_to_growth_factor_stimulus	14	4	3.34496	-1.57766	0.120232
GO:0008284_positive_regulation_of_cell_proliferation	333	39	1.37113	-1.5776	0.12013
GO:0032970_regulation_of_actin_filament-based_process	76	12	1.84853	-1.57158	0.120794
GO:0033002_muscle_cell_proliferation	51	9	2.06601	-1.5658	0.121556
GO:0019903_protein_phosphatase_binding	43	8	2.17812	-1.56542	0.122129
GO:0042060_wound_healing	334	39	1.36703	-1.55946	0.122299
GO:0051050_positive_regulation_of_transport	196	25	1.49329	-1.55838	0.122611
GO:0005667_transcription_factor_complex	158	21	1.55604	-1.55696	0.122564
GO:0045792_negative_regulation_of_cell_size	94	14	1.74365	-1.55201	0.122876
GO:0003205_cardiac_chamber_development	28	6	2.50872	-1.54949	0.123599
GO:0035272_exocrine_system_development	28	6	2.50872	-1.54949	0.123599
GO:0042632_cholesterol_homeostasis	28	6	2.50872	-1.54949	0.123599
GO:0055092_sterol_homeostasis	28	6	2.50872	-1.54949	0.123599
GO:0001726_ruffle	68	11	1.89384	-1.54878	0.123773
GO:0021700_developmental_maturation	68	11	1.89384	-1.54878	0.123773
GO:0050878_regulation_of_body_fluid_levels	325	38	1.36886	-1.54027	0.124079
GO:0003674_molecular_function	9707	848	1.02275	-1.54	0.123918
GO:0003231_cardiac_ventricle_development	21	5	2.78747	-1.53949	0.12514
GO:0048008_platelet-derived_growth_factor_receptor_signaling_pathway	21	5	2.78747	-1.53949	0.12514
GO:0050999_regulation_of_nitric-oxide_synthase_activity	21	5	2.78747	-1.53949	0.12514
GO:0060041_retina_development_in_camera-type_eye	21	5	2.78747	-1.53949	0.12514
GO:0060443_mammary_gland_morphogenesis	21	5	2.78747	-1.53949	0.12514
GO:0005102_receptor_binding	583	63	1.26512	-1.52991	0.126087
GO:0021537_telencephalon_development	60	10	1.95123	-1.52975	0.126176
GO:0002790_peptide_secretion	86	13	1.76972	-1.5217	0.126755
GO:0005575_cellular_component	10372	900	1.01587	-1.51999	0.126746
GO:0031256_leading_edge_membrane	36	7	2.27643	-1.51859	0.127479
GO:0045667_regulation_of_osteoblast_differentiation	36	7	2.27643	-1.51859	0.127479
GO:0048511_rhythmic_process	104	15	1.68856	-1.51593	0.128428
GO:0005615_extracellular_space	429	48	1.30991	-1.50317	0.130097
GO:0007596_blood_coagulation	277	33	1.39474	-1.50195	0.130014
GO:0003712_transcription_cofactor_activity	307	36	1.37285	-1.50193	0.129861
GO:0043434_response_to_peptide_hormone_stimulus	218	27	1.44999	-1.49817	0.129876
GO:0042493_response_to_drug	189	24	1.48665	-1.49593	0.12982
GO:0051179_localization	2410	229	1.11244	-1.49257	0.129972
GO:0000975_regulatory_region_DNA_binding	114	16	1.64314	-1.48673	0.130179
GO:0001067_regulatory_region_nucleic_acid_binding	114	16	1.64314	-1.48673	0.130179
GO:0044212_transcription_regulatory_region_DNA_binding	114	16	1.64314	-1.48673	0.130179
GO:0019216_regulation_of_lipid_metabolic_process	87	13	1.74938	-1.4853	0.130165
GO:0008017_microtubule_binding	61	10	1.91924	-1.48518	0.130562
GO:0000988_protein_binding_transcription_factor_activity	308	36	1.36839	-1.4836	0.130355
GO:0000989_transcription_factor_binding_transcription_factor_activity	308	36	1.36839	-1.4836	0.130355
GO:0060562_epithelial_tube_morphogenesis	96	14	1.70732	-1.48245	0.130737
GO:0065009_regulation_of_molecular_function	874	90	1.20556	-1.4815	0.130613
GO:0003707_steroid_hormone_receptor_activity	29	6	2.42221	-1.48027	0.13163
GO:0042475_odontogenesis_of_dentine-containing_tooth	29	6	2.42221	-1.48027	0.13163
GO:0002762_negative_regulation_of_myeloid_leukocyte_differentiation	15	4	3.12196	-1.47257	0.134394
GO:0021536_diencephalon_development	15	4	3.12196	-1.47257	0.134394
GO:0050886_endocrine_process	15	4	3.12196	-1.47257	0.134394
GO:0055007_cardiac_muscle_cell_differentiation	15	4	3.12196	-1.47257	0.134394
GO:0060323_head_morphogenesis	15	4	3.12196	-1.47257	0.134394
GO:0090263_positive_regulation_of_canonical_Wnt_receptor_signaling_pathway	15	4	3.12196	-1.47257	0.134394
GO:0003924_GTPase_activity	171	22	1.50621	-1.46669	0.135303
GO:0050817_coagulation	279	33	1.38474	-1.46348	0.135699
GO:0006874_cellular_calcium_ion_homeostasis	124	17	1.60504	-1.46289	0.135664
GO:0008013_beta-catenin_binding	37	7	2.21491	-1.45952	0.136021
GO:0019897_extrinsic_to_plasma_membrane	37	7	2.21491	-1.45952	0.136021
GO:0042471_ear_morphogenesis	37	7	2.21491	-1.45952	0.136021
GO:0045767_regulation_of_anti-apoptosis	37	7	2.21491	-1.45952	0.136021
GO:0007435_salivary_gland_morphogenesis	22	5	2.66077	-1.45817	0.138657
GO:0043149_stress_fiber_assembly	22	5	2.66077	-1.45817	0.138657
GO:0045669_positive_regulation_of_osteoblast_differentiation	22	5	2.66077	-1.45817	0.138657
GO:0010552_positive_regulation_of_gene-specific_transcription_from_RNA_polymerase_II_promoter	79	12	1.77833	-1.45497	0.139218
GO:0046777_protein_autophosphorylation	79	12	1.77833	-1.45497	0.139218
GO:0051046_regulation_of_secretion	162	21	1.51762	-1.45285	0.139232
GO:0005242_inward_rectifier_potassium_channel_activity	9	3	3.90246	-1.45233	0.146723
GO:0014037_Schwann_cell_differentiation	9	3	3.90246	-1.45233	0.146723
GO:0017166_vinculin_binding	9	3	3.90246	-1.45233	0.146723
GO:0018202_peptidyl-histidine_modification	9	3	3.90246	-1.45233	0.146723
GO:0021515_cell_differentiation_in_spinal_cord	9	3	3.90246	-1.45233	0.146723
GO:0021955_central_nervous_system_neuron_axonogenesis	9	3	3.90246	-1.45233	0.146723
GO:0042813_Wnt_receptor_activity	9	3	3.90246	-1.45233	0.146723
GO:0048745_smooth_muscle_tissue_development	9	3	3.90246	-1.45233	0.146723
GO:0055006_cardiac_cell_development	9	3	3.90246	-1.45233	0.146723
GO:0055013_cardiac_muscle_cell_development	9	3	3.90246	-1.45233	0.146723
GO:0060390_regulation_of_SMAD_protein_import_into_nucleus	9	3	3.90246	-1.45233	0.146723
GO:0043025_neuronal_cell_body	106	15	1.6567	-1.45111	0.146484
GO:0044297_cell_body	106	15	1.6567	-1.45111	0.146484
GO:0002576_platelet_degranulation	62	10	1.88828	-1.44194	0.148231
GO:0006350_transcription	2093	200	1.11872	-1.42842	0.148714
GO:0017016_Ras_GTPase_binding	71	11	1.81382	-1.42631	0.149196
GO:0051272_positive_regulation_of_cellular_component_movement	116	16	1.61481	-1.42583	0.149197
GO:0072507_divalent_inorganic_cation_homeostasis	135	18	1.56098	-1.41572	0.150854
GO:0005100_Rho_GTPase_activator_activity	30	6	2.34147	-1.41473	0.151506
GO:0031109_microtubule_polymerization_or_depolymerization	30	6	2.34147	-1.41473	0.151506
GO:0043270_positive_regulation_of_ion_transport	30	6	2.34147	-1.41473	0.151506
GO:0051147_regulation_of_muscle_cell_differentiation	30	6	2.34147	-1.41473	0.151506
GO:0000052_citrulline_metabolic_process	4	2
GO:0003197_endocardial_cushion_development	4	2
GO:0004645_phosphorylase_activity	4	2
GO:0004887_thyroid_hormone_receptor_activity	4	2
GO:0005593_FACIT_collagen	4	2
GO:0005862_muscle_thin_filament_tropomyosin	4	2
GO:0006549_isoleucine_metabolic_process	4	2
GO:0007501_mesodermal_cell_fate_specification	4	2
GO:0008242_omega_peptidase_activity	4	2
GO:0017144_drug_metabolic_process	4	2
GO:0021522_spinal_cord_motor_neuron_differentiation	4	2
GO:0021978_telencephalon_regionalization	4	2
GO:0022011_myelination_in_peripheral_nervous_system	4	2
GO:0023050_consequence_of_signal_transmission	4	2
GO:0031234_extrinsic_to_internal_side_of_plasma_membrane	4	2
GO:0031624_ubiquitin_conjugating_enzyme_binding	4	2
GO:0032292_peripheral_nervous_system_axon_ensheathment	4	2
GO:0032429_regulation_of_phospholipase_A2_activity	4	2
GO:0034187_apolipoprotein_E_binding	4	2
GO:0034237_protein_kinase_A_regulatory_subunit_binding	4	2
GO:0042482_positive_regulation_of_odontogenesis	4	2
GO:0042976_activation_of_Janus_kinase_activity	4	2
GO:0042989_sequestering_of_actin_monomers	4	2
GO:0043569_negative_regulation_of_insulin-like_growth_factor_receptor_signaling_pathway	4	2
GO:0045924_regulation_of_female_receptivity	4	2
GO:0046322_negative_regulation_of_fatty_acid_oxidation	4	2
GO:0048570_notochord_morphogenesis	4	2
GO:0048665_neuron_fate_specification	4	2
GO:0050998_nitric-oxide_synthase_binding	4	2
GO:0060056_mammary_gland_involution	4	2
GO:0060180_female_mating_behavior	4	2
GO:0060346_bone_trabecula_formation	4	2
GO:0071356_cellular_response_to_tumor_necrosis_factor	4	2
GO:0072132_mesenchyme_morphogenesis	4	2
GO:0019217_regulation_of_fatty_acid_metabolic_process	46	8	2.03606	-1.4077	0.152105
GO:0051494_negative_regulation_of_cytoskeleton_organization	46	8	2.03606	-1.4077	0.152105
GO:0007599_hemostasis	282	33	1.37001	-1.40725	0.152038
GO:0045121_membrane_raft	126	17	1.57957	-1.4053	0.151918
GO:0070838_divalent_metal_ion_transport	126	17	1.57957	-1.4053	0.151918
GO:0046209_nitric_oxide_metabolic_process	38	7	2.15662	-1.40305	0.152835
GO:0003018_vascular_process_in_circulatory_system	63	10	1.85831	-1.39997	0.152981
GO:0010553_negative_regulation_of_gene-specific_transcription_from_RNA_polymerase_II_promoter	63	10	1.85831	-1.39997	0.152981
GO:0042592_homeostatic_process	583	62	1.24504	-1.39261	0.153601
GO:0010562_positive_regulation_of_phosphorus_metabolic_process	108	15	1.62602	-1.38886	0.153599
GO:0043193_positive_regulation_of_gene-specific_transcription	108	15	1.62602	-1.38886	0.153599
GO:0045937_positive_regulation_of_phosphate_metabolic_process	108	15	1.62602	-1.38886	0.153599
GO:0032553_ribonucleotide_binding	1353	133	1.15084	-1.3845	0.15397
GO:0032555_purine_ribonucleotide_binding	1353	133	1.15084	-1.3845	0.15397
GO:0032940_secretion_by_cell	334	38	1.33198	-1.38332	0.154053
GO:0005080_protein_kinase_C_binding	23	5	2.54508	-1.38228	0.15515
GO:0006970_response_to_osmotic_stress	23	5	2.54508	-1.38228	0.15515
GO:0017137_Rab_GTPase_binding	23	5	2.54508	-1.38228	0.15515
GO:0019229_regulation_of_vasoconstriction	23	5	2.54508	-1.38228	0.15515
GO:0030512_negative_regulation_of_transforming_growth_factor_beta_receptor_signaling_pathway	23	5	2.54508	-1.38228	0.15515
GO:0032570_response_to_progesterone_stimulus	23	5	2.54508	-1.38228	0.15515
GO:0003208_cardiac_ventricle_morphogenesis	16	4	2.92684	-1.37713	0.158462
GO:0005160_transforming_growth_factor_beta_receptor_binding	16	4	2.92684	-1.37713	0.158462
GO:0006942_regulation_of_striated_muscle_contraction	16	4	2.92684	-1.37713	0.158462
GO:0031103_axon_regeneration	16	4	2.92684	-1.37713	0.158462
GO:0043204_perikaryon	16	4	2.92684	-1.37713	0.158462
GO:0060324_face_development	16	4	2.92684	-1.37713	0.158462
GO:0060393_regulation_of_pathway-restricted_SMAD_protein_phosphorylation	16	4	2.92684	-1.37713	0.158462
GO:0060840_artery_development	16	4	2.92684	-1.37713	0.158462
GO:0050673_epithelial_cell_proliferation	118	16	1.58744	-1.36721	0.15943
GO:0001525_angiogenesis	185	23	1.45551	-1.36426	0.159394
GO:0007187_G-protein_signaling__coupled_to_cyclic_nucleotide_second_messenger	47	8	1.99274	-1.35903	0.160431
GO:0007605_sensory_perception_of_sound	47	8	1.99274	-1.35903	0.160431
GO:0035591_signaling_adaptor_activity	47	8	1.99274	-1.35903	0.160431
GO:0051291_protein_heterooligomerization	47	8	1.99274	-1.35903	0.160431
GO:0045926_negative_regulation_of_growth	109	15	1.61111	-1.35865	0.160492
GO:0004879_ligand-dependent_nuclear_receptor_activity	31	6	2.26594	-1.35261	0.161235
GO:0045768_positive_regulation_of_anti-apoptosis	31	6	2.26594	-1.35261	0.161235
GO:0046320_regulation_of_fatty_acid_oxidation	31	6	2.26594	-1.35261	0.161235
GO:0048167_regulation_of_synaptic_plasticity	31	6	2.26594	-1.35261	0.161235
GO:0060402_calcium_ion_transport_into_cytosol	31	6	2.26594	-1.35261	0.161235
GO:0005083_small_GTPase_regulator_activity	225	27	1.40488	-1.3505	0.161331
GO:0032956_regulation_of_actin_cytoskeleton_organization	73	11	1.76412	-1.35005	0.161744
GO:0072511_divalent_inorganic_cation_transport	128	17	1.55489	-1.34975	0.161766
GO:0043393_regulation_of_protein_binding	39	7	2.10132	-1.34902	0.16233
GO:0051048_negative_regulation_of_secretion	39	7	2.10132	-1.34902	0.16233
GO:0055088_lipid_homeostasis	39	7	2.10132	-1.34902	0.16233
GO:0010563_negative_regulation_of_phosphorus_metabolic_process	56	9	1.88154	-1.33361	0.163894
GO:0032271_regulation_of_protein_polymerization	56	9	1.88154	-1.33361	0.163894
GO:0045936_negative_regulation_of_phosphate_metabolic_process	56	9	1.88154	-1.33361	0.163894
GO:0042802_identical_protein_binding	514	55	1.25273	-1.33059	0.164058
GO:0001958_endochondral_ossification	10	3	3.51221	-1.32527	0.170571
GO:0005921_gap_junction	10	3	3.51221	-1.32527	0.170571
GO:0016079_synaptic_vesicle_exocytosis	10	3	3.51221	-1.32527	0.170571
GO:0018298_protein-chromophore_linkage	10	3	3.51221	-1.32527	0.170571
GO:0021904_dorsal_ventral_neural_tube_patterning	10	3	3.51221	-1.32527	0.170571
GO:0022839_ion_gated_channel_activity	10	3	3.51221	-1.32527	0.170571
GO:0030224_monocyte_differentiation	10	3	3.51221	-1.32527	0.170571
GO:0031113_regulation_of_microtubule_polymerization	10	3	3.51221	-1.32527	0.170571
GO:0032488_Cdc42_protein_signal_transduction	10	3	3.51221	-1.32527	0.170571
GO:0034185_apolipoprotein_binding	10	3	3.51221	-1.32527	0.170571
GO:0035329_hippo_signaling_cascade	10	3	3.51221	-1.32527	0.170571
GO:0045604_regulation_of_epidermal_cell_differentiation	10	3	3.51221	-1.32527	0.170571
GO:0048483_autonomic_nervous_system_development	10	3	3.51221	-1.32527	0.170571
GO:0015833_peptide_transport	92	13	1.6543	-1.31535	0.171888
GO:0001658_branching_involved_in_ureteric_bud_morphogenesis	24	5	2.43904	-1.3113	0.175248
GO:0007431_salivary_gland_development	24	5	2.43904	-1.3113	0.175248
GO:0007613_memory	24	5	2.43904	-1.3113	0.175248
GO:0009582_detection_of_abiotic_stimulus	24	5	2.43904	-1.3113	0.175248
GO:0032587_ruffle_membrane	24	5	2.43904	-1.3113	0.175248
GO:0048641_regulation_of_skeletal_muscle_tissue_development	24	5	2.43904	-1.3113	0.175248
GO:0004674_protein_serine_threonine_kinase_activity	318	36	1.32536	-1.30978	0.175453
GO:0015672_monovalent_inorganic_cation_transport	168	21	1.46342	-1.30791	0.175341
GO:0014070_response_to_organic_cyclic_substance	111	15	1.58208	-1.30004	0.176216
GO:0004867_serine-type_endopeptidase_inhibitor_activity	40	7	2.04879	-1.29729	0.176984
GO:0006304_DNA_modification	32	6	2.19513	-1.29366	0.178281
GO:0030902_hindbrain_development	32	6	2.19513	-1.29366	0.178281
GO:0060401_cytosolic_calcium_ion_transport	32	6	2.19513	-1.29366	0.178281
GO:0030178_negative_regulation_of_Wnt_receptor_signaling_pathway	57	9	1.84853	-1.29164	0.1793
GO:0030879_mammary_gland_development	57	9	1.84853	-1.29164	0.1793
GO:0004114_3'_5'-cyclic-nucleotide_phosphodiesterase_activity	17	4	2.75468	-1.29001	0.181986
GO:0007618_mating	17	4	2.75468	-1.29001	0.181986
GO:0009925_basal_plasma_membrane	17	4	2.75468	-1.29001	0.181986
GO:0017022_myosin_binding	17	4	2.75468	-1.29001	0.181986
GO:0043043_peptide_biosynthetic_process	17	4	2.75468	-1.29001	0.181986
GO:0050773_regulation_of_dendrite_development	17	4	2.75468	-1.29001	0.181986
GO:0050879_multicellular_organismal_movement	17	4	2.75468	-1.29001	0.181986
GO:0050881_musculoskeletal_movement	17	4	2.75468	-1.29001	0.181986
GO:0051492_regulation_of_stress_fiber_assembly	17	4	2.75468	-1.29001	0.181986
GO:0030695_GTPase_regulator_activity	340	38	1.30847	-1.28582	0.18203
GO:0043523_regulation_of_neuron_apoptosis	66	10	1.77384	-1.28132	0.18252
GO:0051222_positive_regulation_of_protein_transport	66	10	1.77384	-1.28132	0.18252
GO:0030234_enzyme_regulator_activity	635	66	1.21683	-1.27807	0.183115
GO:0009266_response_to_temperature_stimulus	75	11	1.71708	-1.27779	0.183226
GO:0016791_phosphatase_activity	189	23	1.42471	-1.27648	0.183188
GO:0072503_cellular_divalent_inorganic_cation_homeostasis	131	17	1.51928	-1.27007	0.184009
GO:0055065_metal_ion_homeostasis	160	20	1.46342	-1.26801	0.183913
GO:0031331_positive_regulation_of_cellular_catabolic_process	49	8	1.91141	-1.26699	0.184185
GO:0033189_response_to_vitamin_A	49	8	1.91141	-1.26699	0.184185
GO:2000027_regulation_of_organ_morphogenesis	49	8	1.91141	-1.26699	0.184185
GO:0003777_microtubule_motor_activity	41	7	1.99882	-1.24774	0.187929
GO:0005200_structural_constituent_of_cytoskeleton	41	7	1.99882	-1.24774	0.187929
GO:0009124_nucleoside_monophosphate_biosynthetic_process	85	12	1.65281	-1.24633	0.187989
GO:0007224_smoothened_signaling_pathway	25	5	2.34147	-1.24478	0.19
GO:0008203_cholesterol_metabolic_process	67	10	1.74737	-1.24405	0.190408
GO:0006869_lipid_transport	113	15	1.55408	-1.24373	0.19034
GO:0007165_signal_transduction	1617	155	1.12223	-1.22945	0.194084
GO:0050954_sensory_perception_of_mechanical_stimulus	50	8	1.87318	-1.22346	0.194853
GO:0051924_regulation_of_calcium_ion_transport	50	8	1.87318	-1.22346	0.194853
GO:0032559_adenyl_ribonucleotide_binding	1097	108	1.15259	-1.22028	0.195265
GO:0003016_respiratory_system_process	11	3	3.19292	-1.21466	0.20175
GO:0004012_phospholipid-translocating_ATPase_activity	11	3	3.19292	-1.21466	0.20175
GO:0004653_polypeptide_N-acetylgalactosaminyltransferase_activity	11	3	3.19292	-1.21466	0.20175
GO:0005161_platelet-derived_growth_factor_receptor_binding	11	3	3.19292	-1.21466	0.20175
GO:0005546_phosphatidylinositol-4_5-bisphosphate_binding	11	3	3.19292	-1.21466	0.20175
GO:0006086_acetyl-CoA_biosynthetic_process_from_pyruvate	11	3	3.19292	-1.21466	0.20175
GO:0007212_dopamine_receptor_signaling_pathway	11	3	3.19292	-1.21466	0.20175
GO:0008603_cAMP-dependent_protein_kinase_regulator_activity	11	3	3.19292	-1.21466	0.20175
GO:0010510_regulation_of_acetyl-CoA_biosynthetic_process_from_pyruvate	11	3	3.19292	-1.21466	0.20175
GO:0010976_positive_regulation_of_neuron_projection_development	11	3	3.19292	-1.21466	0.20175
GO:0030901_midbrain_development	11	3	3.19292	-1.21466	0.20175
GO:0031998_regulation_of_fatty_acid_beta-oxidation	11	3	3.19292	-1.21466	0.20175
GO:0032925_regulation_of_activin_receptor_signaling_pathway	11	3	3.19292	-1.21466	0.20175
GO:0033081_regulation_of_T_cell_differentiation_in_thymus	11	3	3.19292	-1.21466	0.20175
GO:0046676_negative_regulation_of_insulin_secretion	11	3	3.19292	-1.21466	0.20175
GO:0051721_protein_phosphatase_2A_binding	11	3	3.19292	-1.21466	0.20175
GO:0051480_cytosolic_calcium_ion_homeostasis	86	12	1.63359	-1.21446	0.201803
GO:0000137_Golgi_cis_cisterna	5	2	4.68295	-1.21298	0.224778
GO:0001833_inner_cell_mass_cell_proliferation	5	2	4.68295	-1.21298	0.224778
GO:0002089_lens_morphogenesis_in_camera-type_eye	5	2	4.68295	-1.21298	0.224778
GO:0005218_intracellular_ligand-gated_calcium_channel_activity	5	2	4.68295	-1.21298	0.224778
GO:0005219_ryanodine-sensitive_calcium-release_channel_activity	5	2	4.68295	-1.21298	0.224778
GO:0005606_laminin-1_complex	5	2	4.68295	-1.21298	0.224778
GO:0006573_valine_metabolic_process	5	2	4.68295	-1.21298	0.224778
GO:0007064_mitotic_sister_chromatid_cohesion	5	2	4.68295	-1.21298	0.224778
GO:0008113_peptide-methionine-(S)-S-oxide_reductase_activity	5	2	4.68295	-1.21298	0.224778
GO:0010460_positive_regulation_of_heart_rate	5	2	4.68295	-1.21298	0.224778
GO:0010922_positive_regulation_of_phosphatase_activity	5	2	4.68295	-1.21298	0.224778
GO:0014044_Schwann_cell_development	5	2	4.68295	-1.21298	0.224778
GO:0021517_ventral_spinal_cord_development	5	2	4.68295	-1.21298	0.224778
GO:0030618_transforming_growth_factor_beta_receptor__pathway-specific_cytoplasmic_mediator_activity	5	2	4.68295	-1.21298	0.224778
GO:0031512_motile_primary_cilium	5	2	4.68295	-1.21298	0.224778
GO:0032926_negative_regulation_of_activin_receptor_signaling_pathway	5	2	4.68295	-1.21298	0.224778
GO:0033137_negative_regulation_of_peptidyl-serine_phosphorylation	5	2	4.68295	-1.21298	0.224778
GO:0034616_response_to_laminar_fluid_shear_stress	5	2	4.68295	-1.21298	0.224778
GO:0034992_microtubule_organizing_center_attachment_site	5	2	4.68295	-1.21298	0.224778
GO:0034993_SUN-KASH_complex	5	2	4.68295	-1.21298	0.224778
GO:0035304_regulation_of_protein_dephosphorylation	5	2	4.68295	-1.21298	0.224778
GO:0035413_positive_regulation_of_catenin_import_into_nucleus	5	2	4.68295	-1.21298	0.224778
GO:0042805_actinin_binding	5	2	4.68295	-1.21298	0.224778
GO:0042983_amyloid_precursor_protein_biosynthetic_process	5	2	4.68295	-1.21298	0.224778
GO:0042984_regulation_of_amyloid_precursor_protein_biosynthetic_process	5	2	4.68295	-1.21298	0.224778
GO:0045663_positive_regulation_of_myoblast_differentiation	5	2	4.68295	-1.21298	0.224778
GO:0046541_saliva_secretion	5	2	4.68295	-1.21298	0.224778
GO:0048406_nerve_growth_factor_binding	5	2	4.68295	-1.21298	0.224778
GO:0048679_regulation_of_axon_regeneration	5	2	4.68295	-1.21298	0.224778
GO:0050775_positive_regulation_of_dendrite_morphogenesis	5	2	4.68295	-1.21298	0.224778
GO:0051205_protein_insertion_into_membrane	5	2	4.68295	-1.21298	0.224778
GO:0051428_peptide_hormone_receptor_binding	5	2	4.68295	-1.21298	0.224778
GO:0060004_reflex	5	2	4.68295	-1.21298	0.224778
GO:0060053_neurofilament_cytoskeleton	5	2	4.68295	-1.21298	0.224778
GO:0060216_definitive_hemopoiesis	5	2	4.68295	-1.21298	0.224778
GO:0060438_trachea_development	5	2	4.68295	-1.21298	0.224778
GO:0060665_regulation_of_branching_involved_in_salivary_gland_morphogenesis_by_mesenchymal-epithelial_signaling	5	2	4.68295	-1.21298	0.224778
GO:0061036_positive_regulation_of_cartilage_development	5	2	4.68295	-1.21298	0.224778
GO:0070570_regulation_of_neuron_projection_regeneration	5	2	4.68295	-1.21298	0.224778
GO:0090286_cytoskeletal_anchoring_at_nuclear_membrane	5	2	4.68295	-1.21298	0.224778
GO:0050896_response_to_stimulus	2612	243	1.08916	-1.21274	0.224624
GO:0002088_lens_development_in_camera-type_eye	18	4	2.60164	-1.21014	0.227182
GO:0003014_renal_system_process	18	4	2.60164	-1.21014	0.227182
GO:0004112_cyclic-nucleotide_phosphodiesterase_activity	18	4	2.60164	-1.21014	0.227182
GO:0005834_heterotrimeric_G-protein_complex	18	4	2.60164	-1.21014	0.227182
GO:0006305_DNA_alkylation	18	4	2.60164	-1.21014	0.227182
GO:0006306_DNA_methylation	18	4	2.60164	-1.21014	0.227182
GO:0010970_microtubule-based_transport	18	4	2.60164	-1.21014	0.227182
GO:0019905_syntaxin_binding	18	4	2.60164	-1.21014	0.227182
GO:0021782_glial_cell_development	18	4	2.60164	-1.21014	0.227182
GO:0030705_cytoskeleton-dependent_intracellular_transport	18	4	2.60164	-1.21014	0.227182
GO:0031102_neuron_projection_regeneration	18	4	2.60164	-1.21014	0.227182
GO:0043531_ADP_binding	18	4	2.60164	-1.21014	0.227182
GO:0046626_regulation_of_insulin_receptor_signaling_pathway	18	4	2.60164	-1.21014	0.227182
GO:0046983_protein_dimerization_activity	439	47	1.25341	-1.20927	0.227362
GO:0030278_regulation_of_ossification	68	10	1.72167	-1.20784	0.227729
GO:0003705_sequence-specific_enhancer_binding_RNA_polymerase_II_transcription_factor_activity	42	7	1.95123	-1.20025	0.228723
GO:0005070_SH3_SH2_adaptor_activity	42	7	1.95123	-1.20025	0.228723
GO:0017015_regulation_of_transforming_growth_factor_beta_receptor_signaling_pathway	42	7	1.95123	-1.20025	0.228723
GO:0009611_response_to_wounding	578	60	1.2153	-1.19604	0.229098
GO:0001948_glycoprotein_binding	34	6	2.06601	-1.18441	0.232528
GO:0030035_microspike_assembly	26	5	2.25142	-1.18232	0.234638
GO:0042310_vasoconstriction	26	5	2.25142	-1.18232	0.234638
GO:0046847_filopodium_assembly	26	5	2.25142	-1.18232	0.234638
GO:0016331_morphogenesis_of_embryonic_epithelium	51	8	1.83645	-1.18149	0.23516
GO:0042327_positive_regulation_of_phosphorylation	106	14	1.54626	-1.17611	0.235866
GO:0001932_regulation_of_protein_phosphorylation	184	22	1.39979	-1.17399	0.235757
GO:0048534_hemopoietic_or_lymphoid_organ_development	265	30	1.32536	-1.17028	0.237016
GO:0010038_response_to_metal_ion	116	15	1.51388	-1.16338	0.23768
GO:0040017_positive_regulation_of_locomotion	116	15	1.51388	-1.16338	0.23768
GO:0006875_cellular_metal_ion_homeostasis	155	19	1.4351	-1.15952	0.237979
GO:0001882_nucleoside_binding	1182	115	1.13904	-1.1557	0.238309
GO:0000981_sequence-specific_DNA_binding_RNA_polymerase_II_transcription_factor_activity	43	7	1.90585	-1.1547	0.238846
GO:0010721_negative_regulation_of_cell_development	43	7	1.90585	-1.1547	0.238846
GO:0032526_response_to_retinoic_acid	43	7	1.90585	-1.1547	0.238846
GO:0051240_positive_regulation_of_multicellular_organismal_process	195	23	1.38087	-1.15369	0.239143
GO:0060589_nucleoside-triphosphatase_regulator_activity	349	38	1.27473	-1.14965	0.239684
GO:0010638_positive_regulation_of_organelle_organization	79	11	1.63014	-1.14433	0.240621
GO:0008289_lipid_binding	277	31	1.31021	-1.14145	0.240529
GO:0030218_erythrocyte_differentiation	52	8	1.80113	-1.14101	0.241137
GO:0043112_receptor_metabolic_process	52	8	1.80113	-1.14101	0.241137
GO:0045927_positive_regulation_of_growth	70	10	1.67248	-1.13851	0.241684
GO:0071375_cellular_response_to_peptide_hormone_stimulus	156	19	1.4259	-1.13749	0.241854
GO:0008093_cytoskeletal_adaptor_activity	19	4	2.46471	-1.13663	0.244456
GO:0010171_body_morphogenesis	19	4	2.46471	-1.13663	0.244456
GO:0010522_regulation_of_calcium_ion_transport_into_cytosol	19	4	2.46471	-1.13663	0.244456
GO:0016849_phosphorus-oxygen_lyase_activity	19	4	2.46471	-1.13663	0.244456
GO:0048742_regulation_of_skeletal_muscle_fiber_development	19	4	2.46471	-1.13663	0.244456
GO:0007218_neuropeptide_signaling_pathway	35	6	2.00698	-1.13373	0.246207
GO:0030165_PDZ_domain_binding	35	6	2.00698	-1.13373	0.246207
GO:0071842_cellular_component_organization_at_cellular_level	1687	160	1.11036	-1.13121	0.246141
GO:0007631_feeding_behavior	27	5	2.16803	-1.12358	0.24809
GO:0017048_Rho_GTPase_binding	27	5	2.16803	-1.12358	0.24809
GO:0032273_positive_regulation_of_protein_polymerization	27	5	2.16803	-1.12358	0.24809
GO:0032768_regulation_of_monooxygenase_activity	27	5	2.16803	-1.12358	0.24809
GO:0048678_response_to_axon_injury	27	5	2.16803	-1.12358	0.24809
GO:0032582_negative_regulation_of_gene-specific_transcription	89	12	1.57852	-1.12339	0.248242
GO:0023034_intracellular_signaling_pathway	1253	121	1.13056	-1.12049	0.249062
GO:0008134_transcription_factor_binding	217	25	1.34878	-1.11905	0.249003
GO:0003044_regulation_of_systemic_arterial_blood_pressure_mediated_by_a_chemical_signal	12	3	2.92684	-1.11727	0.255289
GO:0004115_3'_5'-cyclic-AMP_phosphodiesterase_activity	12	3	2.92684	-1.11727	0.255289
GO:0008038_neuron_recognition	12	3	2.92684	-1.11727	0.255289
GO:0009068_aspartate_family_amino_acid_catabolic_process	12	3	2.92684	-1.11727	0.255289
GO:0010559_regulation_of_glycoprotein_biosynthetic_process	12	3	2.92684	-1.11727	0.255289
GO:0014855_striated_muscle_cell_proliferation	12	3	2.92684	-1.11727	0.255289
GO:0035411_catenin_import_into_nucleus	12	3	2.92684	-1.11727	0.255289
GO:0035412_regulation_of_catenin_import_into_nucleus	12	3	2.92684	-1.11727	0.255289
GO:0043560_insulin_receptor_substrate_binding	12	3	2.92684	-1.11727	0.255289
GO:0045104_intermediate_filament_cytoskeleton_organization	12	3	2.92684	-1.11727	0.255289
GO:0048814_regulation_of_dendrite_morphogenesis	12	3	2.92684	-1.11727	0.255289
GO:0051149_positive_regulation_of_muscle_cell_differentiation	12	3	2.92684	-1.11727	0.255289
GO:0051279_regulation_of_release_of_sequestered_calcium_ion_into_cytosol	12	3	2.92684	-1.11727	0.255289
GO:0055017_cardiac_muscle_tissue_growth	12	3	2.92684	-1.11727	0.255289
GO:0060038_cardiac_muscle_cell_proliferation	12	3	2.92684	-1.11727	0.255289
GO:0071604_transforming_growth_factor-beta_production	12	3	2.92684	-1.11727	0.255289
GO:0071634_regulation_of_transforming_growth_factor-beta_production	12	3	2.92684	-1.11727	0.255289
GO:0090278_negative_regulation_of_peptide_hormone_secretion	12	3	2.92684	-1.11727	0.255289
GO:0001883_purine_nucleoside_binding	1176	114	1.1349	-1.11544	0.255333
GO:0005977_glycogen_metabolic_process	44	7	1.86254	-1.111	0.25629
GO:0006073_cellular_glucan_metabolic_process	44	7	1.86254	-1.111	0.25629
GO:0007163_establishment_or_maintenance_of_cell_polarity	44	7	1.86254	-1.111	0.25629
GO:0007589_body_fluid_secretion	44	7	1.86254	-1.111	0.25629
GO:0044042_glucan_metabolic_process	44	7	1.86254	-1.111	0.25629
GO:0060090_binding__bridging	99	13	1.53733	-1.1078	0.256518
GO:0017076_purine_nucleotide_binding	1411	135	1.12012	-1.10471	0.257114
GO:0042326_negative_regulation_of_phosphorylation	53	8	1.76715	-1.10196	0.257789
GO:0050730_regulation_of_peptidyl-tyrosine_phosphorylation	53	8	1.76715	-1.10196	0.257789
GO:0043234_protein_complex	1973	185	1.09775	-1.10176	0.257578
GO:0007369_gastrulation	62	9	1.69946	-1.10103	0.258219
GO:0030335_positive_regulation_of_cell_migration	109	14	1.5037	-1.09622	0.25856
GO:2000147_positive_regulation_of_cell_motility	109	14	1.5037	-1.09622	0.25856
GO:0009991_response_to_extracellular_stimulus	198	23	1.35995	-1.09608	0.258398
GO:0007188_G-protein_signaling__coupled_to_cAMP_nucleotide_second_messenger	36	6	1.95123	-1.08546	0.26127
GO:0034339_regulation_of_transcription_from_RNA_polymerase_II_promoter_by_nuclear_hormone_receptor	36	6	1.95123	-1.08546	0.26127
GO:0050768_negative_regulation_of_neurogenesis	36	6	1.95123	-1.08546	0.26127
GO:0007204_elevation_of_cytosolic_calcium_ion_concentration	81	11	1.58989	-1.0827	0.261625
GO:0031329_regulation_of_cellular_catabolic_process	209	24	1.34439	-1.08005	0.261854
GO:0032504_multicellular_organism_reproduction	302	33	1.27928	-1.07461	0.262531
GO:0048609_multicellular_organismal_reproductive_process	302	33	1.27928	-1.07461	0.262531
GO:0016125_sterol_metabolic_process	72	10	1.62602	-1.07306	0.263158
GO:0045765_regulation_of_angiogenesis	72	10	1.62602	-1.07306	0.263158
GO:0005524_ATP_binding	1082	105	1.13611	-1.07057	0.263423
GO:0001889_liver_development	45	7	1.82115	-1.06905	0.26395
GO:0051495_positive_regulation_of_cytoskeleton_organization	45	7	1.82115	-1.06905	0.26395
GO:0014047_glutamate_secretion	20	4	2.34147	-1.06877	0.267334
GO:0016525_negative_regulation_of_angiogenesis	20	4	2.34147	-1.06877	0.267334
GO:0030837_negative_regulation_of_actin_filament_polymerization	20	4	2.34147	-1.06877	0.267334
GO:0032231_regulation_of_actin_filament_bundle_assembly	20	4	2.34147	-1.06877	0.267334
GO:0045178_basal_part_of_cell	20	4	2.34147	-1.06877	0.267334
GO:0048701_embryonic_cranial_skeleton_morphogenesis	20	4	2.34147	-1.06877	0.267334
GO:0000182_rDNA_binding	1	1
GO:0000703_oxidized_pyrimidine_base_lesion_DNA_N-glycosylase_activity	1	1
GO:0001601_peptide_YY_receptor_activity	1	1
GO:0001602_pancreatic_polypeptide_receptor_activity	1	1
GO:0001661_conditioned_taste_aversion	1	1
GO:0001787_natural_killer_cell_proliferation	1	1
GO:0001992_regulation_of_systemic_arterial_blood_pressure_by_vasopressin	1	1
GO:0002001_renin_secretion_into_blood_stream	1	1
GO:0002041_intussusceptive_angiogenesis	1	1
GO:0002077_acrosome_matrix_dispersal	1	1
GO:0002153_steroid_receptor_RNA_activator_RNA_binding	1	1
GO:0002154_thyroid_hormone_mediated_signaling_pathway	1	1
GO:0002155_regulation_of_thyroid_hormone_mediated_signaling_pathway	1	1
GO:0002351_serotonin_production_involved_in_inflammatory_response	1	1
GO:0002442_serotonin_secretion_involved_in_inflammatory_response	1	1
GO:0002554_serotonin_secretion_by_platelet	1	1
GO:0003062_regulation_of_heart_rate_by_chemical_signal	1	1
GO:0003065_positive_regulation_of_heart_rate_by_epinephrine	1	1
GO:0003103_positive_regulation_of_diuresis	1	1
GO:0003272_endocardial_cushion_formation	1	1
GO:0004040_amidase_activity	1	1
GO:0004043_L-aminoadipate-semialdehyde_dehydrogenase_activity	1	1
GO:0004087_carbamoyl-phosphate_synthase_(ammonia)_activity	1	1
GO:0004118_cGMP-stimulated_cyclic-nucleotide_phosphodiesterase_activity	1	1
GO:0004310_farnesyl-diphosphate_farnesyltransferase_activity	1	1
GO:0004311_farnesyltranstransferase_activity	1	1
GO:0004371_glycerone_kinase_activity	1	1
GO:0004421_hydroxymethylglutaryl-CoA_synthase_activity	1	1
GO:0004506_squalene_monooxygenase_activity	1	1
GO:0004586_ornithine_decarboxylase_activity	1	1
GO:0004617_phosphoglycerate_dehydrogenase_activity	1	1
GO:0004687_myosin_light_chain_kinase_activity	1	1
GO:0004890_GABA-A_receptor_activity	1	1
GO:0004903_growth_hormone_receptor_activity	1	1
GO:0004949_cannabinoid_receptor_activity	1	1
GO:0004991_parathyroid_hormone_receptor_activity	1	1
GO:0004999_vasoactive_intestinal_polypeptide_receptor_activity	1	1
GO:0005019_platelet-derived_growth_factor_beta-receptor_activity	1	1
GO:0005143_interleukin-12_receptor_binding	1	1
GO:0005146_leukemia_inhibitory_factor_receptor_binding	1	1
GO:0005165_neurotrophin_receptor_binding	1	1
GO:0005175_CD27_receptor_binding	1	1
GO:0005477_pyruvate_secondary_active_transmembrane_transporter_activity	1	1
GO:0005499_vitamin_D_binding	1	1
GO:0005595_collagen_type_XII	1	1
GO:0005597_collagen_type_XVI	1	1
GO:0005914_spot_adherens_junction	1	1
GO:0005960_glycine_cleavage_complex	1	1
GO:0006313_transposition__DNA-mediated	1	1
GO:0006566_threonine_metabolic_process	1	1
GO:0006579_betaine_catabolic_process	1	1
GO:0006620_posttranslational_protein_targeting_to_membrane	1	1
GO:0006848_pyruvate_transport	1	1
GO:0007161_calcium-independent_cell-matrix_adhesion	1	1
GO:0007195_inhibition_of_adenylate_cyclase_activity_by_dopamine_receptor_signaling_pathway	1	1
GO:0007380_specification_of_segmental_identity__head	1	1
GO:0007382_specification_of_segmental_identity__maxillary_segment	1	1
GO:0007603_phototransduction__visible_light	1	1
GO:0007635_chemosensory_behavior	1	1
GO:0008039_synaptic_target_recognition	1	1
GO:0008050_female_courtship_behavior	1	1
GO:0008089_anterograde_axon_cargo_transport	1	1
GO:0008112_nicotinamide_N-methyltransferase_activity	1	1
GO:0008118_N-acetyllactosaminide_alpha-2_3-sialyltransferase_activity	1	1
GO:0008281_sulfonylurea_receptor_activity	1	1
GO:0008298_intracellular_mRNA_localization	1	1
GO:0008332_low_voltage-gated_calcium_channel_activity	1	1
GO:0008398_sterol_14-demethylase_activity	1	1
GO:0008427_calcium-dependent_protein_kinase_inhibitor_activity	1	1
GO:0008502_melatonin_receptor_activity	1	1
GO:0008511_sodium:potassium:chloride_symporter_activity	1	1
GO:0008622_epsilon_DNA_polymerase_complex	1	1
GO:0008623_chromatin_accessibility_complex	1	1
GO:0008627_induction_of_apoptosis_by_ionic_changes	1	1
GO:0008798_beta-aspartyl-peptidase_activity	1	1
GO:0008802_betaine-aldehyde_dehydrogenase_activity	1	1
GO:0009586_rhodopsin_mediated_phototransduction	1	1
GO:0010807_regulation_of_synaptic_vesicle_priming	1	1
GO:0010831_positive_regulation_of_myotube_differentiation	1	1
GO:0010839_negative_regulation_of_keratinocyte_proliferation	1	1
GO:0010858_calcium-dependent_protein_kinase_regulator_activity	1	1
GO:0010972_negative_regulation_of_G2_M_transition_of_mitotic_cell_cycle	1	1
GO:0014707_branchiomeric_skeletal_muscle_development	1	1
GO:0014819_regulation_of_skeletal_muscle_contraction	1	1
GO:0014832_urinary_bladder_smooth_muscle_contraction	1	1
GO:0014848_urinary_tract_smooth_muscle_contraction	1	1
GO:0014852_regulation_of_skeletal_muscle_contraction_by_neural_stimulation_via_neuromuscular_junction	1	1
GO:0014853_regulation_of_excitatory_postsynaptic_membrane_potential_involved_in_skeletal_muscle_contraction	1	1
GO:0015272_ATP-activated_inward_rectifier_potassium_channel_activity	1	1
GO:0016056_rhodopsin_mediated_signaling_pathway	1	1
GO:0016082_synaptic_vesicle_priming	1	1
GO:0016401_palmitoyl-CoA_oxidase_activity	1	1
GO:0016524_latrotoxin_receptor_activity	1	1
GO:0016988_transcription_initiation_factor_antagonist_activity	1	1
GO:0016999_antibiotic_metabolic_process	1	1
GO:0017000_antibiotic_biosynthetic_process	1	1
GO:0019240_citrulline_biosynthetic_process	1	1
GO:0019464_glycine_decarboxylation_via_glycine_cleavage_system	1	1
GO:0019477_L-lysine_catabolic_process	1	1
GO:0019563_glycerol_catabolic_process	1	1
GO:0021508_floor_plate_formation	1	1
GO:0021570_rhombomere_4_development	1	1
GO:0021627_olfactory_nerve_morphogenesis	1	1
GO:0021629_olfactory_nerve_structural_organization	1	1
GO:0021798_forebrain_dorsal_ventral_pattern_formation	1	1
GO:0021933_radial_glia_guided_migration_of_cerebellar_granule_cell	1	1
GO:0021965_spinal_cord_ventral_commissure_morphogenesis	1	1
GO:0021998_neural_plate_mediolateral_regionalization	1	1
GO:0030007_cellular_potassium_ion_homeostasis	1	1
GO:0030305_heparanase_activity	1	1
GO:0030478_actin_cap	1	1
GO:0030506_ankyrin_binding	1	1
GO:0030760_pyridine_N-methyltransferase_activity	1	1
GO:0030899_calcium-dependent_ATPase_activity	1	1
GO:0031045_dense_core_granule	1	1
GO:0031240_external_side_of_cell_outer_membrane	1	1
GO:0031462_Cul2-RING_ubiquitin_ligase_complex	1	1
GO:0031748_D1_dopamine_receptor_binding	1	1
GO:0031750_D3_dopamine_receptor_binding	1	1
GO:0031849_olfactory_receptor_binding	1	1
GO:0031959_mineralocorticoid_receptor_signaling_pathway	1	1
GO:0032196_transposition	1	1
GO:0032417_positive_regulation_of_sodium:hydrogen_antiporter_activity	1	1
GO:0032467_positive_regulation_of_cytokinesis	1	1
GO:0032594_protein_transport_within_lipid_bilayer	1	1
GO:0032595_B_cell_receptor_transport_within_lipid_bilayer	1	1
GO:0032596_protein_transport_into_membrane_raft	1	1
GO:0032597_B_cell_receptor_transport_into_membrane_raft	1	1
GO:0032599_protein_transport_out_of_membrane_raft	1	1
GO:0032600_chemokine_receptor_transport_out_of_membrane_raft	1	1
GO:0032817_regulation_of_natural_killer_cell_proliferation	1	1
GO:0032819_positive_regulation_of_natural_killer_cell_proliferation	1	1
GO:0032864_activation_of_Cdc42_GTPase_activity	1	1
GO:0032913_negative_regulation_of_transforming_growth_factor-beta3_production	1	1
GO:0032915_positive_regulation_of_transforming_growth_factor-beta2_production	1	1
GO:0032972_regulation_of_muscle_filament_sliding_speed	1	1
GO:0033173_calcineurin-NFAT_signaling_pathway	1	1
GO:0033268_node_of_Ranvier	1	1
GO:0033505_floor_plate_morphogenesis	1	1
GO:0033606_chemokine_receptor_transport_within_lipid_bilayer	1	1
GO:0034012_FAD-AMP_lyase_(cyclizing)_activity	1	1
GO:0034465_response_to_carbon_monoxide	1	1
GO:0034699_response_to_luteinizing_hormone_stimulus	1	1
GO:0034987_immunoglobulin_receptor_binding	1	1
GO:0034988_Fc-gamma_receptor_I_complex_binding	1	1
GO:0034989_GTP-Ral_binding	1	1
GO:0035026_leading_edge_cell_differentiation	1	1
GO:0035033_histone_deacetylase_regulator_activity	1	1
GO:0035054_embryonic_heart_tube_anterior_posterior_pattern_formation	1	1
GO:0035105_sterol_regulatory_element_binding_protein_import_into_nucleus	1	1
GO:0035287_head_segmentation	1	1
GO:0035289_posterior_head_segmentation	1	1
GO:0035371_microtubule_plus_end	1	1
GO:0035400_histone_tyrosine_kinase_activity	1	1
GO:0035401_histone_kinase_activity_(H3-Y41_specific)	1	1
GO:0035406_histone-tyrosine_phosphorylation	1	1
GO:0035409_histone_H3-Y41_phosphorylation	1	1
GO:0040034_regulation_of_development__heterochronic	1	1
GO:0042134_rRNA_primary_transcript_binding	1	1
GO:0042413_carnitine_catabolic_process	1	1
GO:0042622_photoreceptor_outer_segment_membrane	1	1
GO:0042701_progesterone_secretion	1	1
GO:0043006_activation_of_phospholipase_A2_activity_by_calcium-mediated_signaling	1	1
GO:0043219_lateral_loop	1	1
GO:0043293_apoptosome	1	1
GO:0043476_pigment_accumulation	1	1
GO:0043482_cellular_pigment_accumulation	1	1
GO:0043503_skeletal_muscle_fiber_adaptation	1	1
GO:0043509_activin_A_complex	1	1
GO:0043511_inhibin_complex	1	1
GO:0043512_inhibin_A_complex	1	1
GO:0043585_nose_morphogenesis	1	1
GO:0043924_suramin_binding	1	1
GO:0043931_ossification_involved_in_bone_maturation	1	1
GO:0045098_type_III_intermediate_filament	1	1
GO:0045338_farnesyl_diphosphate_metabolic_process	1	1
GO:0045605_negative_regulation_of_epidermal_cell_differentiation	1	1
GO:0045617_negative_regulation_of_keratinocyte_differentiation	1	1
GO:0045759_negative_regulation_of_action_potential	1	1
GO:0045794_negative_regulation_of_cell_volume	1	1
GO:0045795_positive_regulation_of_cell_volume	1	1
GO:0046168_glycerol-3-phosphate_catabolic_process	1	1
GO:0046440_L-lysine_metabolic_process	1	1
GO:0046538_2_3-bisphosphoglycerate-dependent_phosphoglycerate_mutase_activity	1	1
GO:0046548_retinal_rod_cell_development	1	1
GO:0046811_histone_deacetylase_inhibitor_activity	1	1
GO:0047130_saccharopine_dehydrogenase_(NADP+__L-lysine-forming)_activity	1	1
GO:0047536_2-aminoadipate_transaminase_activity	1	1
GO:0048012_hepatocyte_growth_factor_receptor_signaling_pathway	1	1
GO:0048180_activin_complex	1	1
GO:0048338_mesoderm_structural_organization	1	1
GO:0048352_paraxial_mesoderm_structural_organization	1	1
GO:0048382_mesendoderm_development	1	1
GO:0048505_regulation_of_timing_of_cell_differentiation	1	1
GO:0048619_embryonic_hindgut_morphogenesis	1	1
GO:0048642_negative_regulation_of_skeletal_muscle_tissue_development	1	1
GO:0048686_regulation_of_sprouting_of_injured_axon	1	1
GO:0048687_positive_regulation_of_sprouting_of_injured_axon	1	1
GO:0048690_regulation_of_axon_extension_involved_in_regeneration	1	1
GO:0048691_positive_regulation_of_axon_extension_involved_in_regeneration	1	1
GO:0048752_semicircular_canal_morphogenesis	1	1
GO:0050290_sphingomyelin_phosphodiesterase_D_activity	1	1
GO:0050833_pyruvate_transmembrane_transporter_activity	1	1
GO:0050902_leukocyte_adhesive_activation	1	1
GO:0050955_thermoception	1	1
GO:0051040_regulation_of_calcium-independent_cell-cell_adhesion	1	1
GO:0051041_positive_regulation_of_calcium-independent_cell-cell_adhesion	1	1
GO:0051295_establishment_of_meiotic_spindle_localization	1	1
GO:0051371_muscle_alpha-actinin_binding	1	1
GO:0051463_negative_regulation_of_cortisol_secretion	1	1
GO:0051531_NFAT_protein_import_into_nucleus	1	1
GO:0051532_regulation_of_NFAT_protein_import_into_nucleus	1	1
GO:0051534_negative_regulation_of_NFAT_protein_import_into_nucleus	1	1
GO:0051599_response_to_hydrostatic_pressure	1	1
GO:0051717_inositol-1_3_4_5-tetrakisphosphate_3-phosphatase_activity	1	1
GO:0051764_actin_crosslink_formation	1	1
GO:0051799_negative_regulation_of_hair_follicle_development	1	1
GO:0051800_phosphatidylinositol-3_4-bisphosphate_3-phosphatase_activity	1	1
GO:0051913_regulation_of_synaptic_plasticity_by_chemical_substance	1	1
GO:0051914_positive_regulation_of_synaptic_plasticity_by_chemical_substance	1	1
GO:0051915_induction_of_synaptic_plasticity_by_chemical_substance	1	1
GO:0051973_positive_regulation_of_telomerase_activity	1	1
GO:0060001_minus-end_directed_microfilament_motor_activity	1	1
GO:0060005_vestibular_reflex	1	1
GO:0060072_large_conductance_calcium-activated_potassium_channel_activity	1	1
GO:0060073_micturition	1	1
GO:0060082_eye_blink_reflex	1	1
GO:0060083_smooth_muscle_contraction_involved_in_micturition	1	1
GO:0060125_negative_regulation_of_growth_hormone_secretion	1	1
GO:0060161_positive_regulation_of_dopamine_receptor_signaling_pathway	1	1
GO:0060164_regulation_of_timing_of_neuron_differentiation	1	1
GO:0060209_estrus	1	1
GO:0060242_contact_inhibition	1	1
GO:0060318_definitive_erythrocyte_differentiation	1	1
GO:0060342_photoreceptor_inner_segment_membrane	1	1
GO:0060414_aorta_smooth_muscle_tissue_morphogenesis	1	1
GO:0060434_bronchus_morphogenesis	1	1
GO:0060435_bronchiole_development	1	1
GO:0060480_lung_goblet_cell_differentiation	1	1
GO:0060481_lobar_bronchus_epithelium_development	1	1
GO:0060482_lobar_bronchus_development	1	1
GO:0060535_trachea_cartilage_morphogenesis	1	1
GO:0060536_cartilage_morphogenesis	1	1
GO:0060574_intestinal_epithelial_cell_maturation	1	1
GO:0060576_intestinal_epithelial_cell_development	1	1
GO:0060594_mammary_gland_specification	1	1
GO:0060764_cell-cell_signaling_involved_in_mammary_gland_development	1	1
GO:0060873_anterior_semicircular_canal_development	1	1
GO:0060875_lateral_semicircular_canal_development	1	1
GO:0061101_neuroendocrine_cell_differentiation	1	1
GO:0061298_retina_vasculature_development_in_camera-type_eye	1	1
GO:0061299_retina_vasculature_morphogenesis_in_camera-type_eye	1	1
GO:0061304_retinal_blood_vessel_morphogenesis	1	1
GO:0070012_oligopeptidase_activity	1	1
GO:0070060_'de_novo'_actin_filament_nucleation	1	1
GO:0070123_transforming_growth_factor_beta_receptor_activity__type_III	1	1
GO:0070195_growth_hormone_receptor_complex	1	1
GO:0070257_positive_regulation_of_mucus_secretion	1	1
GO:0070408_carbamoyl_phosphate_metabolic_process	1	1
GO:0070409_carbamoyl_phosphate_biosynthetic_process	1	1
GO:0070634_transepithelial_ammonium_transport	1	1
GO:0070669_response_to_interleukin-2	1	1
GO:0070672_response_to_interleukin-15	1	1
GO:0070849_response_to_epidermal_growth_factor_stimulus	1	1
GO:0070852_cell_body_fiber	1	1
GO:0070884_regulation_of_calcineurin-NFAT_signaling_pathway	1	1
GO:0070886_positive_regulation_of_calcineurin-NFAT_signaling_pathway	1	1
GO:0070977_bone_maturation	1	1
GO:0071364_cellular_response_to_epidermal_growth_factor_stimulus	1	1
GO:0071679_commissural_neuron_axon_guidance	1	1
GO:0071889_14-3-3_protein_binding	1	1
GO:0071987_WD40-repeat_domain_binding	1	1
GO:0072126_positive_regulation_of_glomerular_mesangial_cell_proliferation	1	1
GO:0072223_metanephric_glomerular_mesangium_development	1	1
GO:0072224_metanephric_glomerulus_development	1	1
GO:0072239_metanephric_glomerulus_vasculature_development	1	1
GO:0072262_metanephric_glomerular_mesangial_cell_proliferation_involved_in_metanephros_development	1	1
GO:0072298_regulation_of_metanephric_glomerulus_development	1	1
GO:0072301_regulation_of_metanephric_glomerular_mesangial_cell_proliferation	1	1
GO:0072303_positive_regulation_of_glomerular_metanephric_mesangial_cell_proliferation	1	1
GO:0090051_negative_regulation_of_cell_migration_involved_in_sprouting_angiogenesis	1	1
GO:0090080_positive_regulation_of_MAPKKK_cascade_by_fibroblast_growth_factor_receptor_signaling_pathway	1	1
GO:0090343_positive_regulation_of_cell_aging	1	1
GO:0090344_negative_regulation_of_cell_aging	1	1
GO:0007270_nerve-nerve_synaptic_transmission	28	5	2.0906	-1.06826	0.268903
GO:0022406_membrane_docking	28	5	2.0906	-1.06826	0.268903
GO:0042562_hormone_binding	28	5	2.0906	-1.06826	0.268903
GO:0034399_nuclear_periphery	54	8	1.73443	-1.06427	0.270539
GO:0001502_cartilage_condensation	6	2	3.90246	-1.06171	0.29072
GO:0002070_epithelial_cell_maturation	6	2	3.90246	-1.06171	0.29072
GO:0003407_neural_retina_development	6	2	3.90246	-1.06171	0.29072
GO:0004835_tubulin-tyrosine_ligase_activity	6	2	3.90246	-1.06171	0.29072
GO:0005614_interstitial_matrix	6	2	3.90246	-1.06171	0.29072
GO:0005922_connexon_complex	6	2	3.90246	-1.06171	0.29072
GO:0007214_gamma-aminobutyric_acid_signaling_pathway	6	2	3.90246	-1.06171	0.29072
GO:0007320_insemination	6	2	3.90246	-1.06171	0.29072
GO:0007350_blastoderm_segmentation	6	2	3.90246	-1.06171	0.29072
GO:0009374_biotin_binding	6	2	3.90246	-1.06171	0.29072
GO:0009881_photoreceptor_activity	6	2	3.90246	-1.06171	0.29072
GO:0010470_regulation_of_gastrulation	6	2	3.90246	-1.06171	0.29072
GO:0010560_positive_regulation_of_glycoprotein_biosynthetic_process	6	2	3.90246	-1.06171	0.29072
GO:0010830_regulation_of_myotube_differentiation	6	2	3.90246	-1.06171	0.29072
GO:0014046_dopamine_secretion	6	2	3.90246	-1.06171	0.29072
GO:0014059_regulation_of_dopamine_secretion	6	2	3.90246	-1.06171	0.29072
GO:0016308_1-phosphatidylinositol-4-phosphate_5-kinase_activity	6	2	3.90246	-1.06171	0.29072
GO:0016421_CoA_carboxylase_activity	6	2	3.90246	-1.06171	0.29072
GO:0017075_syntaxin-1_binding	6	2	3.90246	-1.06171	0.29072
GO:0017085_response_to_insecticide	6	2	3.90246	-1.06171	0.29072
GO:0021952_central_nervous_system_projection_neuron_axonogenesis	6	2	3.90246	-1.06171	0.29072
GO:0030371_translation_repressor_activity	6	2	3.90246	-1.06171	0.29072
GO:0030903_notochord_development	6	2	3.90246	-1.06171	0.29072
GO:0031095_platelet_dense_tubular_network_membrane	6	2	3.90246	-1.06171	0.29072
GO:0031579_membrane_raft_organization	6	2	3.90246	-1.06171	0.29072
GO:0031953_negative_regulation_of_protein_autophosphorylation	6	2	3.90246	-1.06171	0.29072
GO:0031994_insulin-like_growth_factor_I_binding	6	2	3.90246	-1.06171	0.29072
GO:0032000_positive_regulation_of_fatty_acid_beta-oxidation	6	2	3.90246	-1.06171	0.29072
GO:0032228_regulation_of_synaptic_transmission__GABAergic	6	2	3.90246	-1.06171	0.29072
GO:0033604_negative_regulation_of_catecholamine_secretion	6	2	3.90246	-1.06171	0.29072
GO:0034260_negative_regulation_of_GTPase_activity	6	2	3.90246	-1.06171	0.29072
GO:0034261_negative_regulation_of_Ras_GTPase_activity	6	2	3.90246	-1.06171	0.29072
GO:0034383_low-density_lipoprotein_particle_clearance	6	2	3.90246	-1.06171	0.29072
GO:0034644_cellular_response_to_UV	6	2	3.90246	-1.06171	0.29072
GO:0042487_regulation_of_odontogenesis_of_dentine-containing_tooth	6	2	3.90246	-1.06171	0.29072
GO:0042517_positive_regulation_of_tyrosine_phosphorylation_of_Stat3_protein	6	2	3.90246	-1.06171	0.29072
GO:0043113_receptor_clustering	6	2	3.90246	-1.06171	0.29072
GO:0044060_regulation_of_endocrine_process	6	2	3.90246	-1.06171	0.29072
GO:0044062_regulation_of_excretion	6	2	3.90246	-1.06171	0.29072
GO:0044442_microtubule-based_flagellum_part	6	2	3.90246	-1.06171	0.29072
GO:0044460_flagellum_part	6	2	3.90246	-1.06171	0.29072
GO:0045295_gamma-catenin_binding	6	2	3.90246	-1.06171	0.29072
GO:0045616_regulation_of_keratinocyte_differentiation	6	2	3.90246	-1.06171	0.29072
GO:0045647_negative_regulation_of_erythrocyte_differentiation	6	2	3.90246	-1.06171	0.29072
GO:0045655_regulation_of_monocyte_differentiation	6	2	3.90246	-1.06171	0.29072
GO:0048265_response_to_pain	6	2	3.90246	-1.06171	0.29072
GO:0050780_dopamine_receptor_binding	6	2	3.90246	-1.06171	0.29072
GO:0051642_centrosome_localization	6	2	3.90246	-1.06171	0.29072
GO:0051898_negative_regulation_of_protein_kinase_B_signaling_cascade	6	2	3.90246	-1.06171	0.29072
GO:0051932_synaptic_transmission__GABAergic	6	2	3.90246	-1.06171	0.29072
GO:0060045_positive_regulation_of_cardiac_muscle_cell_proliferation	6	2	3.90246	-1.06171	0.29072
GO:0071109_superior_temporal_gyrus_development	6	2	3.90246	-1.06171	0.29072
GO:0071482_cellular_response_to_light_stimulus	6	2	3.90246	-1.06171	0.29072
GO:0016772_transferase_activity__transferring_phosphorus-containing_groups	688	69	1.17414	-1.0588	0.290656
GO:0044085_cellular_component_biogenesis	918	90	1.14778	-1.05751	0.290791
GO:0004930_G-protein_coupled_receptor_activity	170	20	1.37734	-1.0533	0.291499
GO:0048660_regulation_of_smooth_muscle_cell_proliferation	37	6	1.89849	-1.03946	0.295582
GO:0050680_negative_regulation_of_epithelial_cell_proliferation	37	6	1.89849	-1.03946	0.295582
GO:0015631_tubulin_binding	92	12	1.52705	-1.03872	0.295801
GO:0001825_blastocyst_formation	13	3	2.7017	-1.03073	0.302491
GO:0002244_hemopoietic_progenitor_cell_differentiation	13	3	2.7017	-1.03073	0.302491
GO:0002792_negative_regulation_of_peptide_secretion	13	3	2.7017	-1.03073	0.302491
GO:0004675_transmembrane_receptor_protein_serine_threonine_kinase_activity	13	3	2.7017	-1.03073	0.302491
GO:0005024_transforming_growth_factor_beta_receptor_activity	13	3	2.7017	-1.03073	0.302491
GO:0006085_acetyl-CoA_biosynthetic_process	13	3	2.7017	-1.03073	0.302491
GO:0007620_copulation	13	3	2.7017	-1.03073	0.302491
GO:0010524_positive_regulation_of_calcium_ion_transport_into_cytosol	13	3	2.7017	-1.03073	0.302491
GO:0021532_neural_tube_patterning	13	3	2.7017	-1.03073	0.302491
GO:0032924_activin_receptor_signaling_pathway	13	3	2.7017	-1.03073	0.302491
GO:0048663_neuron_fate_commitment	13	3	2.7017	-1.03073	0.302491
GO:0051193_regulation_of_cofactor_metabolic_process	13	3	2.7017	-1.03073	0.302491
GO:0051196_regulation_of_coenzyme_metabolic_process	13	3	2.7017	-1.03073	0.302491
GO:0051412_response_to_corticosterone_stimulus	13	3	2.7017	-1.03073	0.302491
GO:0060419_heart_growth	13	3	2.7017	-1.03073	0.302491
GO:0031091_platelet_alpha_granule	46	7	1.78156	-1.02877	0.302919
GO:0061008_hepaticobiliary_system_development	46	7	1.78156	-1.02877	0.302919
GO:0006605_protein_targeting	243	27	1.30082	-1.02439	0.304044
GO:0001824_blastocyst_development	29	5	2.01851	-1.01608	0.306304
GO:0033619_membrane_protein_proteolysis	29	5	2.01851	-1.01608	0.306304
GO:0033993_response_to_lipid	29	5	2.01851	-1.01608	0.306304
GO:0090100_positive_regulation_of_transmembrane_receptor_protein_serine_threonine_kinase_signaling_pathway	29	5	2.01851	-1.01608	0.306304
GO:0003690_double-stranded_DNA_binding	93	12	1.51063	-1.01183	0.30707
GO:0030863_cortical_cytoskeleton	21	4	2.22998	-1.00592	0.311381
GO:0042169_SH2_domain_binding	21	4	2.22998	-1.00592	0.311381
GO:0050994_regulation_of_lipid_catabolic_process	21	4	2.22998	-1.00592	0.311381
GO:0060322_head_development	21	4	2.22998	-1.00592	0.311381
GO:0001664_G-protein-coupled_receptor_binding	84	11	1.53311	-0.996108	0.313682
GO:0043254_regulation_of_protein_complex_assembly	84	11	1.53311	-0.996108	0.313682
GO:0007623_circadian_rhythm	38	6	1.84853	-0.995572	0.314669
GO:0044236_multicellular_organismal_metabolic_process	38	6	1.84853	-0.995572	0.314669
GO:0035239_tube_morphogenesis	123	15	1.42773	-0.993635	0.314769
GO:0008081_phosphoric_diester_hydrolase_activity	56	8	1.67248	-0.992776	0.315852
GO:0005625_soluble_fraction	245	27	1.2902	-0.992496	0.315621
GO:0016363_nuclear_matrix	47	7	1.74365	-0.990075	0.316231
GO:0030139_endocytic_vesicle	47	7	1.74365	-0.990075	0.316231
GO:0030307_positive_regulation_of_cell_growth	47	7	1.74365	-0.990075	0.316231
GO:0009123_nucleoside_monophosphate_metabolic_process	104	13	1.46342	-0.978454	0.318935
GO:0008202_steroid_metabolic_process	144	17	1.38212	-0.970427	0.320458
GO:0005099_Ras_GTPase_activator_activity	85	11	1.51507	-0.968717	0.321262
GO:0032387_negative_regulation_of_intracellular_transport	30	5	1.95123	-0.966811	0.322491
GO:0032846_positive_regulation_of_homeostatic_process	30	5	1.95123	-0.966811	0.322491
GO:0033077_T_cell_differentiation_in_thymus	30	5	1.95123	-0.966811	0.322491
GO:0007265_Ras_protein_signal_transduction	268	29	1.26684	-0.9597	0.323557
GO:0005089_Rho_guanyl-nucleotide_exchange_factor_activity	57	8	1.64314	-0.95886	0.32466
GO:0051606_detection_of_stimulus	57	8	1.64314	-0.95886	0.32466
GO:0001871_pattern_binding	105	13	1.44948	-0.954289	0.32521
GO:0030247_polysaccharide_binding	105	13	1.44948	-0.954289	0.32521
GO:0030554_adenyl_nucleotide_binding	1153	110	1.11692	-0.954007	0.325
GO:0021543_pallium_development	39	6	1.80113	-0.953688	0.32559
GO:0048659_smooth_muscle_cell_proliferation	39	6	1.80113	-0.953688	0.32559
GO:0051341_regulation_of_oxidoreductase_activity	39	6	1.80113	-0.953688	0.32559
GO:0090090_negative_regulation_of_canonical_Wnt_receptor_signaling_pathway	39	6	1.80113	-0.953688	0.32559
GO:0021885_forebrain_cell_migration	14	3	2.50872	-0.953249	0.331908
GO:0030551_cyclic_nucleotide_binding	14	3	2.50872	-0.953249	0.331908
GO:0032233_positive_regulation_of_actin_filament_bundle_assembly	14	3	2.50872	-0.953249	0.331908
GO:0033555_multicellular_organismal_response_to_stress	14	3	2.50872	-0.953249	0.331908
GO:0042509_regulation_of_tyrosine_phosphorylation_of_STAT_protein	14	3	2.50872	-0.953249	0.331908
GO:0045103_intermediate_filament-based_process	14	3	2.50872	-0.953249	0.331908
GO:0045777_positive_regulation_of_blood_pressure	14	3	2.50872	-0.953249	0.331908
GO:0045907_positive_regulation_of_vasoconstriction	14	3	2.50872	-0.953249	0.331908
GO:0051385_response_to_mineralocorticoid_stimulus	14	3	2.50872	-0.953249	0.331908
GO:0008324_cation_transmembrane_transporter_activity	279	30	1.25886	-0.952229	0.333636
GO:0006887_exocytosis	155	18	1.35956	-0.952062	0.333472
GO:0001708_cell_fate_specification	22	4	2.12861	-0.94758	0.337104
GO:0045740_positive_regulation_of_DNA_replication	22	4	2.12861	-0.94758	0.337104
GO:0045778_positive_regulation_of_ossification	22	4	2.12861	-0.94758	0.337104
GO:0048306_calcium-dependent_protein_binding	22	4	2.12861	-0.94758	0.337104
GO:0051153_regulation_of_striated_muscle_cell_differentiation	22	4	2.12861	-0.94758	0.337104
GO:0070848_response_to_growth_factor_stimulus	22	4	2.12861	-0.94758	0.337104
GO:0072372_primary_cilium	22	4	2.12861	-0.94758	0.337104
GO:0001553_luteinization	7	2	3.34496	-0.940203	0.351932
GO:0001750_photoreceptor_outer_segment	7	2	3.34496	-0.940203	0.351932
GO:0001832_blastocyst_growth	7	2	3.34496	-0.940203	0.351932
GO:0002065_columnar_cuboidal_epithelial_cell_differentiation	7	2	3.34496	-0.940203	0.351932
GO:0002076_osteoblast_development	7	2	3.34496	-0.940203	0.351932
GO:0003151_outflow_tract_morphogenesis	7	2	3.34496	-0.940203	0.351932
GO:0003333_amino_acid_transmembrane_transport	7	2	3.34496	-0.940203	0.351932
GO:0004029_aldehyde_dehydrogenase_(NAD)_activity	7	2	3.34496	-0.940203	0.351932
GO:0005212_structural_constituent_of_eye_lens	7	2	3.34496	-0.940203	0.351932
GO:0005344_oxygen_transporter_activity	7	2	3.34496	-0.940203	0.351932
GO:0005833_hemoglobin_complex	7	2	3.34496	-0.940203	0.351932
GO:0005952_cAMP-dependent_protein_kinase_complex	7	2	3.34496	-0.940203	0.351932
GO:0006101_citrate_metabolic_process	7	2	3.34496	-0.940203	0.351932
GO:0006853_carnitine_shuttle	7	2	3.34496	-0.940203	0.351932
GO:0006895_Golgi_to_endosome_transport	7	2	3.34496	-0.940203	0.351932
GO:0007617_mating_behavior	7	2	3.34496	-0.940203	0.351932
GO:0009434_microtubule-based_flagellum	7	2	3.34496	-0.940203	0.351932
GO:0010611_regulation_of_cardiac_muscle_hypertrophy	7	2	3.34496	-0.940203	0.351932
GO:0014743_regulation_of_muscle_hypertrophy	7	2	3.34496	-0.940203	0.351932
GO:0014912_negative_regulation_of_smooth_muscle_cell_migration	7	2	3.34496	-0.940203	0.351932
GO:0016671_oxidoreductase_activity__acting_on_a_sulfur_group_of_donors__disulfide_as_acceptor	7	2	3.34496	-0.940203	0.351932
GO:0016885_ligase_activity__forming_carbon-carbon_bonds	7	2	3.34496	-0.940203	0.351932
GO:0021772_olfactory_bulb_development	7	2	3.34496	-0.940203	0.351932
GO:0030128_clathrin_coat_of_endocytic_vesicle	7	2	3.34496	-0.940203	0.351932
GO:0031094_platelet_dense_tubular_network	7	2	3.34496	-0.940203	0.351932
GO:0033057_multicellular_organismal_reproductive_behavior	7	2	3.34496	-0.940203	0.351932
GO:0035024_negative_regulation_of_Rho_protein_signal_transduction	7	2	3.34496	-0.940203	0.351932
GO:0042104_positive_regulation_of_activated_T_cell_proliferation	7	2	3.34496	-0.940203	0.351932
GO:0042575_DNA_polymerase_complex	7	2	3.34496	-0.940203	0.351932
GO:0043195_terminal_button	7	2	3.34496	-0.940203	0.351932
GO:0043256_laminin_complex	7	2	3.34496	-0.940203	0.351932
GO:0043586_tongue_development	7	2	3.34496	-0.940203	0.351932
GO:0045879_negative_regulation_of_smoothened_signaling_pathway	7	2	3.34496	-0.940203	0.351932
GO:0046839_phospholipid_dephosphorylation	7	2	3.34496	-0.940203	0.351932
GO:0048635_negative_regulation_of_muscle_organ_development	7	2	3.34496	-0.940203	0.351932
GO:0050919_negative_chemotaxis	7	2	3.34496	-0.940203	0.351932
GO:0051044_positive_regulation_of_membrane_protein_ectodomain_proteolysis	7	2	3.34496	-0.940203	0.351932
GO:0051281_positive_regulation_of_release_of_sequestered_calcium_ion_into_cytosol	7	2	3.34496	-0.940203	0.351932
GO:0051966_regulation_of_synaptic_transmission__glutamatergic	7	2	3.34496	-0.940203	0.351932
GO:0055021_regulation_of_cardiac_muscle_tissue_growth	7	2	3.34496	-0.940203	0.351932
GO:0055024_regulation_of_cardiac_muscle_tissue_development	7	2	3.34496	-0.940203	0.351932
GO:0055081_anion_homeostasis	7	2	3.34496	-0.940203	0.351932
GO:0060043_regulation_of_cardiac_muscle_cell_proliferation	7	2	3.34496	-0.940203	0.351932
GO:0060347_heart_trabecula_formation	7	2	3.34496	-0.940203	0.351932
GO:0060914_heart_formation	7	2	3.34496	-0.940203	0.351932
GO:0060986_endocrine_hormone_secretion	7	2	3.34496	-0.940203	0.351932
GO:0061384_heart_trabecular_morphogenesis	7	2	3.34496	-0.940203	0.351932
GO:0071636_positive_regulation_of_transforming_growth_factor-beta_production	7	2	3.34496	-0.940203	0.351932
GO:0072350_tricarboxylic_acid_metabolic_process	7	2	3.34496	-0.940203	0.351932
GO:0033043_regulation_of_organelle_organization	207	23	1.30082	-0.9373	0.353245
GO:0033365_protein_localization_to_organelle	207	23	1.30082	-0.9373	0.353245
GO:0030674_protein_binding__bridging	96	12	1.46342	-0.934967	0.353911
GO:0034101_erythrocyte_homeostasis	58	8	1.61481	-0.926101	0.357438
GO:0051402_neuron_apoptosis	77	10	1.52044	-0.924856	0.357802
GO:0009894_regulation_of_catabolic_process	239	26	1.27361	-0.924272	0.357619
GO:0010817_regulation_of_hormone_levels	177	20	1.32287	-0.922	0.357805
GO:0010647_positive_regulation_of_cell_communication	313	33	1.23432	-0.920096	0.359639
GO:0048469_cell_maturation	49	7	1.67248	-0.917135	0.3613
GO:0030097_hemopoiesis	250	27	1.2644	-0.91623	0.361115
GO:0009953_dorsal_ventral_pattern_formation	40	6	1.75611	-0.913689	0.362388
GO:0005875_microtubule_associated_complex	68	9	1.5495	-0.908808	0.364147
GO:0008544_epidermis_development	107	13	1.42239	-0.907564	0.364336
GO:0008150_biological_process	9343	811	1.01623	-0.907047	0.364133
GO:0031410_cytoplasmic_vesicle	498	50	1.17544	-0.893569	0.367883
GO:0002064_epithelial_cell_development	23	4	2.03606	-0.893292	0.368679
GO:0005637_nuclear_inner_membrane	23	4	2.03606	-0.893292	0.368679
GO:0006509_membrane_protein_ectodomain_proteolysis	23	4	2.03606	-0.893292	0.368679
GO:0015909_long-chain_fatty_acid_transport	23	4	2.03606	-0.893292	0.368679
GO:0030666_endocytic_vesicle_membrane	23	4	2.03606	-0.893292	0.368679
GO:0032272_negative_regulation_of_protein_polymerization	23	4	2.03606	-0.893292	0.368679
GO:0034332_adherens_junction_organization	23	4	2.03606	-0.893292	0.368679
GO:0034763_negative_regulation_of_transmembrane_transport	23	4	2.03606	-0.893292	0.368679
GO:0035303_regulation_of_dephosphorylation	23	4	2.03606	-0.893292	0.368679
GO:0042308_negative_regulation_of_protein_import_into_nucleus	23	4	2.03606	-0.893292	0.368679
GO:0042311_vasodilation	23	4	2.03606	-0.893292	0.368679
GO:0045930_negative_regulation_of_mitotic_cell_cycle	23	4	2.03606	-0.893292	0.368679
GO:0001775_cell_activation	444	45	1.18656	-0.891508	0.368759
GO:0031982_vesicle	520	52	1.17074	-0.891029	0.368555
GO:0016324_apical_plasma_membrane	88	11	1.46342	-0.890688	0.368792
GO:0003713_transcription_coactivator_activity	179	20	1.30809	-0.887111	0.369211
GO:0030099_myeloid_cell_differentiation	128	15	1.37196	-0.886153	0.369464
GO:0030141_stored_secretory_granule	118	14	1.38901	-0.884913	0.369363
GO:0030811_regulation_of_nucleotide_catabolic_process	118	14	1.38901	-0.884913	0.369363
GO:0033121_regulation_of_purine_nucleotide_catabolic_process	118	14	1.38901	-0.884913	0.369363
GO:0006103_2-oxoglutarate_metabolic_process	15	3	2.34147	-0.883439	0.373869
GO:0006821_chloride_transport	15	3	2.34147	-0.883439	0.373869
GO:0007492_endoderm_development	15	3	2.34147	-0.883439	0.373869
GO:0010092_specification_of_organ_identity	15	3	2.34147	-0.883439	0.373869
GO:0010812_negative_regulation_of_cell-substrate_adhesion	15	3	2.34147	-0.883439	0.373869
GO:0043297_apical_junction_assembly	15	3	2.34147	-0.883439	0.373869
GO:0045923_positive_regulation_of_fatty_acid_metabolic_process	15	3	2.34147	-0.883439	0.373869
GO:0046580_negative_regulation_of_Ras_protein_signal_transduction	15	3	2.34147	-0.883439	0.373869
GO:0048844_artery_morphogenesis	15	3	2.34147	-0.883439	0.373869
GO:0071300_cellular_response_to_retinoic_acid	15	3	2.34147	-0.883439	0.373869
GO:0035468_positive_regulation_of_signaling_pathway	295	31	1.23027	-0.877498	0.376282
GO:0009581_detection_of_external_stimulus	32	5	1.82928	-0.876164	0.378996
GO:0043242_negative_regulation_of_protein_complex_disassembly	32	5	1.82928	-0.876164	0.378996
GO:0032886_regulation_of_microtubule-based_process	41	6	1.71327	-0.87547	0.380327
GO:0061138_morphogenesis_of_a_branching_epithelium	79	10	1.48195	-0.871197	0.381102
GO:0070997_neuron_death	79	10	1.48195	-0.871197	0.381102
GO:0042981_regulation_of_apoptosis	764	74	1.13396	-0.869301	0.38135
GO:0050900_leukocyte_migration	139	16	1.34761	-0.868931	0.381233
GO:0001666_response_to_hypoxia	119	14	1.37734	-0.863829	0.382786
GO:0007584_response_to_nutrient	119	14	1.37734	-0.863829	0.382786
GO:0051336_regulation_of_hydrolase_activity	307	32	1.22031	-0.859943	0.38389
GO:0050790_regulation_of_catalytic_activity	722	70	1.13506	-0.850878	0.386159
GO:0007626_locomotory_behavior	51	7	1.60689	-0.849683	0.386793
GO:0009408_response_to_heat	51	7	1.60689	-0.849683	0.386793
GO:0022602_ovulation_cycle_process	51	7	1.60689	-0.849683	0.386793
GO:0070201_regulation_of_establishment_of_protein_localization	130	15	1.35085	-0.846092	0.387396
GO:0051223_regulation_of_protein_transport	120	14	1.36586	-0.843188	0.388399
GO:0002520_immune_system_development	287	30	1.22377	-0.842933	0.388131
GO:0000149_SNARE_binding	24	4	1.95123	-0.842675	0.391769
GO:0002062_chondrocyte_differentiation	24	4	1.95123	-0.842675	0.391769
GO:0007190_activation_of_adenylate_cyclase_activity	24	4	1.95123	-0.842675	0.391769
GO:0031110_regulation_of_microtubule_polymerization_or_depolymerization	24	4	1.95123	-0.842675	0.391769
GO:0043588_skin_development	24	4	1.95123	-0.842675	0.391769
GO:0048278_vesicle_docking	24	4	1.95123	-0.842675	0.391769
GO:0002237_response_to_molecule_of_bacterial_origin	100	12	1.40488	-0.840754	0.39264
GO:0001660_fever	8	2	2.92684	-0.839679	0.407623
GO:0001786_phosphatidylserine_binding	8	2	2.92684	-0.839679	0.407623
GO:0001990_regulation_of_systemic_arterial_blood_pressure_by_hormone	8	2	2.92684	-0.839679	0.407623
GO:0002011_morphogenesis_of_an_epithelial_sheet	8	2	2.92684	-0.839679	0.407623
GO:0004030_aldehyde_dehydrogenase_[NAD(P)+]_activity	8	2	2.92684	-0.839679	0.407623
GO:0004383_guanylate_cyclase_activity	8	2	2.92684	-0.839679	0.407623
GO:0004726_non-membrane_spanning_protein_tyrosine_phosphatase_activity	8	2	2.92684	-0.839679	0.407623
GO:0006105_succinate_metabolic_process	8	2	2.92684	-0.839679	0.407623
GO:0006998_nuclear_envelope_organization	8	2	2.92684	-0.839679	0.407623
GO:0007520_myoblast_fusion	8	2	2.92684	-0.839679	0.407623
GO:0008631_induction_of_apoptosis_by_oxidative_stress	8	2	2.92684	-0.839679	0.407623
GO:0008635_activation_of_caspase_activity_by_cytochrome_c	8	2	2.92684	-0.839679	0.407623
GO:0015269_calcium-activated_potassium_channel_activity	8	2	2.92684	-0.839679	0.407623
GO:0015872_dopamine_transport	8	2	2.92684	-0.839679	0.407623
GO:0019992_diacylglycerol_binding	8	2	2.92684	-0.839679	0.407623
GO:0021988_olfactory_lobe_development	8	2	2.92684	-0.839679	0.407623
GO:0030332_cyclin_binding	8	2	2.92684	-0.839679	0.407623
GO:0030949_positive_regulation_of_vascular_endothelial_growth_factor_receptor_signaling_pathway	8	2	2.92684	-0.839679	0.407623
GO:0031430_M_band	8	2	2.92684	-0.839679	0.407623
GO:0032982_myosin_filament	8	2	2.92684	-0.839679	0.407623
GO:0033687_osteoblast_proliferation	8	2	2.92684	-0.839679	0.407623
GO:0035020_regulation_of_Rac_protein_signal_transduction	8	2	2.92684	-0.839679	0.407623
GO:0042461_photoreceptor_cell_development	8	2	2.92684	-0.839679	0.407623
GO:0042462_eye_photoreceptor_cell_development	8	2	2.92684	-0.839679	0.407623
GO:0042800_histone_methyltransferase_activity_(H3-K4_specific)	8	2	2.92684	-0.839679	0.407623
GO:0043395_heparan_sulfate_proteoglycan_binding	8	2	2.92684	-0.839679	0.407623
GO:0045909_positive_regulation_of_vasodilation	8	2	2.92684	-0.839679	0.407623
GO:0045922_negative_regulation_of_fatty_acid_metabolic_process	8	2	2.92684	-0.839679	0.407623
GO:0046321_positive_regulation_of_fatty_acid_oxidation	8	2	2.92684	-0.839679	0.407623
GO:0047496_vesicle_transport_along_microtubule	8	2	2.92684	-0.839679	0.407623
GO:0048147_negative_regulation_of_fibroblast_proliferation	8	2	2.92684	-0.839679	0.407623
GO:0050982_detection_of_mechanical_stimulus	8	2	2.92684	-0.839679	0.407623
GO:0051150_regulation_of_smooth_muscle_cell_differentiation	8	2	2.92684	-0.839679	0.407623
GO:0060420_regulation_of_heart_growth	8	2	2.92684	-0.839679	0.407623
GO:0060693_regulation_of_branching_involved_in_salivary_gland_morphogenesis	8	2	2.92684	-0.839679	0.407623
GO:0051056_regulation_of_small_GTPase_mediated_signal_transduction	266	28	1.23236	-0.839317	0.407401
GO:0001933_negative_regulation_of_protein_phosphorylation	42	6	1.67248	-0.838934	0.408387
GO:2000021_regulation_of_ion_homeostasis	42	6	1.67248	-0.838934	0.408387
GO:0019318_hexose_metabolic_process	182	20	1.28652	-0.836845	0.408581
GO:0032869_cellular_response_to_insulin_stimulus	151	17	1.31805	-0.836005	0.408441
GO:0021987_cerebral_cortex_development	33	5	1.77384	-0.834419	0.411142
GO:0019932_second-messenger-mediated_signaling	172	19	1.29326	-0.830331	0.412261
GO:0008201_heparin_binding	71	9	1.48403	-0.825311	0.413027
GO:0031960_response_to_corticosteroid_stimulus	71	9	1.48403	-0.825311	0.413027
GO:0018108_peptidyl-tyrosine_phosphorylation	81	10	1.44535	-0.820466	0.414512
GO:0005979_regulation_of_glycogen_biosynthetic_process	16	3	2.19513	-0.820209	0.418115
GO:0007026_negative_regulation_of_microtubule_depolymerization	16	3	2.19513	-0.820209	0.418115
GO:0010962_regulation_of_glucan_biosynthetic_process	16	3	2.19513	-0.820209	0.418115
GO:0014013_regulation_of_gliogenesis	16	3	2.19513	-0.820209	0.418115
GO:0017046_peptide_hormone_binding	16	3	2.19513	-0.820209	0.418115
GO:0019827_stem_cell_maintenance	16	3	2.19513	-0.820209	0.418115
GO:0031114_regulation_of_microtubule_depolymerization	16	3	2.19513	-0.820209	0.418115
GO:0032885_regulation_of_polysaccharide_biosynthetic_process	16	3	2.19513	-0.820209	0.418115
GO:0034381_plasma_lipoprotein_particle_clearance	16	3	2.19513	-0.820209	0.418115
GO:0042384_cilium_assembly	16	3	2.19513	-0.820209	0.418115
GO:0043500_muscle_adaptation	16	3	2.19513	-0.820209	0.418115
GO:0043603_cellular_amide_metabolic_process	16	3	2.19513	-0.820209	0.418115
GO:0050433_regulation_of_catecholamine_secretion	16	3	2.19513	-0.820209	0.418115
GO:0051058_negative_regulation_of_small_GTPase_mediated_signal_transduction	16	3	2.19513	-0.820209	0.418115
GO:0060445_branching_involved_in_salivary_gland_morphogenesis	16	3	2.19513	-0.820209	0.418115
GO:0070206_protein_trimerization	16	3	2.19513	-0.820209	0.418115
GO:0071299_cellular_response_to_vitamin_A	16	3	2.19513	-0.820209	0.418115
GO:0019220_regulation_of_phosphate_metabolic_process	451	45	1.16814	-0.817975	0.41884
GO:0051174_regulation_of_phosphorus_metabolic_process	451	45	1.16814	-0.817975	0.41884
GO:0006090_pyruvate_metabolic_process	52	7	1.57599	-0.817862	0.419148
GO:0006836_neurotransmitter_transport	52	7	1.57599	-0.817862	0.419148
GO:0045793_positive_regulation_of_cell_size	52	7	1.57599	-0.817862	0.419148
GO:0005829_cytosol	1523	141	1.08387	-0.817569	0.418844
GO:0043067_regulation_of_programmed_cell_death	771	74	1.12366	-0.813342	0.419193
GO:0017038_protein_import	163	18	1.29284	-0.807051	0.420116
GO:0006665_sphingolipid_metabolic_process	62	8	1.51063	-0.805754	0.420457
GO:0019935_cyclic-nucleotide-mediated_signaling	62	8	1.51063	-0.805754	0.420457
GO:0031225_anchored_to_membrane	62	8	1.51063	-0.805754	0.420457
GO:0031214_biomineral_tissue_development	43	6	1.63359	-0.803991	0.422158
GO:0035556_intracellular_signal_transduction	1063	100	1.10135	-0.802411	0.422055
GO:0030246_carbohydrate_binding	237	25	1.23495	-0.800424	0.421931
GO:0006811_ion_transport	453	45	1.16298	-0.797832	0.42276
GO:0030031_cell_projection_assembly	82	10	1.42773	-0.796147	0.423531
GO:0032496_response_to_lipopolysaccharide	92	11	1.39979	-0.795647	0.423701
GO:0009066_aspartate_family_amino_acid_metabolic_process	25	4	1.87318	-0.795396	0.425629
GO:0019233_sensory_perception_of_pain	25	4	1.87318	-0.795396	0.425629
GO:0032947_protein_complex_scaffold	25	4	1.87318	-0.795396	0.425629
GO:0045762_positive_regulation_of_adenylate_cyclase_activity	25	4	1.87318	-0.795396	0.425629
GO:0048661_positive_regulation_of_smooth_muscle_cell_proliferation	25	4	1.87318	-0.795396	0.425629
GO:0001570_vasculogenesis	34	5	1.72167	-0.794848	0.426862
GO:0031093_platelet_alpha_granule_lumen	34	5	1.72167	-0.794848	0.426862
GO:0034774_secretory_granule_lumen	34	5	1.72167	-0.794848	0.426862
GO:0048144_fibroblast_proliferation	34	5	1.72167	-0.794848	0.426862
GO:0048145_regulation_of_fibroblast_proliferation	34	5	1.72167	-0.794848	0.426862
GO:0015075_ion_transmembrane_transporter_activity	356	36	1.18389	-0.788419	0.427638
GO:0000156_two-component_response_regulator_activity	2	1
GO:0000308_cytoplasmic_cyclin-dependent_protein_kinase_holoenzyme_complex	2	1
GO:0001618_viral_receptor_activity	2	1
GO:0001767_establishment_of_lymphocyte_polarity	2	1
GO:0001768_establishment_of_T_cell_polarity	2	1
GO:0001826_inner_cell_mass_cell_differentiation	2	1
GO:0001886_endothelial_cell_morphogenesis	2	1
GO:0001996_positive_regulation_of_heart_rate_by_epinephrine-norepinephrine	2	1
GO:0001999_renal_response_to_blood_flow_involved_in_circulatory_renin-angiotensin_regulation_of_systemic_arterial_b	2	1
GO:0002051_osteoblast_fate_commitment	2	1
GO:0002069_columnar_cuboidal_epithelial_cell_maturation	2	1
GO:0002086_diaphragm_contraction	2	1
GO:0002087_regulation_of_respiratory_gaseous_exchange_by_neurological_system_process	2	1
GO:0002133_polycystin_complex	2	1
GO:0002166_beta-dystroglycan_binding	2	1
GO:0002318_myeloid_progenitor_cell_differentiation	2	1
GO:0003011_involuntary_skeletal_muscle_contraction	2	1
GO:0003056_regulation_of_vascular_smooth_muscle_contraction	2	1
GO:0003079_positive_regulation_of_natriuresis	2	1
GO:0003130_BMP_signaling_pathway_involved_in_heart_induction	2	1
GO:0003133_endodermal-mesodermal_cell_signaling	2	1
GO:0003134_endodermal-mesodermal_cell_signaling_involved_in_heart_induction	2	1
GO:0003171_atrioventricular_valve_development	2	1
GO:0003181_atrioventricular_valve_morphogenesis	2	1
GO:0003321_positive_regulation_of_blood_pressure_by_epinephrine-norepinephrine	2	1
GO:0003716_RNA_polymerase_I_transcription_termination_factor_activity	2	1
GO:0003913_DNA_photolyase_activity	2	1
GO:0003963_RNA-3'-phosphate_cyclase_activity	2	1
GO:0004086_carbamoyl-phosphate_synthase_activity	2	1
GO:0004157_dihydropyrimidinase_activity	2	1
GO:0004367_glycerol-3-phosphate_dehydrogenase_[NAD+]_activity	2	1
GO:0004438_phosphatidylinositol-3-phosphatase_activity	2	1
GO:0004466_long-chain-acyl-CoA_dehydrogenase_activity	2	1
GO:0004710_MAP_ERK_kinase_kinase_activity	2	1
GO:0004727_prenylated_protein_tyrosine_phosphatase_activity	2	1
GO:0004753_saccharopine_dehydrogenase_activity	2	1
GO:0004803_transposase_activity	2	1
GO:0004938_alpha2-adrenergic_receptor_activity	2	1
GO:0004983_neuropeptide_Y_receptor_activity	2	1
GO:0004992_platelet_activating_factor_receptor_activity	2	1
GO:0005000_vasopressin_receptor_activity	2	1
GO:0005017_platelet-derived_growth_factor_receptor_activity	2	1
GO:0005229_intracellular_calcium_activated_chloride_channel_activity	2	1
GO:0005283_sodium:amino_acid_symporter_activity	2	1
GO:0005416_cation:amino_acid_symporter_activity	2	1
GO:0005589_collagen_type_VI	2	1
GO:0005610_laminin-5_complex	2	1
GO:0005724_nuclear_telomeric_heterochromatin	2	1
GO:0006296_nucleotide-excision_repair__DNA_incision__5'-to_lesion	2	1
GO:0006382_adenosine_to_inosine_editing	2	1
GO:0006710_androgen_catabolic_process	2	1
GO:0007109_cytokinesis__completion_of_separation	2	1
GO:0007132_meiotic_metaphase_I	2	1
GO:0007262_STAT_protein_import_into_nucleus	2	1
GO:0007403_glial_cell_fate_determination	2	1
GO:0007418_ventral_midline_development	2	1
GO:0007500_mesodermal_cell_fate_determination	2	1
GO:0007525_somatic_muscle_development	2	1
GO:0007619_courtship_behavior	2	1
GO:0007621_negative_regulation_of_female_receptivity	2	1
GO:0008048_calcium_sensitive_guanylate_cyclase_activator_activity	2	1
GO:0008054_cyclin_catabolic_process	2	1
GO:0008090_retrograde_axon_cargo_transport	2	1
GO:0008142_oxysterol_binding	2	1
GO:0008179_adenylate_cyclase_binding	2	1
GO:0009279_cell_outer_membrane	2	1
GO:0009331_glycerol-3-phosphate_dehydrogenase_complex	2	1
GO:0009414_response_to_water_deprivation	2	1
GO:0009584_detection_of_visible_light	2	1
GO:0010624_regulation_of_Schwann_cell_proliferation	2	1
GO:0010626_negative_regulation_of_Schwann_cell_proliferation	2	1
GO:0010633_negative_regulation_of_epithelial_cell_migration	2	1
GO:0010825_positive_regulation_of_centrosome_duplication	2	1
GO:0010837_regulation_of_keratinocyte_proliferation	2	1
GO:0010842_retina_layer_formation	2	1
GO:0010851_cyclase_regulator_activity	2	1
GO:0010853_cyclase_activator_activity	2	1
GO:0010881_regulation_of_cardiac_muscle_contraction_by_regulation_of_the_release_of_sequestered_calcium_ion	2	1
GO:0010908_regulation_of_heparan_sulfate_proteoglycan_biosynthetic_process	2	1
GO:0010909_positive_regulation_of_heparan_sulfate_proteoglycan_biosynthetic_process	2	1
GO:0014028_notochord_formation	2	1
GO:0014071_response_to_cycloalkane	2	1
GO:0014850_response_to_muscle_activity	2	1
GO:0015279_store-operated_calcium_channel_activity	2	1
GO:0015467_G-protein_activated_inward_rectifier_potassium_channel_activity	2	1
GO:0015696_ammonium_transport	2	1
GO:0016035_zeta_DNA_polymerase_complex	2	1
GO:0016080_synaptic_vesicle_targeting	2	1
GO:0016167_glial_cell_line-derived_neurotrophic_factor_receptor_activity	2	1
GO:0016188_synaptic_vesicle_maturation	2	1
GO:0016264_gap_junction_assembly	2	1
GO:0016403_dimethylargininase_activity	2	1
GO:0016917_GABA_receptor_activity	2	1
GO:0017055_negative_regulation_of_RNA_polymerase_II_transcriptional_preinitiation_complex_assembly	2	1
GO:0019254_carnitine_metabolic_process__CoA-linked	2	1
GO:0019405_alditol_catabolic_process	2	1
GO:0021542_dentate_gyrus_development	2	1
GO:0021553_olfactory_nerve_development	2	1
GO:0021563_glossopharyngeal_nerve_development	2	1
GO:0021610_facial_nerve_morphogenesis	2	1
GO:0021612_facial_nerve_structural_organization	2	1
GO:0021615_glossopharyngeal_nerve_morphogenesis	2	1
GO:0021631_optic_nerve_morphogenesis	2	1
GO:0021681_cerebellar_granular_layer_development	2	1
GO:0021683_cerebellar_granular_layer_morphogenesis	2	1
GO:0021684_cerebellar_granular_layer_formation	2	1
GO:0021707_cerebellar_granule_cell_differentiation	2	1
GO:0021796_cerebral_cortex_regionalization	2	1
GO:0021831_embryonic_olfactory_bulb_interneuron_precursor_migration	2	1
GO:0021834_chemorepulsion_involved_in_embryonic_olfactory_bulb_interneuron_migration	2	1
GO:0021914_negative_regulation_of_smoothened_signaling_pathway_involved_in_ventral_spinal_cord_patterning	2	1
GO:0021932_hindbrain_radial_glia_guided_cell_migration	2	1
GO:0022028_tangential_migration_from_the_subventricular_zone_to_the_olfactory_bulb	2	1
GO:0023032_behavioral_signaling	2	1
GO:0030220_platelet_formation	2	1
GO:0030240_skeletal_muscle_thin_filament_assembly	2	1
GO:0030241_skeletal_muscle_myosin_thick_filament_assembly	2	1
GO:0030249_guanylate_cyclase_regulator_activity	2	1
GO:0030250_guanylate_cyclase_activator_activity	2	1
GO:0030314_junctional_membrane_complex	2	1
GO:0030320_cellular_monovalent_inorganic_anion_homeostasis	2	1
GO:0030347_syntaxin-2_binding	2	1
GO:0030397_membrane_disassembly	2	1
GO:0030538_embryonic_genitalia_morphogenesis	2	1
GO:0030644_cellular_chloride_ion_homeostasis	2	1
GO:0030953_spindle_astral_microtubule_organization	2	1
GO:0031022_nuclear_migration_along_microfilament	2	1
GO:0031034_myosin_filament_assembly	2	1
GO:0031893_vasopressin_receptor_binding	2	1
GO:0031894_V1A_vasopressin_receptor_binding	2	1
GO:0031915_positive_regulation_of_synaptic_plasticity	2	1
GO:0031999_negative_regulation_of_fatty_acid_beta-oxidation	2	1
GO:0032060_bleb_assembly	2	1
GO:0032229_negative_regulation_of_synaptic_transmission__GABAergic	2	1
GO:0032278_positive_regulation_of_gonadotropin_secretion	2	1
GO:0032354_response_to_follicle-stimulating_hormone_stimulus	2	1
GO:0032415_regulation_of_sodium:hydrogen_antiporter_activity	2	1
GO:0032430_positive_regulation_of_phospholipase_A2_activity	2	1
GO:0032431_activation_of_phospholipase_A2_activity	2	1
GO:0032593_insulin-responsive_compartment	2	1
GO:0032796_uropod_organization	2	1
GO:0032823_regulation_of_natural_killer_cell_differentiation	2	1
GO:0032825_positive_regulation_of_natural_killer_cell_differentiation	2	1
GO:0032937_SREBP-SCAP-Insig_complex	2	1
GO:0032971_regulation_of_muscle_filament_sliding	2	1
GO:0033004_negative_regulation_of_mast_cell_activation	2	1
GO:0033130_acetylcholine_receptor_binding	2	1
GO:0033484_nitric_oxide_homeostasis	2	1
GO:0033602_negative_regulation_of_dopamine_secretion	2	1
GO:0034201_response_to_oleic_acid	2	1
GO:0034673_inhibin-betaglycan-ActRII_complex	2	1
GO:0035021_negative_regulation_of_Rac_protein_signal_transduction	2	1
GO:0035104_positive_regulation_of_transcription_via_sterol_regulatory_element_binding	2	1
GO:0035385_Roundabout_signaling_pathway	2	1
GO:0042488_positive_regulation_of_odontogenesis_of_dentine-containing_tooth	2	1
GO:0042524_negative_regulation_of_tyrosine_phosphorylation_of_Stat5_protein	2	1
GO:0042631_cellular_response_to_water_deprivation	2	1
GO:0042731_PH_domain_binding	2	1
GO:0042806_fucose_binding	2	1
GO:0042986_positive_regulation_of_amyloid_precursor_protein_biosynthetic_process	2	1
GO:0043146_spindle_stabilization	2	1
GO:0043148_mitotic_spindle_stabilization	2	1
GO:0043159_acrosomal_matrix	2	1
GO:0043400_cortisol_secretion	2	1
GO:0043501_skeletal_muscle_adaptation	2	1
GO:0043932_ossification_involved_in_bone_remodeling	2	1
GO:0044325_ion_channel_binding	2	1
GO:0044334_canonical_Wnt_receptor_signaling_pathway_involved_in_positive_regulation_of_epithelial_to_mesenchymal_tr	2	1
GO:0045077_negative_regulation_of_interferon-gamma_biosynthetic_process	2	1
GO:0045155_electron_transporter__transferring_electrons_from_CoQH2-cytochrome_c_reductase_complex_and_cytochrome_c_	2	1
GO:0045298_tubulin_complex	2	1
GO:0045475_locomotor_rhythm	2	1
GO:0045578_negative_regulation_of_B_cell_differentiation	2	1
GO:0045650_negative_regulation_of_macrophage_differentiation	2	1
GO:0045656_negative_regulation_of_monocyte_differentiation	2	1
GO:0045719_negative_regulation_of_glycogen_biosynthetic_process	2	1
GO:0045925_positive_regulation_of_female_receptivity	2	1
GO:0046544_development_of_secondary_male_sexual_characteristics	2	1
GO:0046628_positive_regulation_of_insulin_receptor_signaling_pathway	2	1
GO:0046881_positive_regulation_of_follicle-stimulating_hormone_secretion	2	1
GO:0046898_response_to_cycloheximide	2	1
GO:0047131_saccharopine_dehydrogenase_(NAD+__L-glutamate-forming)_activity	2	1
GO:0047134_protein-disulfide_reductase_activity	2	1
GO:0048143_astrocyte_activation	2	1
GO:0048184_follistatin_binding	2	1
GO:0048549_positive_regulation_of_pinocytosis	2	1
GO:0048557_embryonic_digestive_tract_morphogenesis	2	1
GO:0048602_fibroblast_growth_factor_1_binding	2	1
GO:0048670_regulation_of_collateral_sprouting	2	1
GO:0048671_negative_regulation_of_collateral_sprouting	2	1
GO:0048677_axon_extension_involved_in_regeneration	2	1
GO:0048682_sprouting_of_injured_axon	2	1
GO:0050765_negative_regulation_of_phagocytosis	2	1
GO:0050779_RNA_destabilization	2	1
GO:0050908_detection_of_light_stimulus_involved_in_visual_perception	2	1
GO:0050962_detection_of_light_stimulus_involved_in_sensory_perception	2	1
GO:0051081_nuclear_envelope_disassembly	2	1
GO:0051365_cellular_response_to_potassium_ion_starvation	2	1
GO:0051379_epinephrine_binding	2	1
GO:0051451_myoblast_migration	2	1
GO:0051462_regulation_of_cortisol_secretion	2	1
GO:0051497_negative_regulation_of_stress_fiber_assembly	2	1
GO:0051739_ammonia_transmembrane_transporter_activity	2	1
GO:0055064_chloride_ion_homeostasis	2	1
GO:0055075_potassium_ion_homeostasis	2	1
GO:0055083_monovalent_inorganic_anion_homeostasis	2	1
GO:0060032_notochord_regression	2	1
[truncated: 10,520 more rows]

## Sheet: Controls CA>FA
HYPERLINKED GO CATEGORY	TOTAL GENES	CHANGED GENES	ENRICHMENT	LOG10(p)	FALSE DISCOVERY RATE
GO:0002376_immune_system_process	900	21	2.67539	-4.60739	0.02
GO:0005576_extracellular_region	982	22	2.56875	-4.54507	0.01
GO:0006952_defense_response	517	15	3.32669	-4.42021	0.033333
GO:0000098_sulfur_amino_acid_catabolic_process	2	2
GO:0009093_cysteine_catabolic_process	2	2
GO:0019448_L-cysteine_catabolic_process	2	2
GO:0030984_kininogen_binding	2	2
GO:0044273_sulfur_compound_catabolic_process	2	2
GO:0046439_L-cysteine_metabolic_process	2	2
GO:0004911_interleukin-2_receptor_activity	3	2
GO:0019976_interleukin-2_binding	3	2
GO:0006955_immune_response	541	14	2.96717	-3.62704	0.095
GO:0071944_cell_periphery	2155	33	1.75581	-3.34037	0.102
GO:0005886_plasma_membrane	2111	32	1.73809	-3.15597	0.123333
GO:0045471_response_to_ethanol	50	4	9.17278	-3.0358	0.208571
GO:0008045_motor_axon_guidance	6	2	38.2199	-2.9571	0.189091
GO:0010669_epithelial_structure_maintenance	6	2	38.2199	-2.9571	0.189091
GO:0030277_maintenance_of_gastrointestinal_epithelium	6	2	38.2199	-2.9571	0.189091
GO:0042119_neutrophil_activation	6	2	38.2199	-2.9571	0.189091
GO:0009605_response_to_external_stimulus	646	14	2.48489	-2.86347	0.194167
GO:0009897_external_side_of_plasma_membrane	95	5	6.03473	-2.84806	0.182308
GO:0007275_multicellular_organismal_development	2106	31	1.68778	-2.83835	0.173571
GO:0006534_cysteine_metabolic_process	7	2	32.7599	-2.81345	0.192667
GO:0018958_phenol-containing_compound_metabolic_process	28	3	12.285	-2.74508	0.203125
GO:0048731_system_development	1769	27	1.75004	-2.71222	0.195294
GO:0042537_benzene-containing_compound_metabolic_process	29	3	11.8614	-2.70039	0.190556
GO:0009071_serine_family_amino_acid_catabolic_process	8	2	28.6649	-2.69098	0.208421
GO:0009123_nucleoside_monophosphate_metabolic_process	104	5	5.51249	-2.67413	0.201
GO:2000026_regulation_of_multicellular_organismal_development	460	11	2.74187	-2.66575	0.192381
GO:0032874_positive_regulation_of_stress-activated_MAPK_cascade	9	2	25.48	-2.58431	0.225909
GO:0006968_cellular_defense_response	33	3	10.4236	-2.53723	0.235652
GO:0007399_nervous_system_development	862	16	2.12826	-2.51708	0.227917
GO:0000097_sulfur_amino_acid_biosynthetic_process	10	2	22.932	-2.48987	0.228148
GO:0007252_I-kappaB_phosphorylation	10	2	22.932	-2.48987	0.228148
GO:0048169_regulation_of_long-term_neuronal_synaptic_plasticity	10	2	22.932	-2.48987	0.228148
GO:0008406_gonad_development	72	4	6.36999	-2.44912	0.230714
GO:0048856_anatomical_structure_development	1941	28	1.65403	-2.44001	0.224138
GO:0044421_extracellular_region_part	568	12	2.42239	-2.42333	0.226
GO:0042474_middle_ear_morphogenesis	11	2	20.8472	-2.40519	0.237419
GO:0009986_cell_surface	231	7	3.47454	-2.39627	0.230937
GO:0014075_response_to_amine_stimulus	37	3	9.29674	-2.3946	0.229091
GO:0007267_cell-cell_signaling	428	10	2.67897	-2.39163	0.222353
GO:0072001_renal_system_development	75	4	6.11519	-2.38532	0.218286
GO:0005537_mannose_binding	12	2	19.11	-2.32847	0.239189
GO:0043394_proteoglycan_binding	12	2	19.11	-2.32847	0.239189
GO:0045137_development_of_primary_sexual_characteristics	78	4	5.87999	-2.32441	0.233421
GO:0048513_organ_development	1164	19	1.87159	-2.29164	0.234103
GO:0032872_regulation_of_stress-activated_MAPK_cascade	13	2	17.64	-2.25839	0.25625
GO:0016020_membrane	4390	51	1.33204	-2.233	0.25878
GO:0006954_inflammatory_response	248	7	3.23637	-2.22944	0.252857
GO:0072006_nephron_development	14	2	16.38	-2.1939	0.276047
GO:0090047_positive_regulation_of_transcription_regulator_activity	85	4	5.39576	-2.19234	0.270455
GO:0050896_response_to_stimulus	2612	34	1.49251	-2.18856	0.265333
GO:0032502_developmental_process	2315	31	1.5354	-2.18409	0.259783
GO:0044425_membrane_part	3440	42	1.39992	-2.18027	0.257872
GO:0004871_signal_transducer_activity	937	16	1.95791	-2.16656	0.249388
GO:0060089_molecular_transducer_activity	937	16	1.95791	-2.16656	0.249388
GO:0050770_regulation_of_axonogenesis	45	3	7.64399	-2.15484	0.2488
GO:0050769_positive_regulation_of_neurogenesis	46	3	7.47781	-2.12827	0.264314
GO:0050767_regulation_of_neurogenesis	142	5	4.03732	-2.09867	0.267692
GO:0031224_intrinsic_to_membrane	2851	36	1.44783	-2.09455	0.263019
GO:0051093_negative_regulation_of_developmental_process	201	6	3.42268	-2.08659	0.26037
GO:0009127_purine_nucleoside_monophosphate_biosynthetic_process	16	2	14.3325	-2.07868	0.257719
GO:0009168_purine_ribonucleoside_monophosphate_biosynthetic_process	16	2	14.3325	-2.07868	0.257719
GO:0048168_regulation_of_neuronal_synaptic_plasticity	16	2	14.3325	-2.07868	0.257719
GO:0050793_regulation_of_developmental_process	551	11	2.28903	-2.07811	0.253621
GO:0045595_regulation_of_cell_differentiation	405	9	2.54799	-2.05956	0.255254
GO:0001777_T_cell_homeostatic_proliferation	1	1
GO:0001866_NK_T_cell_proliferation	1	1
GO:0002537_nitric_oxide_production_involved_in_inflammatory_response	1	1
GO:0004122_cystathionine_beta-synthase_activity	1	1
GO:0005020_stem_cell_factor_receptor_activity	1	1
GO:0005594_collagen_type_IX	1	1
GO:0006535_cysteine_biosynthetic_process_from_serine	1	1
GO:0007284_spermatogonial_cell_division	1	1
GO:0010593_negative_regulation_of_lamellipodium_assembly	1	1
GO:0017172_cysteine_dioxygenase_activity	1	1
GO:0019343_cysteine_biosynthetic_process_via_cystathionine	1	1
GO:0021568_rhombomere_2_development	1	1
GO:0021823_cerebral_cortex_tangential_migration_using_cell-cell_interactions	1	1
GO:0021825_substrate-dependent_cerebral_cortex_tangential_migration	1	1
GO:0021827_postnatal_olfactory_bulb_interneuron_migration	1	1
GO:0021836_chemorepulsion_involved_in_postnatal_olfactory_bulb_interneuron_migration	1	1
GO:0021957_corticospinal_tract_morphogenesis	1	1
GO:0021966_corticospinal_neuron_axon_guidance	1	1
GO:0021972_corticospinal_neuron_axon_guidance_through_spinal_cord	1	1
GO:0023036_initiation_of_signal_transduction	1	1
GO:0023038_signal_initiation_by_diffusible_mediator	1	1
GO:0023049_signal_initiation_by_protein_peptide_mediator	1	1
GO:0031073_cholesterol_26-hydroxylase_activity	1	1
GO:0031262_Ndc80_complex	1	1
GO:0032707_negative_regulation_of_interleukin-23_production	1	1
GO:0033078_extrathymic_T_cell_differentiation	1	1
GO:0033269_internode_region_of_axon	1	1
GO:0033563_dorsal_ventral_axon_guidance	1	1
GO:0033871_[heparan_sulfate]-glucosamine_3-sulfotransferase_2_activity	1	1
GO:0034632_retinol_transporter_activity	1	1
GO:0034633_retinol_transport	1	1
GO:0035555_initiation_of_Roundabout_signal_transduction	1	1
GO:0042412_taurine_biosynthetic_process	1	1
GO:0043418_homocysteine_catabolic_process	1	1
GO:0045062_extrathymic_T_cell_selection	1	1
GO:0046013_regulation_of_T_cell_homeostatic_proliferation	1	1
GO:0046864_isoprenoid_transport	1	1
GO:0046865_terpenoid_transport	1	1
GO:0047017_prostaglandin-F_synthase_activity	1	1
GO:0047026_3-alpha-hydroxysteroid_dehydrogenase_(A-specific)_activity	1	1
GO:0047045_testosterone_17-beta-dehydrogenase_(NADP+)_activity	1	1
GO:0047894_flavonol_3-sulfotransferase_activity	1	1
GO:0048134_germ-line_cyst_formation	1	1
GO:0048136_male_germ-line_cyst_formation	1	1
GO:0048172_regulation_of_short-term_neuronal_synaptic_plasticity	1	1
GO:0048807_female_genitalia_morphogenesis	1	1
GO:0050646_5-oxo-6E_8Z_11Z_14Z-icosatetraenoic_acid_binding	1	1
GO:0050647_5-hydroxy-6E_8Z_11Z_14Z-icosatetraenoic_acid_binding	1	1
GO:0050648_5(S)-hydroxyperoxy-6E_8Z_11Z_14Z-icosatetraenoic_acid_binding	1	1
GO:0050923_regulation_of_negative_chemotaxis	1	1
GO:0050924_positive_regulation_of_negative_chemotaxis	1	1
GO:0050929_induction_of_negative_chemotaxis	1	1
GO:0060044_negative_regulation_of_cardiac_muscle_cell_proliferation	1	1
GO:0060059_embryonic_retina_morphogenesis_in_camera-type_eye	1	1
GO:0060448_dichotomous_subdivision_of_terminal_units_involved_in_lung_branching	1	1
GO:0070424_regulation_of_nucleotide-binding_oligomerization_domain_containing_signaling_pathway	1	1
GO:0070426_positive_regulation_of_nucleotide-binding_oligomerization_domain_containing_signaling_pathway	1	1
GO:0070428_regulation_of_nucleotide-binding_oligomerization_domain_containing_1_signaling_pathway	1	1
GO:0070430_positive_regulation_of_nucleotide-binding_oligomerization_domain_containing_1_signaling_pathway	1	1
GO:0070432_regulation_of_nucleotide-binding_oligomerization_domain_containing_2_signaling_pathway	1	1
GO:0070434_positive_regulation_of_nucleotide-binding_oligomerization_domain_containing_2_signaling_pathway	1	1
GO:0071670_smooth_muscle_cell_chemotaxis	1	1
GO:0071671_regulation_of_smooth_muscle_cell_chemotaxis	1	1
GO:0071672_negative_regulation_of_smooth_muscle_cell_chemotaxis	1	1
GO:0071676_negative_regulation_of_mononuclear_cell_migration	1	1
GO:0071938_vitamin_A_transport	1	1
GO:0072166_posterior_mesonephric_tubule_development	1	1
GO:0072171_mesonephric_tubule_morphogenesis	1	1
GO:0072180_mesonephric_duct_morphogenesis	1	1
GO:0072268_pattern_specification_involved_in_metanephros_development	1	1
GO:0090024_negative_regulation_of_neutrophil_chemotaxis	1	1
GO:0090259_regulation_of_retinal_ganglion_cell_axon_guidance	1	1
GO:0090260_negative_regulation_of_retinal_ganglion_cell_axon_guidance	1	1
GO:0090287_regulation_of_cellular_response_to_growth_factor_stimulus	1	1
GO:0090288_negative_regulation_of_cellular_response_to_growth_factor_stimulus	1	1
GO:0040011_locomotion	633	12	2.17365	-2.05619	0.2525
GO:0050671_positive_regulation_of_lymphocyte_proliferation	49	3	7.01999	-2.05231	0.251311
GO:0060548_negative_regulation_of_cell_death	336	8	2.73	-2.04763	0.248226
GO:0051707_response_to_other_organism	269	7	2.98371	-2.04331	0.245556
GO:0007548_sex_differentiation	94	4	4.87914	-2.04022	0.242188
GO:0031346_positive_regulation_of_cell_projection_organization	50	3	6.87959	-2.02815	0.236269
GO:0032946_positive_regulation_of_mononuclear_cell_proliferation	50	3	6.87959	-2.02815	0.236269
GO:0070665_positive_regulation_of_leukocyte_proliferation	50	3	6.87959	-2.02815	0.236269
GO:0046651_lymphocyte_proliferation	95	4	4.82778	-2.0244	0.248676
GO:0048608_reproductive_structure_development	96	4	4.77749	-2.00877	0.243714
GO:0060562_epithelial_tube_morphogenesis	96	4	4.77749	-2.00877	0.243714
GO:0031344_regulation_of_cell_projection_organization	97	4	4.72824	-1.99334	0.240694
GO:0032943_mononuclear_cell_proliferation	97	4	4.72824	-1.99334	0.240694
GO:0009607_response_to_biotic_stimulus	344	8	2.66651	-1.98956	0.237671
GO:0042221_response_to_chemical_stimulus	1335	20	1.71775	-1.98623	0.234595
GO:0070661_leukocyte_proliferation	98	4	4.67999	-1.97809	0.235467
GO:0009126_purine_nucleoside_monophosphate_metabolic_process	18	2	12.74	-1.97809	0.237949
GO:0009167_purine_ribonucleoside_monophosphate_metabolic_process	18	2	12.74	-1.97809	0.237949
GO:0021954_central_nervous_system_neuron_development	18	2	12.74	-1.97809	0.237949
GO:0001655_urogenital_system_development	99	4	4.63272	-1.96303	0.237342
GO:0004872_receptor_activity	652	12	2.1103	-1.95999	0.234625
GO:0016021_integral_to_membrane	2803	35	1.43171	-1.95929	0.231852
GO:0051239_regulation_of_multicellular_organismal_process	736	13	2.02524	-1.9474	0.232683
GO:0032501_multicellular_organismal_process	2809	35	1.42866	-1.94468	0.230241
GO:0048545_response_to_steroid_hormone_stimulus	156	5	3.67499	-1.93287	0.228941
GO:0051960_regulation_of_nervous_system_development	156	5	3.67499	-1.93287	0.228941
GO:0009069_serine_family_amino_acid_metabolic_process	19	2	12.0695	-1.93224	0.229885
GO:0060491_regulation_of_cell_projection_assembly	19	2	12.0695	-1.93224	0.229885
GO:0048598_embryonic_morphogenesis	218	6	3.15577	-1.92343	0.228523
GO:0005615_extracellular_space	429	9	2.40545	-1.90642	0.228889
GO:0009719_response_to_endogenous_stimulus	429	9	2.40545	-1.90642	0.228889
GO:0009968_negative_regulation_of_signal_transduction	103	4	4.45281	-1.90458	0.225
GO:0023057_negative_regulation_of_signaling_process	103	4	4.45281	-1.90458	0.225
GO:0002274_myeloid_leukocyte_activation	56	3	6.14249	-1.89388	0.226667
GO:0000096_sulfur_amino_acid_metabolic_process	20	2	11.466	-1.88893	0.234787
GO:0051403_stress-activated_MAPK_cascade	57	3	6.03473	-1.87311	0.237263
GO:0030900_forebrain_development	106	4	4.32679	-1.86252	0.236042
GO:0045321_leukocyte_activation	292	7	2.74869	-1.86101	0.234021
GO:0090046_regulation_of_transcription_regulator_activity	163	5	3.51717	-1.85689	0.232245
GO:0043583_ear_development	58	3	5.93068	-1.85275	0.23303
GO:0005881_cytoplasmic_microtubule	21	2	10.92	-1.84792	0.2405
GO:0042803_protein_homodimerization_activity	294	7	2.73	-1.84611	0.238515
GO:0048699_generation_of_neurons	516	10	2.22209	-1.8447	0.236471
GO:0021537_telencephalon_development	60	3	5.73299	-1.81322	0.242621
GO:0001656_metanephros_development	22	2	10.4236	-1.80897	0.245849
GO:0009156_ribonucleoside_monophosphate_biosynthetic_process	22	2	10.4236	-1.80897	0.245849
GO:0070848_response_to_growth_factor_stimulus	22	2	10.4236	-1.80897	0.245849
GO:0030154_cell_differentiation	1297	19	1.67967	-1.80716	0.243925
GO:0045596_negative_regulation_of_cell_differentiation	169	5	3.3923	-1.79502	0.243426
GO:0010243_response_to_organic_nitrogen	61	3	5.63901	-1.79402	0.243945
GO:0048667_cell_morphogenesis_involved_in_neuron_differentiation	303	7	2.64891	-1.78078	0.245091
GO:0002260_lymphocyte_homeostasis	23	2	9.97042	-1.77191	0.246174
GO:0006584_catecholamine_metabolic_process	23	2	9.97042	-1.77191	0.246174
GO:0009712_catechol_metabolic_process	23	2	9.97042	-1.77191	0.246174
GO:0034311_diol_metabolic_process	23	2	9.97042	-1.77191	0.246174
GO:0050772_positive_regulation_of_axonogenesis	23	2	9.97042	-1.77191	0.246174
GO:0000778_condensed_nuclear_chromosome_kinetochore	2	1
GO:0000942_condensed_nuclear_chromosome_outer_kinetochore	2	1
GO:0002318_myeloid_progenitor_cell_differentiation	2	1
GO:0004062_aryl_sulfotransferase_activity	2	1
GO:0004119_cGMP-inhibited_cyclic-nucleotide_phosphodiesterase_activity	2	1
GO:0004422_hypoxanthine_phosphoribosyltransferase_activity	2	1
GO:0004560_alpha-L-fucosidase_activity	2	1
GO:0004705_JUN_kinase_activity	2	1
GO:0004800_thyroxine_5'-deiodinase_activity	2	1
GO:0006154_adenosine_catabolic_process	2	1
GO:0006178_guanine_salvage	2	1
GO:0008384_IkappaB_kinase_activity	2	1
GO:0009584_detection_of_visible_light	2	1
GO:0010172_embryonic_body_morphogenesis	2	1
GO:0015928_fucosidase_activity	2	1
GO:0016046_detection_of_fungus	2	1
GO:0016909_SAP_kinase_activity	2	1
GO:0019336_phenol-containing_compound_catabolic_process	2	1
GO:0019344_cysteine_biosynthetic_process	2	1
GO:0019834_phospholipase_A2_inhibitor_activity	2	1
GO:0021593_rhombomere_morphogenesis	2	1
GO:0021658_rhombomere_3_morphogenesis	2	1
GO:0021800_cerebral_cortex_tangential_migration	2	1
GO:0021831_embryonic_olfactory_bulb_interneuron_precursor_migration	2	1
GO:0021834_chemorepulsion_involved_in_embryonic_olfactory_bulb_interneuron_migration	2	1
GO:0022028_tangential_migration_from_the_subventricular_zone_to_the_olfactory_bulb	2	1
GO:0030343_vitamin_D3_25-hydroxylase_activity	2	1
GO:0030540_female_genitalia_development	2	1
GO:0031685_adenosine_receptor_binding	2	1
GO:0032263_GMP_salvage	2	1
GO:0032264_IMP_salvage	2	1
GO:0032627_interleukin-23_production	2	1
GO:0032667_regulation_of_interleukin-23_production	2	1
GO:0032836_glomerular_basement_membrane_development	2	1
GO:0033629_negative_regulation_of_cell_adhesion_mediated_by_integrin	2	1
GO:0034205_beta-amyloid_formation	2	1
GO:0035234_germ_cell_programmed_cell_death	2	1
GO:0035385_Roundabout_signaling_pathway	2	1
GO:0042404_thyroid_hormone_catabolic_process	2	1
GO:0043218_compact_myelin	2	1
GO:0045029_UDP-activated_nucleotide_receptor_activity	2	1
GO:0045416_positive_regulation_of_interleukin-8_biosynthetic_process	2	1
GO:0045499_chemorepellent_activity	2	1
GO:0045747_positive_regulation_of_Notch_signaling_pathway	2	1
GO:0046794_virion_transport	2	1
GO:0046795_intracellular_virion_transport	2	1
GO:0047718_indanol_dehydrogenase_activity	2	1
GO:0047749_cholestanetriol_26-monooxygenase_activity	2	1
GO:0048389_intermediate_mesoderm_development	2	1
GO:0050908_detection_of_light_stimulus_involved_in_visual_perception	2	1
GO:0050962_detection_of_light_stimulus_involved_in_sensory_perception	2	1
GO:0060157_urinary_bladder_development	2	1
GO:0060729_intestinal_epithelial_structure_maintenance	2	1
GO:0060763_mammary_duct_terminal_end_bud_growth	2	1
GO:0061004_pattern_specification_involved_in_kidney_development	2	1
GO:0061333_renal_tubule_morphogenesis	2	1
GO:0061364_apoptosis_involved_in_luteolysis	2	1
GO:0070099_regulation_of_chemokine-mediated_signaling_pathway	2	1
GO:0070100_negative_regulation_of_chemokine-mediated_signaling_pathway	2	1
GO:0070643_vitamin_D_25-hydroxylase_activity	2	1
GO:0070813_hydrogen_sulfide_metabolic_process	2	1
GO:0070814_hydrogen_sulfide_biosynthetic_process	2	1
GO:0072048_renal_system_pattern_specification	2	1
GO:0072074_kidney_mesenchyme_development	2	1
GO:0072075_metanephric_mesenchyme_development	2	1
GO:0072078_nephron_tubule_morphogenesis	2	1
GO:0072131_kidney_mesenchyme_morphogenesis	2	1
GO:0072133_metanephric_mesenchyme_morphogenesis	2	1
GO:0072163_mesonephric_epithelium_development	2	1
GO:0072164_mesonephric_tubule_development	2	1
GO:0072177_mesonephric_duct_development	2	1
GO:0072178_nephric_duct_morphogenesis	2	1
GO:0072185_metanephric_cap_development	2	1
GO:0072186_metanephric_cap_morphogenesis	2	1
GO:0090094_metanephric_cap_mesenchymal_cell_proliferation_involved_in_metanephros_development	2	1
GO:0060429_epithelium_development	239	6	2.87849	-1.74392	0.251121
GO:0048812_neuron_projection_morphogenesis	309	7	2.59747	-1.73875	0.249402
GO:0031625_ubiquitin_protein_ligase_binding	64	3	5.37468	-1.73854	0.249915
GO:0001776_leukocyte_homeostasis	24	2	9.55498	-1.73657	0.251557
GO:0002275_myeloid_cell_activation_involved_in_immune_response	24	2	9.55498	-1.73657	0.251557
GO:0008146_sulfotransferase_activity	24	2	9.55498	-1.73657	0.251557
GO:0009161_ribonucleoside_monophosphate_metabolic_process	24	2	9.55498	-1.73657	0.251557
GO:0040017_positive_regulation_of_locomotion	116	4	3.95379	-1.73218	0.251057
GO:0010720_positive_regulation_of_cell_development	65	3	5.29199	-1.72072	0.252581
GO:0006163_purine_nucleotide_metabolic_process	312	7	2.57249	-1.71817	0.25256
GO:0048869_cellular_developmental_process	1326	19	1.64294	-1.71414	0.25119
GO:0070304_positive_regulation_of_stress-activated_protein_kinase_signaling_cascade	25	2	9.17278	-1.7028	0.261339
GO:0007155_cell_adhesion	544	10	2.10772	-1.69994	0.257752
GO:0022610_biological_adhesion	544	10	2.10772	-1.69994	0.257752
GO:0023060_signal_transmission	1812	24	1.51867	-1.68402	0.261
GO:0045664_regulation_of_neuron_differentiation	120	4	3.82199	-1.68387	0.260153
GO:0023046_signaling_process	1815	24	1.51616	-1.67601	0.25947
GO:0022008_neurogenesis	549	10	2.08852	-1.67535	0.257744
GO:0009725_response_to_hormone_stimulus	393	8	2.33404	-1.67238	0.256343
GO:0022600_digestive_system_process	26	2	8.81998	-1.67048	0.261704
GO:0009063_cellular_amino_acid_catabolic_process	68	3	5.05852	-1.66912	0.262132
GO:0023052_signaling	2520	31	1.4105	-1.66034	0.261168
GO:0051384_response_to_glucocorticoid_stimulus	69	3	4.98521	-1.65251	0.262536
GO:0035239_tube_morphogenesis	123	4	3.72877	-1.64894	0.261871
GO:0033500_carbohydrate_homeostasis	27	2	8.49332	-1.6395	0.262517
GO:0042278_purine_nucleoside_metabolic_process	27	2	8.49332	-1.6395	0.262517
GO:0042593_glucose_homeostasis	27	2	8.49332	-1.6395	0.262517
GO:0046128_purine_ribonucleoside_metabolic_process	27	2	8.49332	-1.6395	0.262517
GO:0019221_cytokine-mediated_signaling_pathway	70	3	4.91399	-1.63618	0.263542
GO:0060284_regulation_of_cell_development	186	5	3.08225	-1.63424	0.261931
GO:0080134_regulation_of_response_to_stress	325	7	2.4696	-1.6322	0.260479
GO:0002224_toll-like_receptor_signaling_pathway	71	3	4.84478	-1.62012	0.261149
GO:0031960_response_to_corticosteroid_stimulus	71	3	4.84478	-1.62012	0.261149
GO:0010628_positive_regulation_of_gene_expression	482	9	2.14095	-1.61029	0.261342
GO:0008009_chemokine_activity	28	2	8.18999	-1.60976	0.263974
GO:0008584_male_gonad_development	28	2	8.18999	-1.60976	0.263974
GO:0030182_neuron_differentiation	483	9	2.13652	-1.60519	0.263816
GO:0002221_pattern_recognition_receptor_signaling_pathway	72	3	4.77749	-1.60433	0.261558
GO:0050670_regulation_of_lymphocyte_proliferation	72	3	4.77749	-1.60433	0.261558
GO:0043069_negative_regulation_of_programmed_cell_death	330	7	2.43218	-1.60047	0.259167
GO:0048858_cell_projection_morphogenesis	330	7	2.43218	-1.60047	0.259167
GO:0035295_tube_development	190	5	3.01736	-1.59922	0.257898
GO:0001822_kidney_development	73	3	4.71205	-1.58879	0.253765
GO:0002218_activation_of_innate_immune_response	73	3	4.71205	-1.58879	0.253765
GO:0002758_innate_immune_response-activating_signal_transduction	73	3	4.71205	-1.58879	0.253765
GO:0032944_regulation_of_mononuclear_cell_proliferation	73	3	4.71205	-1.58879	0.253765
GO:0070663_regulation_of_leukocyte_proliferation	73	3	4.71205	-1.58879	0.253765
GO:0001514_selenocysteine_incorporation	3	1
GO:0001780_neutrophil_homeostasis	3	1
GO:0002283_neutrophil_activation_involved_in_immune_response	3	1
GO:0002689_negative_regulation_of_leukocyte_chemotaxis	3	1
GO:0004322_ferroxidase_activity	3	1
GO:0005826_actomyosin_contractile_ring	3	1
GO:0006168_adenine_salvage	3	1
GO:0006451_translational_readthrough	3	1
GO:0006565_L-serine_catabolic_process	3	1
GO:0006590_thyroid_hormone_generation	3	1
GO:0007199_G-protein_signaling__coupled_to_cGMP_nucleotide_second_messenger	3	1
GO:0010572_positive_regulation_of_platelet_activation	3	1
GO:0015065_uridine_nucleotide_receptor_activity	3	1
GO:0016724_oxidoreductase_activity__oxidizing_metal_ions__oxygen_as_acceptor	3	1
GO:0019911_structural_constituent_of_myelin_sheath	3	1
GO:0021569_rhombomere_3_development	3	1
GO:0021826_substrate-independent_telencephalic_tangential_migration	3	1
GO:0021843_substrate-independent_telencephalic_tangential_interneuron_migration	3	1
GO:0021889_olfactory_bulb_interneuron_differentiation	3	1
GO:0021891_olfactory_bulb_interneuron_development	3	1
GO:0030020_extracellular_matrix_structural_constituent_conferring_tensile_strength	3	1
GO:0032045_guanyl-nucleotide_exchange_factor_complex	3	1
GO:0032261_purine_nucleotide_salvage	3	1
GO:0032497_detection_of_lipopolysaccharide	3	1
GO:0032700_negative_regulation_of_interleukin-17_production	3	1
GO:0033762_response_to_glucagon_stimulus	3	1
GO:0035283_central_nervous_system_segmentation	3	1
GO:0035284_brain_segmentation	3	1
GO:0042574_retinal_metabolic_process	3	1
GO:0043096_purine_base_salvage	3	1
GO:0043173_nucleotide_salvage	3	1
GO:0043237_laminin-1_binding	3	1
GO:0043288_apocarotenoid_metabolic_process	3	1
GO:0043312_neutrophil_degranulation	3	1
GO:0045414_regulation_of_interleukin-8_biosynthetic_process	3	1
GO:0045915_positive_regulation_of_catecholamine_metabolic_process	3	1
GO:0045964_positive_regulation_of_dopamine_metabolic_process	3	1
GO:0046083_adenine_metabolic_process	3	1
GO:0046084_adenine_biosynthetic_process	3	1
GO:0046098_guanine_metabolic_process	3	1
GO:0046099_guanine_biosynthetic_process	3	1
GO:0046968_peptide_antigen_transport	3	1
GO:0047115_trans-1_2-dihydrobenzene-1_2-diol_dehydrogenase_activity	3	1
GO:0048170_positive_regulation_of_long-term_neuronal_synaptic_plasticity	3	1
GO:0048495_Roundabout_binding	3	1
GO:0050327_testosterone_17-beta-dehydrogenase_activity	3	1
GO:0051024_positive_regulation_of_immunoglobulin_secretion	3	1
GO:0051770_positive_regulation_of_nitric-oxide_synthase_biosynthetic_process	3	1
GO:0060065_uterus_development	3	1
GO:0060068_vagina_development	3	1
GO:0061326_renal_tubule_development	3	1
GO:0070098_chemokine-mediated_signaling_pathway	3	1
GO:0070427_nucleotide-binding_oligomerization_domain_containing_1_signaling_pathway	3	1
GO:0071504_cellular_response_to_heparin	3	1
GO:0071553_pyrimidinergic_nucleotide_receptor_activity__G-protein_coupled	3	1
GO:0072080_nephron_tubule_development	3	1
GO:0072176_nephric_duct_development	3	1
GO:0072203_cell_proliferation_involved_in_metanephros_development	3	1
GO:0002252_immune_effector_process	192	5	2.98593	-1.58207	0.252134
GO:0031347_regulation_of_defense_response	192	5	2.98593	-1.58207	0.252134
GO:0005581_collagen	29	2	7.90757	-1.58116	0.256788
GO:0032990_cell_part_morphogenesis	334	7	2.40305	-1.57559	0.256024
GO:0009310_amine_catabolic_process	74	3	4.64837	-1.57351	0.255689
GO:0004888_transmembrane_receptor_activity	412	8	2.2264	-1.5649	0.255833
GO:0009309_amine_biosynthetic_process	75	3	4.58639	-1.55846	0.257515
GO:0005100_Rho_GTPase_activator_activity	30	2	7.64399	-1.55363	0.260175
GO:0043409_negative_regulation_of_MAPKKK_cascade	30	2	7.64399	-1.55363	0.260175
GO:0006935_chemotaxis	338	7	2.37461	-1.55114	0.257399
GO:0042330_taxis	338	7	2.37461	-1.55114	0.257399
GO:0009611_response_to_wounding	578	10	1.98373	-1.53967	0.260517
GO:0048518_positive_regulation_of_biological_process	1773	23	1.48741	-1.53101	0.259943
GO:0033273_response_to_vitamin	77	3	4.46727	-1.52909	0.260852
GO:0016782_transferase_activity__transferring_sulfur-containing_groups	31	2	7.39741	-1.5271	0.26257
GO:0042102_positive_regulation_of_T_cell_proliferation	31	2	7.39741	-1.5271	0.26257
GO:0048167_regulation_of_synaptic_plasticity	31	2	7.39741	-1.5271	0.26257
GO:0045087_innate_immune_response	199	5	2.8809	-1.52391	0.261833
GO:0009187_cyclic_nucleotide_metabolic_process	78	3	4.40999	-1.51474	0.263923
GO:0007420_brain_development	201	5	2.85223	-1.5078	0.264011
GO:0044271_cellular_nitrogen_compound_biosynthetic_process	346	7	2.31971	-1.50353	0.262951
GO:0009581_detection_of_external_stimulus	32	2	7.16624	-1.50151	0.264011
GO:0031345_negative_regulation_of_cell_projection_organization	32	2	7.16624	-1.50151	0.264011
GO:0042379_chemokine_receptor_binding	32	2	7.16624	-1.50151	0.264011
GO:0046546_development_of_primary_male_sexual_characteristics	32	2	7.16624	-1.50151	0.264011
GO:0070302_regulation_of_stress-activated_protein_kinase_signaling_cascade	79	3	4.35417	-1.50061	0.264894
GO:0031098_stress-activated_protein_kinase_signaling_cascade	137	4	3.34773	-1.49907	0.263915
GO:0010975_regulation_of_neuron_projection_development	80	3	4.29974	-1.48669	0.265895
GO:0000904_cell_morphogenesis_involved_in_differentiation	349	7	2.29977	-1.4861	0.264607
GO:0002700_regulation_of_production_of_molecular_mediator_of_immune_response	33	2	6.94908	-1.47679	0.269585
GO:0004896_cytokine_receptor_activity	33	2	6.94908	-1.47679	0.269585
GO:0010769_regulation_of_cell_morphogenesis_involved_in_differentiation	81	3	4.24666	-1.47298	0.2675
GO:0019838_growth_factor_binding	81	3	4.24666	-1.47298	0.2675
GO:0022604_regulation_of_cell_morphogenesis	81	3	4.24666	-1.47298	0.2675
GO:0009966_regulation_of_signal_transduction	679	11	1.85752	-1.46976	0.266294
GO:0001554_luteolysis	4	1
GO:0001823_mesonephros_development	4	1
GO:0005593_FACIT_collagen	4	1
GO:0006166_purine_ribonucleoside_salvage	4	1
GO:0006177_GMP_biosynthetic_process	4	1
GO:0008063_Toll_signaling_pathway	4	1
GO:0021546_rhombomere_development	4	1
GO:0030306_ADP-ribosylation_factor_binding	4	1
GO:0032727_positive_regulation_of_interferon-alpha_production	4	1
GO:0032733_positive_regulation_of_interleukin-10_production	4	1
GO:0042053_regulation_of_dopamine_metabolic_process	4	1
GO:0042228_interleukin-8_biosynthetic_process	4	1
GO:0043116_negative_regulation_of_vascular_permeability	4	1
GO:0043422_protein_kinase_B_binding	4	1
GO:0043951_negative_regulation_of_cAMP-mediated_signaling	4	1
GO:0045348_positive_regulation_of_MHC_class_II_biosynthetic_process	4	1
GO:0046037_GMP_metabolic_process	4	1
GO:0046085_adenosine_metabolic_process	4	1
GO:0046100_hypoxanthine_metabolic_process	4	1
GO:0050667_homocysteine_metabolic_process	4	1
GO:0051767_nitric-oxide_synthase_biosynthetic_process	4	1
GO:0051769_regulation_of_nitric-oxide_synthase_biosynthetic_process	4	1
GO:0070290_NAPE-specific_phospholipase_D_activity	4	1
GO:0070670_response_to_interleukin-4	4	1
GO:0070938_contractile_ring	4	1
GO:0071503_response_to_heparin	4	1
GO:0071674_mononuclear_cell_migration	4	1
GO:0071675_regulation_of_mononuclear_cell_migration	4	1
GO:0072111_cell_proliferation_involved_in_kidney_development	4	1
GO:0072132_mesenchyme_morphogenesis	4	1
GO:0042802_identical_protein_binding	514	9	2.00766	-1.45531	0.268535
GO:0023051_regulation_of_signaling_process	683	11	1.84664	-1.45389	0.267437
GO:0001948_glycoprotein_binding	34	2	6.74469	-1.45289	0.270647
GO:0010594_regulation_of_endothelial_cell_migration	34	2	6.74469	-1.45289	0.270647
GO:0043067_regulation_of_programmed_cell_death	771	12	1.78459	-1.45026	0.269703
GO:0009617_response_to_bacterium	142	4	3.22985	-1.45022	0.268621
GO:0048562_embryonic_organ_morphogenesis	83	3	4.14433	-1.44616	0.268824
GO:0005575_cellular_component	10372	95	1.0502	-1.43782	0.27
GO:0001664_G-protein-coupled_receptor_binding	84	3	4.09499	-1.43305	0.269807
GO:0051091_positive_regulation_of_transcription_factor_activity	84	3	4.09499	-1.43305	0.269807
GO:0007423_sensory_organ_development	144	4	3.18499	-1.4313	0.269519
GO:0007165_signal_transduction	1617	21	1.48909	-1.4305	0.26823
GO:0007586_digestion	35	2	6.55199	-1.42976	0.270474
GO:0048029_monosaccharide_binding	35	2	6.55199	-1.42976	0.270474
GO:0010941_regulation_of_cell_death	777	12	1.77081	-1.42825	0.269481
GO:0009790_embryo_development	439	8	2.08947	-1.42478	0.267477
GO:0046983_protein_dimerization_activity	439	8	2.08947	-1.42478	0.267477
GO:0007417_central_nervous_system_development	284	6	2.42239	-1.42397	0.266605
GO:0007411_axon_guidance	212	5	2.70424	-1.42296	0.265833
GO:0005099_Ras_GTPase_activator_activity	85	3	4.04682	-1.42012	0.26555
GO:0009124_nucleoside_monophosphate_biosynthetic_process	85	3	4.04682	-1.42012	0.26555
GO:0007409_axonogenesis	286	6	2.40545	-1.41145	0.266027
GO:0007166_cell_surface_receptor_linked_signaling_pathway	1147	16	1.59944	-1.40855	0.265273
GO:0031175_neuron_projection_development	363	7	2.21107	-1.40767	0.264072
GO:0045089_positive_regulation_of_innate_immune_response	86	3	3.99976	-1.40737	0.263784
GO:0001775_cell_activation	444	8	2.06594	-1.40033	0.26861
GO:0002521_leukocyte_differentiation	148	4	3.09891	-1.39447	0.268839
GO:0042471_ear_morphogenesis	37	2	6.19783	-1.38565	0.273584
GO:0046661_male_sex_differentiation	37	2	6.19783	-1.38565	0.273584
GO:0043434_response_to_peptide_hormone_stimulus	218	5	2.62981	-1.37921	0.275242
GO:0001875_lipopolysaccharide_receptor_activity	5	1	22.932	-1.36794	0.306218
GO:0002320_lymphoid_progenitor_cell_differentiation	5	1	22.932	-1.36794	0.306218
GO:0004630_phospholipase_D_activity	5	1	22.932	-1.36794	0.306218
GO:0005587_collagen_type_IV	5	1	22.932	-1.36794	0.306218
GO:0006152_purine_nucleoside_catabolic_process	5	1	22.932	-1.36794	0.306218
GO:0006188_IMP_biosynthetic_process	5	1	22.932	-1.36794	0.306218
GO:0006198_cAMP_catabolic_process	5	1	22.932	-1.36794	0.306218
GO:0006924_activation-induced_cell_death_of_T_cells	5	1	22.932	-1.36794	0.306218
GO:0008395_steroid_hydroxylase_activity	5	1	22.932	-1.36794	0.306218
GO:0010591_regulation_of_lamellipodium_assembly	5	1	22.932	-1.36794	0.306218
GO:0019062_virion_attachment_to_host_cell_surface_receptor	5	1	22.932	-1.36794	0.306218
GO:0019530_taurine_metabolic_process	5	1	22.932	-1.36794	0.306218
GO:0021895_cerebral_cortex_neuron_differentiation	5	1	22.932	-1.36794	0.306218
GO:0032689_negative_regulation_of_interferon-gamma_production	5	1	22.932	-1.36794	0.306218
GO:0033240_positive_regulation_of_cellular_amine_metabolic_process	5	1	22.932	-1.36794	0.306218
GO:0034483_heparan_sulfate_sulfotransferase_activity	5	1	22.932	-1.36794	0.306218
GO:0035112_genitalia_morphogenesis	5	1	22.932	-1.36794	0.306218
GO:0042069_regulation_of_catecholamine_metabolic_process	5	1	22.932	-1.36794	0.306218
GO:0042219_cellular_modified_amino_acid_catabolic_process	5	1	22.932	-1.36794	0.306218
GO:0042403_thyroid_hormone_metabolic_process	5	1	22.932	-1.36794	0.306218
GO:0043949_regulation_of_cAMP-mediated_signaling	5	1	22.932	-1.36794	0.306218
GO:0045350_interferon-beta_biosynthetic_process	5	1	22.932	-1.36794	0.306218
GO:0045357_regulation_of_interferon-beta_biosynthetic_process	5	1	22.932	-1.36794	0.306218
GO:0045359_positive_regulation_of_interferon-beta_biosynthetic_process	5	1	22.932	-1.36794	0.306218
GO:0046040_IMP_metabolic_process	5	1	22.932	-1.36794	0.306218
GO:0046130_purine_ribonucleoside_catabolic_process	5	1	22.932	-1.36794	0.306218
GO:0046696_lipopolysaccharide_receptor_complex	5	1	22.932	-1.36794	0.306218
GO:0046790_virion_binding	5	1	22.932	-1.36794	0.306218
GO:0048535_lymph_node_development	5	1	22.932	-1.36794	0.306218
GO:0052033_pathogen-associated_molecular_pattern_dependent_induction_by_symbiont_of_host_innate_immunity	5	1	22.932	-1.36794	0.306218
GO:0052166_positive_regulation_by_symbiont_of_host_innate_immunity	5	1	22.932	-1.36794	0.306218
GO:0052167_modulation_by_symbiont_of_host_innate_immunity	5	1	22.932	-1.36794	0.306218
GO:0052169_pathogen-associated_molecular_pattern_dependent_modulation_by_symbiont_of_host_innate_immunity	5	1	22.932	-1.36794	0.306218
GO:0052257_pathogen-associated_molecular_pattern_dependent_induction_by_organism_of_innate_immunity_of_other_organi	5	1	22.932	-1.36794	0.306218
GO:0052305_positive_regulation_by_organism_of_innate_immunity_in_other_organism_involved_in_symbiotic_interaction	5	1	22.932	-1.36794	0.306218
GO:0052306_modulation_by_organism_of_innate_immunity_in_other_organism_involved_in_symbiotic_interaction	5	1	22.932	-1.36794	0.306218
GO:0052308_pathogen-associated_molecular_pattern_dependent_modulation_by_organism_of_innate_immunity_in_other_organ	5	1	22.932	-1.36794	0.306218
GO:0052552_modulation_by_organism_of_immune_response_of_other_organism_involved_in_symbiotic_interaction	5	1	22.932	-1.36794	0.306218
GO:0052553_modulation_by_symbiont_of_host_immune_response	5	1	22.932	-1.36794	0.306218
GO:0052555_positive_regulation_by_organism_of_immune_response_of_other_organism_involved_in_symbiotic_interaction	5	1	22.932	-1.36794	0.306218
GO:0052556_positive_regulation_by_symbiont_of_host_immune_response	5	1	22.932	-1.36794	0.306218
GO:0060907_positive_regulation_of_macrophage_cytokine_production	5	1	22.932	-1.36794	0.306218
GO:0070391_response_to_lipoteichoic_acid	5	1	22.932	-1.36794	0.306218
GO:0070423_nucleotide-binding_oligomerization_domain_containing_signaling_pathway	5	1	22.932	-1.36794	0.306218
GO:0070431_nucleotide-binding_oligomerization_domain_containing_2_signaling_pathway	5	1	22.932	-1.36794	0.306218
GO:0071223_cellular_response_to_lipoteichoic_acid	5	1	22.932	-1.36794	0.306218
GO:0072028_nephron_morphogenesis	5	1	22.932	-1.36794	0.306218
GO:0072088_nephron_epithelium_morphogenesis	5	1	22.932	-1.36794	0.306218
GO:0021953_central_nervous_system_neuron_differentiation	38	2	6.03473	-1.36459	0.310217
GO:0005244_voltage-gated_ion_channel_activity	90	3	3.82199	-1.35814	0.309353
GO:0022832_voltage-gated_channel_activity	90	3	3.82199	-1.35814	0.309353
GO:0009653_anatomical_structure_morphogenesis	979	14	1.63967	-1.35539	0.308925
GO:0019899_enzyme_binding	539	9	1.91454	-1.3449	0.309571
GO:0021543_pallium_development	39	2	5.87999	-1.34415	0.311708
GO:0048584_positive_regulation_of_response_to_stimulus	298	6	2.30859	-1.33897	0.311348
GO:0030030_cell_projection_organization	457	8	2.00717	-1.33879	0.310318
GO:0015833_peptide_transport	92	3	3.73891	-1.33452	0.309298
GO:0043388_positive_regulation_of_DNA_binding	92	3	3.73891	-1.33452	0.309298
GO:0045088_regulation_of_innate_immune_response	94	3	3.65936	-1.31153	0.317902
GO:0032102_negative_regulation_of_response_to_external_stimulus	41	2	5.59316	-1.30499	0.321076
GO:0045580_regulation_of_T_cell_differentiation	41	2	5.59316	-1.30499	0.321076
GO:0002009_morphogenesis_of_an_epithelium	160	4	2.8665	-1.2914	0.322793
GO:0005216_ion_channel_activity	160	4	2.8665	-1.2914	0.322793
GO:0000132_establishment_of_mitotic_spindle_orientation	6	1	19.11	-1.29063	0.353273
GO:0002282_microglial_cell_activation_involved_in_immune_response	6	1	19.11	-1.29063	0.353273
GO:0002686_negative_regulation_of_leukocyte_migration	6	1	19.11	-1.29063	0.353273
GO:0007379_segment_specification	6	1	19.11	-1.29063	0.353273
GO:0008593_regulation_of_Notch_signaling_pathway	6	1	19.11	-1.29063	0.353273
GO:0008608_attachment_of_spindle_microtubules_to_kinetochore	6	1	19.11	-1.29063	0.353273
GO:0010934_macrophage_cytokine_production	6	1	19.11	-1.29063	0.353273
GO:0010935_regulation_of_macrophage_cytokine_production	6	1	19.11	-1.29063	0.353273
GO:0021544_subpallium_development	6	1	19.11	-1.29063	0.353273
GO:0021756_striatum_development	6	1	19.11	-1.29063	0.353273
GO:0021952_central_nervous_system_projection_neuron_axonogenesis	6	1	19.11	-1.29063	0.353273
GO:0030825_positive_regulation_of_cGMP_metabolic_process	6	1	19.11	-1.29063	0.353273
GO:0030857_negative_regulation_of_epithelial_cell_differentiation	6	1	19.11	-1.29063	0.353273
GO:0030935_sheet-forming_collagen	6	1	19.11	-1.29063	0.353273
GO:0031290_retinal_ganglion_cell_axon_guidance	6	1	19.11	-1.29063	0.353273
GO:0032490_detection_of_molecule_of_bacterial_origin	6	1	19.11	-1.29063	0.353273
GO:0032620_interleukin-17_production	6	1	19.11	-1.29063	0.353273
GO:0032660_regulation_of_interleukin-17_production	6	1	19.11	-1.29063	0.353273
GO:0033875_ribonucleoside_bisphosphate_metabolic_process	6	1	19.11	-1.29063	0.353273
GO:0034032_purine_nucleoside_bisphosphate_metabolic_process	6	1	19.11	-1.29063	0.353273
GO:0034035_purine_ribonucleoside_bisphosphate_metabolic_process	6	1	19.11	-1.29063	0.353273
GO:0042454_ribonucleoside_catabolic_process	6	1	19.11	-1.29063	0.353273
GO:0042535_positive_regulation_of_tumor_necrosis_factor_biosynthetic_process	6	1	19.11	-1.29063	0.353273
GO:0042572_retinol_metabolic_process	6	1	19.11	-1.29063	0.353273
GO:0045084_positive_regulation_of_interleukin-12_biosynthetic_process	6	1	19.11	-1.29063	0.353273
GO:0050427_3'-phosphoadenosine_5'-phosphosulfate_metabolic_process	6	1	19.11	-1.29063	0.353273
GO:0050435_beta-amyloid_metabolic_process	6	1	19.11	-1.29063	0.353273
GO:0050542_icosanoid_binding	6	1	19.11	-1.29063	0.353273
GO:0050543_icosatetraenoic_acid_binding	6	1	19.11	-1.29063	0.353273
GO:0051294_establishment_of_spindle_orientation	6	1	19.11	-1.29063	0.353273
GO:0051313_attachment_of_spindle_microtubules_to_chromosome	6	1	19.11	-1.29063	0.353273
GO:0051414_response_to_cortisol_stimulus	6	1	19.11	-1.29063	0.353273
GO:0051923_sulfation	6	1	19.11	-1.29063	0.353273
GO:0052564_response_to_immune_response_of_other_organism_involved_in_symbiotic_interaction	6	1	19.11	-1.29063	0.353273
GO:0052572_response_to_host_immune_response	6	1	19.11	-1.29063	0.353273
GO:0060039_pericardium_development	6	1	19.11	-1.29063	0.353273
GO:0060993_kidney_morphogenesis	6	1	19.11	-1.29063	0.353273
GO:0061081_positive_regulation_of_myeloid_leukocyte_cytokine_production_involved_in_immune_response	6	1	19.11	-1.29063	0.353273
GO:0070888_E-box_binding	6	1	19.11	-1.29063	0.353273
GO:0072009_nephron_epithelium_development	6	1	19.11	-1.29063	0.353273
GO:0048872_homeostasis_of_number_of_cells	96	3	3.58312	-1.28913	0.353958
GO:0009119_ribonucleoside_metabolic_process	42	2	5.45999	-1.28622	0.356988
GO:0051090_regulation_of_transcription_factor_activity	162	4	2.83111	-1.27522	0.359429
GO:0065008_regulation_of_biological_quality	1387	18	1.48802	-1.27354	0.358533
GO:0007154_cell_communication	1007	14	1.59408	-1.27032	0.35806
GO:0005923_tight_junction	43	2	5.33301	-1.26795	0.358876
GO:0032526_response_to_retinoic_acid	43	2	5.33301	-1.26795	0.358876
GO:0070160_occluding_junction	43	2	5.33301	-1.26795	0.358876
GO:0005125_cytokine_activity	99	3	3.47454	-1.25661	0.361858
GO:0009308_amine_metabolic_process	393	7	2.04229	-1.25444	0.361353
GO:0022838_substrate-specific_channel_activity	165	4	2.77963	-1.25145	0.361056
GO:0030246_carbohydrate_binding	237	5	2.41898	-1.25115	0.360088
GO:0001657_ureteric_bud_development	44	2	5.21181	-1.25016	0.361192
GO:0051701_interaction_with_host	44	2	5.21181	-1.25016	0.361192
GO:0006950_response_to_stress	1595	20	1.43774	-1.24463	0.361565
GO:0007254_JNK_cascade	101	3	3.40574	-1.2356	0.362161
GO:0048585_negative_regulation_of_response_to_stimulus	101	3	3.40574	-1.2356	0.362161
GO:0000902_cell_morphogenesis	399	7	2.01158	-1.22601	0.366293
GO:0000780_condensed_nuclear_chromosome__centromeric_region	7	1	16.38	-1.22555	0.370126
GO:0000940_condensed_chromosome_outer_kinetochore	7	1	16.38	-1.22555	0.370126
GO:0002042_cell_migration_involved_in_sprouting_angiogenesis	7	1	16.38	-1.22555	0.370126
GO:0002076_osteoblast_development	7	1	16.38	-1.22555	0.370126
GO:0004859_phospholipase_inhibitor_activity	7	1	16.38	-1.22555	0.370126
GO:0006563_L-serine_metabolic_process	7	1	16.38	-1.22555	0.370126
GO:0008354_germ_cell_migration	7	1	16.38	-1.22555	0.370126
GO:0009214_cyclic_nucleotide_catabolic_process	7	1	16.38	-1.22555	0.370126
GO:0014912_negative_regulation_of_smooth_muscle_cell_migration	7	1	16.38	-1.22555	0.370126
GO:0016338_calcium-independent_cell-cell_adhesion	7	1	16.38	-1.22555	0.370126
GO:0016918_retinal_binding	7	1	16.38	-1.22555	0.370126
GO:0019841_retinol_binding	7	1	16.38	-1.22555	0.370126
GO:0019934_cGMP-mediated_signaling	7	1	16.38	-1.22555	0.370126
GO:0021772_olfactory_bulb_development	7	1	16.38	-1.22555	0.370126
GO:0030670_phagocytic_vesicle_membrane	7	1	16.38	-1.22555	0.370126
GO:0030934_anchoring_collagen	7	1	16.38	-1.22555	0.370126
GO:0031268_pseudopodium_organization	7	1	16.38	-1.22555	0.370126
GO:0031269_pseudopodium_assembly	7	1	16.38	-1.22555	0.370126
GO:0031272_regulation_of_pseudopodium_assembly	7	1	16.38	-1.22555	0.370126
GO:0031274_positive_regulation_of_pseudopodium_assembly	7	1	16.38	-1.22555	0.370126
GO:0032420_stereocilium	7	1	16.38	-1.22555	0.370126
GO:0032421_stereocilium_bundle	7	1	16.38	-1.22555	0.370126
GO:0032607_interferon-alpha_production	7	1	16.38	-1.22555	0.370126
GO:0032647_regulation_of_interferon-alpha_production	7	1	16.38	-1.22555	0.370126
GO:0032653_regulation_of_interleukin-10_production	7	1	16.38	-1.22555	0.370126
GO:0032757_positive_regulation_of_interleukin-8_production	7	1	16.38	-1.22555	0.370126
GO:0033613_activating_transcription_factor_binding	7	1	16.38	-1.22555	0.370126
GO:0042090_interleukin-12_biosynthetic_process	7	1	16.38	-1.22555	0.370126
GO:0042104_positive_regulation_of_activated_T_cell_proliferation	7	1	16.38	-1.22555	0.370126
GO:0042581_specific_granule	7	1	16.38	-1.22555	0.370126
GO:0044304_main_axon	7	1	16.38	-1.22555	0.370126
GO:0045075_regulation_of_interleukin-12_biosynthetic_process	7	1	16.38	-1.22555	0.370126
GO:0045346_regulation_of_MHC_class_II_biosynthetic_process	7	1	16.38	-1.22555	0.370126
GO:0047555_3'_5'-cyclic-GMP_phosphodiesterase_activity	7	1	16.38	-1.22555	0.370126
GO:0050829_defense_response_to_Gram-negative_bacterium	7	1	16.38	-1.22555	0.370126
GO:0050919_negative_chemotaxis	7	1	16.38	-1.22555	0.370126
GO:0051023_regulation_of_immunoglobulin_secretion	7	1	16.38	-1.22555	0.370126
GO:0052031_modulation_by_symbiont_of_host_defense_response	7	1	16.38	-1.22555	0.370126
GO:0052255_modulation_by_organism_of_defense_response_of_other_organism_involved_in_symbiotic_interaction	7	1	16.38	-1.22555	0.370126
GO:0052509_positive_regulation_by_symbiont_of_host_defense_response	7	1	16.38	-1.22555	0.370126
GO:0052510_positive_regulation_by_organism_of_defense_response_of_other_organism_involved_in_symbiotic_interaction"	7	1	16.38	-1.22555	0.370126
GO:0055021_regulation_of_cardiac_muscle_tissue_growth	7	1	16.38	-1.22555	0.370126
GO:0055024_regulation_of_cardiac_muscle_tissue_development	7	1	16.38	-1.22555	0.370126
GO:0060043_regulation_of_cardiac_muscle_cell_proliferation	7	1	16.38	-1.22555	0.370126
GO:0060347_heart_trabecula_formation	7	1	16.38	-1.22555	0.370126
GO:0060600_dichotomous_subdivision_of_an_epithelial_terminal_unit	7	1	16.38	-1.22555	0.370126
GO:0061384_heart_trabecular_morphogenesis	7	1	16.38	-1.22555	0.370126
GO:0071425_hemopoietic_stem_cell_proliferation	7	1	16.38	-1.22555	0.370126
GO:0090022_regulation_of_neutrophil_chemotaxis	7	1	16.38	-1.22555	0.370126
GO:0006753_nucleoside_phosphate_metabolic_process	400	7	2.00655	-1.22134	0.369549
GO:0009117_nucleotide_metabolic_process	400	7	2.00655	-1.22134	0.369549
GO:0048468_cell_development	658	10	1.74255	-1.21924	0.369175
GO:0048666_neuron_development	401	7	2.00154	-1.21668	0.368728
GO:0044272_sulfur_compound_biosynthetic_process	46	2	4.98521	-1.21593	0.368933
GO:0051494_negative_regulation_of_cytoskeleton_organization	46	2	4.98521	-1.21593	0.368933
GO:0004930_G-protein_coupled_receptor_activity	170	4	2.69788	-1.21311	0.369554
GO:0015267_channel_activity	171	4	2.6821	-1.20562	0.368818
GO:0022803_passive_transmembrane_transporter_activity	171	4	2.6821	-1.20562	0.368818
GO:0002697_regulation_of_immune_effector_process	104	3	3.30749	-1.20505	0.368894
GO:0010741_negative_regulation_of_intracellular_protein_kinase_cascade	47	2	4.87914	-1.19945	0.370171
GO:0042129_regulation_of_T_cell_proliferation	47	2	4.87914	-1.19945	0.370171
GO:0045619_regulation_of_lymphocyte_differentiation	47	2	4.87914	-1.19945	0.370171
GO:0051099_positive_regulation_of_binding	105	3	3.27599	-1.19512	0.37163
GO:0009636_response_to_toxin	48	2	4.77749	-1.18337	0.377597
GO:0003006_developmental_process_involved_in_reproduction	175	4	2.6208	-1.17627	0.378136
GO:0030054_cell_junction	328	6	2.09743	-1.17558	0.378068
GO:0030097_hemopoiesis	250	5	2.2932	-1.17174	0.376707
GO:0046649_lymphocyte_activation	250	5	2.2932	-1.17174	0.376707
GO:0042592_homeostatic_process	583	9	1.77005	-1.17053	0.376043
GO:0001774_microglial_cell_activation	8	1	14.3325	-1.16942	0.393408
GO:0002281_macrophage_activation_involved_in_immune_response	8	1	14.3325	-1.16942	0.393408
GO:0002446_neutrophil_mediated_immunity	8	1	14.3325	-1.16942	0.393408
GO:0002532_production_of_molecular_mediator_involved_in_inflammatory_response	8	1	14.3325	-1.16942	0.393408
GO:0004000_adenosine_deaminase_activity	8	1	14.3325	-1.16942	0.393408
GO:0006027_glycosaminoglycan_catabolic_process	8	1	14.3325	-1.16942	0.393408
GO:0007512_adult_heart_development	8	1	14.3325	-1.16942	0.393408
GO:0007520_myoblast_fusion	8	1	14.3325	-1.16942	0.393408
GO:0007625_grooming_behavior	8	1	14.3325	-1.16942	0.393408
GO:0010634_positive_regulation_of_epithelial_cell_migration	8	1	14.3325	-1.16942	0.393408
GO:0016722_oxidoreductase_activity__oxidizing_metal_ions	8	1	14.3325	-1.16942	0.393408
GO:0021988_olfactory_lobe_development	8	1	14.3325	-1.16942	0.393408
GO:0030823_regulation_of_cGMP_metabolic_process	8	1	14.3325	-1.16942	0.393408
GO:0032613_interleukin-10_production	8	1	14.3325	-1.16942	0.393408
GO:0032715_negative_regulation_of_interleukin-6_production	8	1	14.3325	-1.16942	0.393408
GO:0035019_somatic_stem_cell_maintenance	8	1	14.3325	-1.16942	0.393408
GO:0040001_establishment_of_mitotic_spindle_localization	8	1	14.3325	-1.16942	0.393408
GO:0042447_hormone_catabolic_process	8	1	14.3325	-1.16942	0.393408
GO:0043209_myelin_sheath	8	1	14.3325	-1.16942	0.393408
GO:0045342_MHC_class_II_biosynthetic_process	8	1	14.3325	-1.16942	0.393408
GO:0045351_type_I_interferon_biosynthetic_process	8	1	14.3325	-1.16942	0.393408
GO:0045885_positive_regulation_of_survival_gene_product_expression	8	1	14.3325	-1.16942	0.393408
GO:0048070_regulation_of_developmental_pigmentation	8	1	14.3325	-1.16942	0.393408
GO:0048703_embryonic_viscerocranium_morphogenesis	8	1	14.3325	-1.16942	0.393408
GO:0050995_negative_regulation_of_lipid_catabolic_process	8	1	14.3325	-1.16942	0.393408
GO:0055102_lipase_inhibitor_activity	8	1	14.3325	-1.16942	0.393408
GO:0060420_regulation_of_heart_growth	8	1	14.3325	-1.16942	0.393408
GO:0070373_negative_regulation_of_ERK1_and_ERK2_cascade	8	1	14.3325	-1.16942	0.393408
GO:0072073_kidney_epithelium_development	8	1	14.3325	-1.16942	0.393408
GO:0005201_extracellular_matrix_structural_constituent	49	2	4.67999	-1.16768	0.394677
GO:0033189_response_to_vitamin_A	49	2	4.67999	-1.16768	0.394677
GO:0046545_development_of_primary_female_sexual_characteristics	49	2	4.67999	-1.16768	0.394677
GO:0030335_positive_regulation_of_cell_migration	109	3	3.15577	-1.15654	0.395898
GO:2000147_positive_regulation_of_cell_motility	109	3	3.15577	-1.15654	0.395898
GO:0043296_apical_junction_complex	50	2	4.58639	-1.15235	0.397832
GO:0030334_regulation_of_cell_migration	179	4	2.56223	-1.14783	0.397863
GO:0051101_regulation_of_DNA_binding	179	4	2.56223	-1.14783	0.397863
GO:0005126_cytokine_receptor_binding	110	3	3.12709	-1.14718	0.396996
GO:0006790_sulfur_compound_metabolic_process	110	3	3.12709	-1.14718	0.396996
GO:0002440_production_of_molecular_mediator_of_immune_response	51	2	4.49646	-1.13738	0.399455
GO:0033002_muscle_cell_proliferation	51	2	4.49646	-1.13738	0.399455
GO:0042742_defense_response_to_bacterium	51	2	4.49646	-1.13738	0.399455
GO:0051704_multi-organism_process	593	9	1.7402	-1.13412	0.399478
GO:2000145_regulation_of_cell_motility	181	4	2.53392	-1.13394	0.398915
GO:0044106_cellular_amine_metabolic_process	337	6	2.04142	-1.13099	0.398788
GO:0032989_cellular_component_morphogenesis	421	7	1.90646	-1.12744	0.398575
GO:0005802_trans-Golgi_network	52	2	4.40999	-1.12274	0.399807
GO:0043542_endothelial_cell_migration	52	2	4.40999	-1.12274	0.399807
GO:0048706_embryonic_skeletal_system_development	52	2	4.40999	-1.12274	0.399807
GO:0007507_heart_development	183	4	2.50623	-1.12026	0.399422
GO:0007186_G-protein_coupled_receptor_protein_signaling_pathway	259	5	2.21351	-1.12023	0.398761
GO:0000768_syncytium_formation_by_plasma_membrane_fusion	9	1	12.74	-1.12012	0.40822
GO:0001782_B_cell_homeostasis	9	1	12.74	-1.12012	0.40822
GO:0001960_negative_regulation_of_cytokine-mediated_signaling_pathway	9	1	12.74	-1.12012	0.40822
GO:0002262_myeloid_cell_homeostasis	9	1	12.74	-1.12012	0.40822
GO:0002720_positive_regulation_of_cytokine_production_involved_in_immune_response	9	1	12.74	-1.12012	0.40822
GO:0005242_inward_rectifier_potassium_channel_activity	9	1	12.74	-1.12012	0.40822
GO:0006699_bile_acid_biosynthetic_process	9	1	12.74	-1.12012	0.40822
GO:0008430_selenium_binding	9	1	12.74	-1.12012	0.40822
GO:0009070_serine_family_amino_acid_biosynthetic_process	9	1	12.74	-1.12012	0.40822
GO:0009125_nucleoside_monophosphate_catabolic_process	9	1	12.74	-1.12012	0.40822
GO:0009988_cell-cell_recognition	9	1	12.74	-1.12012	0.40822
GO:0010543_regulation_of_platelet_activation	9	1	12.74	-1.12012	0.40822
GO:0021955_central_nervous_system_neuron_axonogenesis	9	1	12.74	-1.12012	0.40822
GO:0032835_glomerulus_development	9	1	12.74	-1.12012	0.40822
GO:0035115_embryonic_forelimb_morphogenesis	9	1	12.74	-1.12012	0.40822
GO:0042813_Wnt_receptor_activity	9	1	12.74	-1.12012	0.40822
GO:0043548_phosphoinositide_3-kinase_binding	9	1	12.74	-1.12012	0.40822
GO:0045671_negative_regulation_of_osteoclast_differentiation	9	1	12.74	-1.12012	0.40822
GO:0046006_regulation_of_activated_T_cell_proliferation	9	1	12.74	-1.12012	0.40822
GO:0046718_entry_of_virus_into_host_cell	9	1	12.74	-1.12012	0.40822
GO:0048103_somatic_stem_cell_division	9	1	12.74	-1.12012	0.40822
GO:0048305_immunoglobulin_secretion	9	1	12.74	-1.12012	0.40822
GO:0048846_axon_extension_involved_in_axon_guidance	9	1	12.74	-1.12012	0.40822
GO:0050691_regulation_of_defense_response_to_virus_by_host	9	1	12.74	-1.12012	0.40822
GO:0050922_negative_regulation_of_chemotaxis	9	1	12.74	-1.12012	0.40822
GO:0051293_establishment_of_spindle_localization	9	1	12.74	-1.12012	0.40822
GO:0051653_spindle_localization	9	1	12.74	-1.12012	0.40822
GO:0052173_response_to_defenses_of_other_organism_involved_in_symbiotic_interaction	9	1	12.74	-1.12012	0.40822
GO:0052200_response_to_host_defenses	9	1	12.74	-1.12012	0.40822
GO:0060441_epithelial_tube_branching_involved_in_lung_morphogenesis	9	1	12.74	-1.12012	0.40822
GO:0061082_myeloid_leukocyte_cytokine_production	9	1	12.74	-1.12012	0.40822
GO:0075136_response_to_host	9	1	12.74	-1.12012	0.40822
GO:0035556_intracellular_signal_transduction	1063	14	1.5101	-1.11411	0.409022
GO:0023033_signaling_pathway	1960	23	1.3455	-1.11009	0.409382
GO:0008652_cellular_amino_acid_biosynthetic_process	53	2	4.32679	-1.10843	0.410893
GO:0016327_apicolateral_plasma_membrane	53	2	4.32679	-1.10843	0.410893
GO:0051094_positive_regulation_of_developmental_process	262	5	2.18816	-1.10365	0.410653
GO:0044283_small_molecule_biosynthetic_process	427	7	1.87967	-1.10203	0.409448
GO:0055086_nucleobase__nucleoside_and_nucleotide_metabolic_process	427	7	1.87967	-1.10203	0.409448
GO:0043122_regulation_of_I-kappaB_kinase_NF-kappaB_cascade	115	3	2.99112	-1.10196	0.409665
GO:0030041_actin_filament_polymerization	54	2	4.24666	-1.09444	0.411196
GO:0046660_female_sex_differentiation	54	2	4.24666	-1.09444	0.411196
GO:0005261_cation_channel_activity	116	3	2.96534	-1.09322	0.410859
GO:0051272_positive_regulation_of_cellular_component_movement	116	3	2.96534	-1.09322	0.410859
GO:0048534_hemopoietic_or_lymphoid_organ_development	265	5	2.16339	-1.08736	0.411326
GO:0016054_organic_acid_catabolic_process	117	3	2.94	-1.08458	0.410252
GO:0031349_positive_regulation_of_defense_response	117	3	2.94	-1.08458	0.410252
GO:0046395_carboxylic_acid_catabolic_process	117	3	2.94	-1.08458	0.410252
GO:0010627_regulation_of_intracellular_protein_kinase_cascade	267	5	2.14719	-1.07665	0.412824
GO:0001523_retinoid_metabolic_process	10	1	11.466	-1.07622	0.415491
GO:0001608_nucleotide_receptor_activity__G-protein_coupled	10	1	11.466	-1.07622	0.415491
GO:0004033_aldo-keto_reductase_activity	10	1	11.466	-1.07622	0.415491
GO:0004707_MAP_kinase_activity	10	1	11.466	-1.07622	0.415491
GO:0004716_receptor_signaling_protein_tyrosine_kinase_activity	10	1	11.466	-1.07622	0.415491
GO:0005095_GTPase_inhibitor_activity	10	1	11.466	-1.07622	0.415491
GO:0006929_substrate-dependent_cell_migration	10	1	11.466	-1.07622	0.415491
GO:0006949_syncytium_formation	10	1	11.466	-1.07622	0.415491
GO:0007223_Wnt_receptor_signaling_pathway__calcium_modulating_pathway	10	1	11.466	-1.07622	0.415491
GO:0008329_pattern_recognition_receptor_activity	10	1	11.466	-1.07622	0.415491
GO:0008385_IkappaB_kinase_complex	10	1	11.466	-1.07622	0.415491
GO:0010596_negative_regulation_of_endothelial_cell_migration	10	1	11.466	-1.07622	0.415491
GO:0010631_epithelial_cell_migration	10	1	11.466	-1.07622	0.415491
GO:0010632_regulation_of_epithelial_cell_migration	10	1	11.466	-1.07622	0.415491
GO:0016101_diterpenoid_metabolic_process	10	1	11.466	-1.07622	0.415491
GO:0030552_cAMP_binding	10	1	11.466	-1.07622	0.415491
GO:0030675_Rac_GTPase_activator_activity	10	1	11.466	-1.07622	0.415491
GO:0032720_negative_regulation_of_tumor_necrosis_factor_production	10	1	11.466	-1.07622	0.415491
GO:0032728_positive_regulation_of_interferon-beta_production	10	1	11.466	-1.07622	0.415491
GO:0032735_positive_regulation_of_interleukin-12_production	10	1	11.466	-1.07622	0.415491
GO:0042451_purine_nucleoside_biosynthetic_process	10	1	11.466	-1.07622	0.415491
GO:0042455_ribonucleoside_biosynthetic_process	10	1	11.466	-1.07622	0.415491
GO:0042491_auditory_receptor_cell_differentiation	10	1	11.466	-1.07622	0.415491
GO:0042533_tumor_necrosis_factor_biosynthetic_process	10	1	11.466	-1.07622	0.415491
GO:0042534_regulation_of_tumor_necrosis_factor_biosynthetic_process	10	1	11.466	-1.07622	0.415491
GO:0042605_peptide_antigen_binding	10	1	11.466	-1.07622	0.415491
GO:0042987_amyloid_precursor_protein_catabolic_process	10	1	11.466	-1.07622	0.415491
GO:0043236_laminin_binding	10	1	11.466	-1.07622	0.415491
GO:0045028_purinergic_nucleotide_receptor_activity__G-protein_coupled	10	1	11.466	-1.07622	0.415491
GO:0046129_purine_ribonucleoside_biosynthetic_process	10	1	11.466	-1.07622	0.415491
GO:0048521_negative_regulation_of_behavior	10	1	11.466	-1.07622	0.415491
GO:0060042_retina_morphogenesis_in_camera-type_eye	10	1	11.466	-1.07622	0.415491
GO:0090132_epithelium_migration	10	1	11.466	-1.07622	0.415491
GO:0005506_iron_ion_binding	118	3	2.91508	-1.07603	0.415753
GO:0045597_positive_regulation_of_cell_differentiation	190	4	2.41389	-1.07398	0.416033
GO:0043009_chordate_embryonic_development	268	5	2.13917	-1.07134	0.41575
GO:0007584_response_to_nutrient	119	3	2.89058	-1.06758	0.416155
GO:0001894_tissue_homeostasis	56	2	4.09499	-1.06734	0.416523
GO:0004197_cysteine-type_endopeptidase_activity	56	2	4.09499	-1.06734	0.416523
GO:0007281_germ_cell_development	56	2	4.09499	-1.06734	0.416523
GO:0008081_phosphoric_diester_hydrolase_activity	56	2	4.09499	-1.06734	0.416523
GO:0008219_cell_death	1082	14	1.48358	-1.06505	0.416279
GO:0016265_death	1084	14	1.48085	-1.05999	0.416839
GO:0009792_embryo_development_ending_in_birth_or_egg_hatching	271	5	2.11549	-1.05559	0.41738
GO:0030879_mammary_gland_development	57	2	4.02315	-1.05422	0.420444
GO:0051606_detection_of_stimulus	57	2	4.02315	-1.05422	0.420444
GO:0048583_regulation_of_response_to_stimulus	527	8	1.74057	-1.05194	0.420018
GO:0044459_plasma_membrane_part	1185	15	1.45139	-1.0509	0.419805
GO:0046483_heterocycle_metabolic_process	440	7	1.82413	-1.04897	0.41917
GO:0012501_programmed_cell_death	994	13	1.49958	-1.04352	0.419171
GO:0022836_gated_channel_activity	122	3	2.8195	-1.04276	0.418697
GO:0007389_pattern_specification_process	195	4	2.352	-1.04238	0.418629
GO:0002756_MyD88-independent_toll-like_receptor_signaling_pathway	58	2	3.95379	-1.04137	0.421035
GO:0044282_small_molecule_catabolic_process	357	6	1.92705	-1.03836	0.420683
GO:0001530_lipopolysaccharide_binding	11	1	10.4236	-1.03669	0.430571
GO:0001975_response_to_amphetamine	11	1	10.4236	-1.03669	0.430571
GO:0004181_metallocarboxypeptidase_activity	11	1	10.4236	-1.03669	0.430571
GO:0006721_terpenoid_metabolic_process	11	1	10.4236	-1.03669	0.430571
GO:0008542_visual_learning	11	1	10.4236	-1.03669	0.430571
GO:0009113_purine_base_biosynthetic_process	11	1	10.4236	-1.03669	0.430571
GO:0016709_oxidoreductase_activity__acting_on_paired_donors__with_incorporation_or_reduction_of_molecular_oxygen__N	11	1	10.4236	-1.03669	0.430571
GO:0021795_cerebral_cortex_cell_migration	11	1	10.4236	-1.03669	0.430571
GO:0032677_regulation_of_interleukin-8_production	11	1	10.4236	-1.03669	0.430571
GO:0033628_regulation_of_cell_adhesion_mediated_by_integrin	11	1	10.4236	-1.03669	0.430571
GO:0035136_forelimb_morphogenesis	11	1	10.4236	-1.03669	0.430571
GO:0043101_purine_salvage	11	1	10.4236	-1.03669	0.430571
GO:0043114_regulation_of_vascular_permeability	11	1	10.4236	-1.03669	0.430571
GO:0044003_modification_by_symbiont_of_host_morphology_or_physiology	11	1	10.4236	-1.03669	0.430571
GO:0046329_negative_regulation_of_JNK_cascade	11	1	10.4236	-1.03669	0.430571
GO:0046633_alpha-beta_T_cell_proliferation	11	1	10.4236	-1.03669	0.430571
GO:0046676_negative_regulation_of_insulin_secretion	11	1	10.4236	-1.03669	0.430571
GO:0048365_Rac_GTPase_binding	11	1	10.4236	-1.03669	0.430571
GO:0048662_negative_regulation_of_smooth_muscle_cell_proliferation	11	1	10.4236	-1.03669	0.430571
GO:0051183_vitamin_transporter_activity	11	1	10.4236	-1.03669	0.430571
GO:0060113_inner_ear_receptor_cell_differentiation	11	1	10.4236	-1.03669	0.430571
GO:0060343_trabecula_formation	11	1	10.4236	-1.03669	0.430571
GO:0061383_trabecula_morphogenesis	11	1	10.4236	-1.03669	0.430571
GO:0090130_tissue_migration	11	1	10.4236	-1.03669	0.430571
GO:0022603_regulation_of_anatomical_structure_morphogenesis	196	4	2.34	-1.03619	0.42908
GO:0040012_regulation_of_locomotion	196	4	2.34	-1.03619	0.42908
GO:0051270_regulation_of_cellular_component_movement	196	4	2.34	-1.03619	0.42908
GO:0080135_regulation_of_cellular_response_to_stress	123	3	2.79658	-1.03467	0.429265
GO:0005267_potassium_channel_activity	59	2	3.88677	-1.02878	0.4301
GO:0020037_heme_binding	59	2	3.88677	-1.02878	0.4301
GO:0051607_defense_response_to_virus	59	2	3.88677	-1.02878	0.4301
GO:0005085_guanyl-nucleotide_exchange_factor_activity	124	3	2.77403	-1.02667	0.429868
GO:0005529_sugar_binding	124	3	2.77403	-1.02667	0.429868
GO:0006066_alcohol_metabolic_process	361	6	1.9057	-1.02084	0.430347
GO:0009888_tissue_development	536	8	1.71134	-1.01984	0.429818
GO:0006916_anti-apoptosis	199	4	2.30472	-1.01791	0.429194
GO:0007610_behavior	199	4	2.30472	-1.01791	0.429194
GO:0034138_toll-like_receptor_3_signaling_pathway	60	2	3.82199	-1.01644	0.42918
GO:0046058_cAMP_metabolic_process	60	2	3.82199	-1.01644	0.42918
GO:0006725_cellular_aromatic_compound_metabolic_process	126	3	2.73	-1.01091	0.42969
GO:0045121_membrane_raft	126	3	2.73	-1.01091	0.42969
GO:0010033_response_to_organic_substance	723	10	1.58589	-1.00697	0.429821
GO:0002573_myeloid_leukocyte_differentiation	61	2	3.75934	-1.00434	0.429579
GO:0008154_actin_polymerization_or_depolymerization	61	2	3.75934	-1.00434	0.429579
GO:0030799_regulation_of_cyclic_nucleotide_metabolic_process	61	2	3.75934	-1.00434	0.429579
GO:0042098_T_cell_proliferation	61	2	3.75934	-1.00434	0.429579
GO:0051092_positive_regulation_of_NF-kappaB_transcription_factor_activity	61	2	3.75934	-1.00434	0.429579
GO:0009887_organ_morphogenesis	365	6	1.88482	-1.00363	0.428982
GO:0001709_cell_fate_determination	12	1	9.55498	-1.00075	0.438723
GO:0002702_positive_regulation_of_production_of_molecular_mediator_of_immune_response	12	1	9.55498	-1.00075	0.438723
GO:0003009_skeletal_muscle_contraction	12	1	9.55498	-1.00075	0.438723
GO:0004115_3'_5'-cyclic-AMP_phosphodiesterase_activity	12	1	9.55498	-1.00075	0.438723
GO:0005605_basal_lamina	12	1	9.55498	-1.00075	0.438723
GO:0006776_vitamin_A_metabolic_process	12	1	9.55498	-1.00075	0.438723
GO:0009583_detection_of_light_stimulus	12	1	9.55498	-1.00075	0.438723
GO:0009595_detection_of_biotic_stimulus	12	1	9.55498	-1.00075	0.438723
GO:0014855_striated_muscle_cell_proliferation	12	1	9.55498	-1.00075	0.438723
GO:0031648_protein_destabilization	12	1	9.55498	-1.00075	0.438723
GO:0032481_positive_regulation_of_type_I_interferon_production	12	1	9.55498	-1.00075	0.438723
GO:0032637_interleukin-8_production	12	1	9.55498	-1.00075	0.438723
GO:0032729_positive_regulation_of_interferon-gamma_production	12	1	9.55498	-1.00075	0.438723
GO:0032760_positive_regulation_of_tumor_necrosis_factor_production	12	1	9.55498	-1.00075	0.438723
GO:0035116_embryonic_hindlimb_morphogenesis	12	1	9.55498	-1.00075	0.438723
GO:0043174_nucleoside_salvage	12	1	9.55498	-1.00075	0.438723
GO:0048806_genitalia_development	12	1	9.55498	-1.00075	0.438723
GO:0050906_detection_of_stimulus_involved_in_sensory_perception	12	1	9.55498	-1.00075	0.438723
GO:0051180_vitamin_transport	12	1	9.55498	-1.00075	0.438723
GO:0055017_cardiac_muscle_tissue_growth	12	1	9.55498	-1.00075	0.438723
GO:0060038_cardiac_muscle_cell_proliferation	12	1	9.55498	-1.00075	0.438723
GO:0070231_T_cell_apoptosis	12	1	9.55498	-1.00075	0.438723
GO:0090278_negative_regulation_of_peptide_hormone_secretion	12	1	9.55498	-1.00075	0.438723
GO:0050778_positive_regulation_of_immune_response	202	4	2.27049	-1.00003	0.438818
GO:0051173_positive_regulation_of_nitrogen_compound_metabolic_process	542	8	1.6924	-0.99897	0.438447
GO:0048729_tissue_morphogenesis	203	4	2.25931	-0.99415	0.439039
GO:0002263_cell_activation_involved_in_immune_response	62	2	3.6987	-0.992484	0.43923
GO:0002366_leukocyte_activation_involved_in_immune_response	62	2	3.6987	-0.992484	0.43923
GO:0019935_cyclic-nucleotide-mediated_signaling	62	2	3.6987	-0.992484	0.43923
GO:0031225_anchored_to_membrane	62	2	3.6987	-0.992484	0.43923
GO:0010646_regulation_of_cell_communication	636	9	1.62254	-0.989594	0.439046
GO:0048522_positive_regulation_of_cellular_process	1614	19	1.34977	-0.986537	0.438833
GO:0048523_negative_regulation_of_cellular_process	1514	18	1.36319	-0.983681	0.43862
GO:0009893_positive_regulation_of_metabolic_process	826	11	1.52695	-0.981721	0.438515
GO:0009116_nucleoside_metabolic_process	63	2	3.63999	-0.980852	0.437397
GO:0043410_positive_regulation_of_MAPKKK_cascade	63	2	3.63999	-0.980852	0.437397
GO:0044403_symbiosis__encompassing_mutualism_through_parasitism	63	2	3.63999	-0.980852	0.437397
GO:0046906_tetrapyrrole_binding	63	2	3.63999	-0.980852	0.437397
GO:0002682_regulation_of_immune_system_process	458	7	1.75244	-0.979799	0.437568
GO:0002520_immune_system_development	287	5	1.99756	-0.9759	0.437724
GO:0051251_positive_regulation_of_lymphocyte_activation	131	3	2.6258	-0.972923	0.437636
GO:0006576_cellular_biogenic_amine_metabolic_process	64	2	3.58312	-0.969442	0.439849
GO:0060485_mesenchyme_development	64	2	3.58312	-0.969442	0.439849
GO:0001893_maternal_placenta_development	13	1	8.81998	-0.967838	0.442489
GO:0002244_hemopoietic_progenitor_cell_differentiation	13	1	8.81998	-0.967838	0.442489
GO:0002437_inflammatory_response_to_antigenic_stimulus	13	1	8.81998	-0.967838	0.442489
GO:0002792_negative_regulation_of_peptide_secretion	13	1	8.81998	-0.967838	0.442489
GO:0005501_retinoid_binding	13	1	8.81998	-0.967838	0.442489
GO:0006004_fucose_metabolic_process	13	1	8.81998	-0.967838	0.442489
GO:0006825_copper_ion_transport	13	1	8.81998	-0.967838	0.442489
GO:0008198_ferrous_iron_binding	13	1	8.81998	-0.967838	0.442489
GO:0008306_associative_learning	13	1	8.81998	-0.967838	0.442489
GO:0017145_stem_cell_division	13	1	8.81998	-0.967838	0.442489
GO:0022029_telencephalon_cell_migration	13	1	8.81998	-0.967838	0.442489
GO:0030260_entry_into_host_cell	13	1	8.81998	-0.967838	0.442489
GO:0033764_steroid_dehydrogenase_activity__acting_on_the_CH-OH_group_of_donors__NAD_or_NADP_as_acceptor	13	1	8.81998	-0.967838	0.442489
GO:0034453_microtubule_anchoring	13	1	8.81998	-0.967838	0.442489
GO:0042346_positive_regulation_of_NF-kappaB_import_into_nucleus	13	1	8.81998	-0.967838	0.442489
GO:0044409_entry_into_host	13	1	8.81998	-0.967838	0.442489
GO:0045058_T_cell_selection	13	1	8.81998	-0.967838	0.442489
GO:0045335_phagocytic_vesicle	13	1	8.81998	-0.967838	0.442489
GO:0050798_activated_T_cell_proliferation	13	1	8.81998	-0.967838	0.442489
GO:0051806_entry_into_cell_of_other_organism_involved_in_symbiotic_interaction	13	1	8.81998	-0.967838	0.442489
GO:0051828_entry_into_other_organism_involved_in_symbiotic_interaction	13	1	8.81998	-0.967838	0.442489
GO:0052126_movement_in_host_environment	13	1	8.81998	-0.967838	0.442489
GO:0052192_movement_in_environment_of_other_organism_involved_in_symbiotic_interaction	13	1	8.81998	-0.967838	0.442489
GO:0060419_heart_growth	13	1	8.81998	-0.967838	0.442489
GO:0070830_tight_junction_assembly	13	1	8.81998	-0.967838	0.442489
GO:0050796_regulation_of_insulin_secretion	66	2	3.47454	-0.947255	0.448101
GO:0050804_regulation_of_synaptic_transmission	66	2	3.47454	-0.947255	0.448101
GO:0051222_positive_regulation_of_protein_transport	66	2	3.47454	-0.947255	0.448101
GO:0043408_regulation_of_MAPKKK_cascade	135	3	2.54799	-0.943909	0.448466
GO:0001540_beta-amyloid_binding	14	1	8.18999	-0.937501	0.453375
GO:0001614_purinergic_nucleotide_receptor_activity	14	1	8.18999	-0.937501	0.453375
GO:0004708_MAP_kinase_kinase_activity	14	1	8.18999	-0.937501	0.453375
GO:0005086_ARF_guanyl-nucleotide_exchange_factor_activity	14	1	8.18999	-0.937501	0.453375
GO:0006026_aminoglycan_catabolic_process	14	1	8.18999	-0.937501	0.453375
GO:0007157_heterophilic_cell-cell_adhesion	14	1	8.18999	-0.937501	0.453375
GO:0007632_visual_behavior	14	1	8.18999	-0.937501	0.453375
GO:0009164_nucleoside_catabolic_process	14	1	8.18999	-0.937501	0.453375
GO:0009620_response_to_fungus	14	1	8.18999	-0.937501	0.453375
GO:0010623_developmental_programmed_cell_death	14	1	8.18999	-0.937501	0.453375
GO:0016502_nucleotide_receptor_activity	14	1	8.18999	-0.937501	0.453375
GO:0021885_forebrain_cell_migration	14	1	8.18999	-0.937501	0.453375
GO:0030551_cyclic_nucleotide_binding	14	1	8.18999	-0.937501	0.453375
GO:0032722_positive_regulation_of_chemokine_production	14	1	8.18999	-0.937501	0.453375
GO:0032732_positive_regulation_of_interleukin-1_production	14	1	8.18999	-0.937501	0.453375
GO:0033865_nucleoside_bisphosphate_metabolic_process	14	1	8.18999	-0.937501	0.453375
GO:0035137_hindlimb_morphogenesis	14	1	8.18999	-0.937501	0.453375
GO:0042417_dopamine_metabolic_process	14	1	8.18999	-0.937501	0.453375
GO:0042490_mechanoreceptor_differentiation	14	1	8.18999	-0.937501	0.453375
GO:0060425_lung_morphogenesis	14	1	8.18999	-0.937501	0.453375
GO:0070303_negative_regulation_of_stress-activated_protein_kinase_signaling_cascade	14	1	8.18999	-0.937501	0.453375
GO:0070542_response_to_fatty_acid	14	1	8.18999	-0.937501	0.453375
GO:0071363_cellular_response_to_growth_factor_stimulus	14	1	8.18999	-0.937501	0.453375
GO:0032101_regulation_of_response_to_external_stimulus	136	3	2.52926	-0.936837	0.452825
GO:0006805_xenobiotic_metabolic_process	67	2	3.42268	-0.936466	0.453301
GO:0032103_positive_regulation_of_response_to_external_stimulus	67	2	3.42268	-0.936466	0.453301
GO:0071466_cellular_response_to_xenobiotic_stimulus	67	2	3.42268	-0.936466	0.453301
GO:0008283_cell_proliferation	844	11	1.49438	-0.933511	0.452976
GO:0016042_lipid_catabolic_process	137	3	2.5108	-0.929835	0.453222
GO:0006928_cellular_component_movement	472	7	1.70046	-0.929208	0.452635
GO:0002683_negative_regulation_of_immune_system_process	68	2	3.37235	-0.925871	0.452428
GO:0048754_branching_morphogenesis_of_a_tube	68	2	3.37235	-0.925871	0.452428
GO:0050727_regulation_of_inflammatory_response	68	2	3.37235	-0.925871	0.452428
GO:0090276_regulation_of_peptide_hormone_secretion	68	2	3.37235	-0.925871	0.452428
GO:0051098_regulation_of_binding	217	4	2.11354	-0.916083	0.453664
GO:0048568_embryonic_organ_development	139	3	2.47467	-0.916038	0.453563
GO:0002791_regulation_of_peptide_secretion	69	2	3.32347	-0.915465	0.453603
GO:0003007_heart_morphogenesis	69	2	3.32347	-0.915465	0.453603
GO:0090087_regulation_of_peptide_transport	69	2	3.32347	-0.915465	0.453603
GO:0002762_negative_regulation_of_myeloid_leukocyte_differentiation	15	1	7.64399	-0.909382	0.458983
GO:0004712_protein_serine_threonine_tyrosine_kinase_activity	15	1	7.64399	-0.909382	0.458983
GO:0005544_calcium-dependent_phospholipid_binding	15	1	7.64399	-0.909382	0.458983
GO:0016229_steroid_dehydrogenase_activity	15	1	7.64399	-0.909382	0.458983
GO:0016538_cyclin-dependent_protein_kinase_regulator_activity	15	1	7.64399	-0.909382	0.458983
GO:0019239_deaminase_activity	15	1	7.64399	-0.909382	0.458983
GO:0019439_aromatic_compound_catabolic_process	15	1	7.64399	-0.909382	0.458983
GO:0019840_isoprenoid_binding	15	1	7.64399	-0.909382	0.458983
GO:0030801_positive_regulation_of_cyclic_nucleotide_metabolic_process	15	1	7.64399	-0.909382	0.458983
GO:0032608_interferon-beta_production	15	1	7.64399	-0.909382	0.458983
GO:0032648_regulation_of_interferon-beta_production	15	1	7.64399	-0.909382	0.458983
GO:0042088_T-helper_1_type_immune_response	15	1	7.64399	-0.909382	0.458983
GO:0042993_positive_regulation_of_transcription_factor_import_into_nucleus	15	1	7.64399	-0.909382	0.458983
GO:0043297_apical_junction_assembly	15	1	7.64399	-0.909382	0.458983
GO:0045981_positive_regulation_of_nucleotide_metabolic_process	15	1	7.64399	-0.909382	0.458983
GO:0046112_nucleobase_biosynthetic_process	15	1	7.64399	-0.909382	0.458983
GO:0060603_mammary_gland_duct_morphogenesis	15	1	7.64399	-0.909382	0.458983
GO:0002696_positive_regulation_of_leukocyte_activation	140	3	2.457	-0.90924	0.458438
GO:0009615_response_to_virus	140	3	2.457	-0.90924	0.458438
GO:0009410_response_to_xenobiotic_stimulus	70	2	3.27599	-0.905243	0.46048
GO:0023034_intracellular_signaling_pathway	1253	15	1.37262	-0.897871	0.461198
GO:0008201_heparin_binding	71	2	3.22985	-0.895199	0.462271
GO:0046328_regulation_of_JNK_cascade	71	2	3.22985	-0.895199	0.462271
GO:0072358_cardiovascular_system_development	392	6	1.755	-0.89519	0.461205
GO:0072359_circulatory_system_development	392	6	1.755	-0.89519	0.461205
GO:0042981_regulation_of_apoptosis	764	10	1.50078	-0.891313	0.461204
GO:0007243_intracellular_protein_kinase_cascade	483	7	1.66174	-0.891302	0.46033
GO:0023014_signal_transmission_via_phosphorylation_event	483	7	1.66174	-0.891302	0.46033
GO:0050867_positive_regulation_of_cell_activation	143	3	2.40545	-0.889241	0.460066
GO:0051969_regulation_of_transmission_of_nerve_impulse	72	2	3.18499	-0.885328	0.461816
GO:0002040_sprouting_angiogenesis	16	1	7.16624	-0.883195	0.469342
GO:0002718_regulation_of_cytokine_production_involved_in_immune_response	16	1	7.16624	-0.883195	0.469342
GO:0007026_negative_regulation_of_microtubule_depolymerization	16	1	7.16624	-0.883195	0.469342
GO:0008206_bile_acid_metabolic_process	16	1	7.16624	-0.883195	0.469342
GO:0016628_oxidoreductase_activity__acting_on_the_CH-CH_group_of_donors__NAD_or_NADP_as_acceptor	16	1	7.16624	-0.883195	0.469342
GO:0019827_stem_cell_maintenance	16	1	7.16624	-0.883195	0.469342
GO:0031114_regulation_of_microtubule_depolymerization	16	1	7.16624	-0.883195	0.469342
GO:0033280_response_to_vitamin_D	16	1	7.16624	-0.883195	0.469342
GO:0033627_cell_adhesion_mediated_by_integrin	16	1	7.16624	-0.883195	0.469342
GO:0035586_purinergic_receptor_activity	16	1	7.16624	-0.883195	0.469342
GO:0042982_amyloid_precursor_protein_metabolic_process	16	1	7.16624	-0.883195	0.469342
GO:0045884_regulation_of_survival_gene_product_expression	16	1	7.16624	-0.883195	0.469342
GO:0046068_cGMP_metabolic_process	16	1	7.16624	-0.883195	0.469342
GO:0050840_extracellular_matrix_binding	16	1	7.16624	-0.883195	0.469342
GO:0051058_negative_regulation_of_small_GTPase_mediated_signal_transduction	16	1	7.16624	-0.883195	0.469342
GO:0019955_cytokine_binding	73	2	3.14136	-0.875625	0.472082
GO:0030217_T_cell_differentiation	73	2	3.14136	-0.875625	0.472082
GO:0030324_lung_development	73	2	3.14136	-0.875625	0.472082
GO:0005083_small_GTPase_regulator_activity	225	4	2.0384	-0.874749	0.471669
GO:0035466_regulation_of_signaling_pathway	868	11	1.45306	-0.872529	0.471744
GO:0010604_positive_regulation_of_macromolecule_metabolic_process	772	10	1.48523	-0.870215	0.471306
GO:0048871_multicellular_organismal_homeostasis	74	2	3.09891	-0.866086	0.47367
GO:0007249_I-kappaB_kinase_NF-kappaB_cascade	147	3	2.34	-0.863458	0.473819
GO:0002684_positive_regulation_of_immune_system_process	313	5	1.83163	-0.860313	0.473648
GO:0004114_3'_5'-cyclic-nucleotide_phosphodiesterase_activity	17	1	6.74469	-0.858706	0.480426
GO:0005520_insulin-like_growth_factor_binding	17	1	6.74469	-0.858706	0.480426
GO:0006081_cellular_aldehyde_metabolic_process	17	1	6.74469	-0.858706	0.480426
GO:0019835_cytolysis	17	1	6.74469	-0.858706	0.480426
GO:0021766_hippocampus_development	17	1	6.74469	-0.858706	0.480426
GO:0030010_establishment_of_cell_polarity	17	1	6.74469	-0.858706	0.480426
GO:0032024_positive_regulation_of_insulin_secretion	17	1	6.74469	-0.858706	0.480426
GO:0032479_regulation_of_type_I_interferon_production	17	1	6.74469	-0.858706	0.480426
GO:0042130_negative_regulation_of_T_cell_proliferation	17	1	6.74469	-0.858706	0.480426
GO:0043029_T_cell_homeostasis	17	1	6.74469	-0.858706	0.480426
GO:0043299_leukocyte_degranulation	17	1	6.74469	-0.858706	0.480426
GO:0045665_negative_regulation_of_neuron_differentiation	17	1	6.74469	-0.858706	0.480426
GO:0048864_stem_cell_development	17	1	6.74469	-0.858706	0.480426
GO:0050879_multicellular_organismal_movement	17	1	6.74469	-0.858706	0.480426
GO:0050881_musculoskeletal_movement	17	1	6.74469	-0.858706	0.480426
GO:0002757_immune_response-activating_signal_transduction	148	3	2.32418	-0.857164	0.480712
GO:0045165_cell_fate_commitment	75	2	3.0576	-0.856706	0.48201
GO:0002764_immune_response-regulating_signaling_pathway	150	3	2.2932	-0.844752	0.485374
GO:0006813_potassium_ion_transport	77	2	2.97818	-0.838405	0.485596
GO:0030323_respiratory_tube_development	77	2	2.97818	-0.838405	0.485596
GO:0044420_extracellular_matrix_part	77	2	2.97818	-0.838405	0.485596
GO:0046883_regulation_of_hormone_secretion	77	2	2.97818	-0.838405	0.485596
GO:0004112_cyclic-nucleotide_phosphodiesterase_activity	18	1	6.36999	-0.835719	0.495674
GO:0006801_superoxide_metabolic_process	18	1	6.36999	-0.835719	0.495674
GO:0007019_microtubule_depolymerization	18	1	6.36999	-0.835719	0.495674
GO:0009409_response_to_cold	18	1	6.36999	-0.835719	0.495674
GO:0014910_regulation_of_smooth_muscle_cell_migration	18	1	6.36999	-0.835719	0.495674
GO:0030032_lamellipodium_assembly	18	1	6.36999	-0.835719	0.495674
GO:0030672_synaptic_vesicle_membrane	18	1	6.36999	-0.835719	0.495674
GO:0032652_regulation_of_interleukin-1_production	18	1	6.36999	-0.835719	0.495674
GO:0035567_non-canonical_Wnt_receptor_signaling_pathway	18	1	6.36999	-0.835719	0.495674
GO:0046888_negative_regulation_of_hormone_secretion	18	1	6.36999	-0.835719	0.495674
GO:0030073_insulin_secretion	78	2	2.94	-0.829477	0.497066
GO:0031644_regulation_of_neurological_system_process	78	2	2.94	-0.829477	0.497066
GO:0006915_apoptosis	987	12	1.39404	-0.824506	0.497216
GO:0031267_small_GTPase_binding	79	2	2.90278	-0.820691	0.498443
GO:0042470_melanosome	79	2	2.90278	-0.820691	0.498443
GO:0048770_pigment_granule	79	2	2.90278	-0.820691	0.498443
GO:0006164_purine_nucleotide_biosynthetic_process	155	3	2.21922	-0.814714	0.499332
GO:0001947_heart_looping	19	1	6.03473	-0.814072	0.497753
GO:0002367_cytokine_production_involved_in_immune_response	19	1	6.03473	-0.814072	0.497753
GO:0002793_positive_regulation_of_peptide_secretion	19	1	6.03473	-0.814072	0.497753
GO:0003143_embryonic_heart_tube_morphogenesis	19	1	6.03473	-0.814072	0.497753
GO:0006516_glycoprotein_catabolic_process	19	1	6.03473	-0.814072	0.497753
GO:0009898_internal_side_of_plasma_membrane	19	1	6.03473	-0.814072	0.497753
GO:0010171_body_morphogenesis	19	1	6.03473	-0.814072	0.497753
GO:0014032_neural_crest_cell_development	19	1	6.03473	-0.814072	0.497753
GO:0016208_AMP_binding	19	1	6.03473	-0.814072	0.497753
GO:0016814_hydrolase_activity__acting_on_carbon-nitrogen_(but_not_peptide)_bonds__in_cyclic_amidines	19	1	6.03473	-0.814072	0.497753
GO:0019059_initiation_of_viral_infection	19	1	6.03473	-0.814072	0.497753
GO:0030856_regulation_of_epithelial_cell_differentiation	19	1	6.03473	-0.814072	0.497753
GO:0031111_negative_regulation_of_microtubule_polymerization_or_depolymerization	19	1	6.03473	-0.814072	0.497753
GO:0032606_type_I_interferon_production	19	1	6.03473	-0.814072	0.497753
GO:0032642_regulation_of_chemokine_production	19	1	6.03473	-0.814072	0.497753
GO:0048066_developmental_pigmentation	19	1	6.03473	-0.814072	0.497753
GO:0061371_determination_of_heart_left_right_asymmetry	19	1	6.03473	-0.814072	0.497753
GO:0090277_positive_regulation_of_peptide_hormone_secretion	19	1	6.03473	-0.814072	0.497753
GO:0043066_negative_regulation_of_apoptosis	325	5	1.764	-0.812082	0.497613
GO:0018108_peptidyl-tyrosine_phosphorylation	81	2	2.83111	-0.803534	0.503511
GO:0051129_negative_regulation_of_cellular_component_organization	157	3	2.19095	-0.803079	0.503235
GO:0035467_negative_regulation_of_signaling_pathway	240	4	1.911	-0.802965	0.502935
GO:0016053_organic_acid_biosynthetic_process	158	3	2.17708	-0.797341	0.502857
GO:0046394_carboxylic_acid_biosynthetic_process	158	3	2.17708	-0.797341	0.502857
GO:0030031_cell_projection_assembly	82	2	2.79658	-0.795156	0.503219
GO:0001959_regulation_of_cytokine-mediated_signaling_pathway	20	1	5.73299	-0.793627	0.505052
GO:0002637_regulation_of_immunoglobulin_production	20	1	5.73299	-0.793627	0.505052
GO:0006687_glycosphingolipid_metabolic_process	20	1	5.73299	-0.793627	0.505052
GO:0006693_prostaglandin_metabolic_process	20	1	5.73299	-0.793627	0.505052
GO:0006775_fat-soluble_vitamin_metabolic_process	20	1	5.73299	-0.793627	0.505052
GO:0007052_mitotic_spindle_organization	20	1	5.73299	-0.793627	0.505052
GO:0008235_metalloexopeptidase_activity	20	1	5.73299	-0.793627	0.505052
GO:0009593_detection_of_chemical_stimulus	20	1	5.73299	-0.793627	0.505052
GO:0014033_neural_crest_cell_differentiation	20	1	5.73299	-0.793627	0.505052
GO:0014902_myotube_differentiation	20	1	5.73299	-0.793627	0.505052
GO:0030593_neutrophil_chemotaxis	20	1	5.73299	-0.793627	0.505052
GO:0030837_negative_regulation_of_actin_filament_polymerization	20	1	5.73299	-0.793627	0.505052
GO:0032655_regulation_of_interleukin-12_production	20	1	5.73299	-0.793627	0.505052
GO:0032755_positive_regulation_of_interleukin-6_production	20	1	5.73299	-0.793627	0.505052
GO:0043094_cellular_metabolic_compound_salvage	20	1	5.73299	-0.793627	0.505052
GO:0045429_positive_regulation_of_nitric_oxide_biosynthetic_process	20	1	5.73299	-0.793627	0.505052
GO:0048701_embryonic_cranial_skeleton_morphogenesis	20	1	5.73299	-0.793627	0.505052
GO:0048813_dendrite_morphogenesis	20	1	5.73299	-0.793627	0.505052
GO:0051817_modification_of_morphology_or_physiology_of_other_organism_involved_in_symbiotic_interaction	20	1	5.73299	-0.793627	0.505052
GO:0070227_lymphocyte_apoptosis	20	1	5.73299	-0.793627	0.505052
GO:0071887_leukocyte_apoptosis	20	1	5.73299	-0.793627	0.505052
GO:0048519_negative_regulation_of_biological_process	1616	18	1.27715	-0.791759	0.504954
GO:0005057_receptor_signaling_protein_activity	83	2	2.76289	-0.786906	0.504805
GO:0018212_peptidyl-tyrosine_modification	83	2	2.76289	-0.786906	0.504805
GO:0051258_protein_polymerization	83	2	2.76289	-0.786906	0.504805
GO:0060541_respiratory_system_development	83	2	2.76289	-0.786906	0.504805
GO:0044281_small_molecule_metabolic_process	1311	15	1.3119	-0.782481	0.505337
GO:0008284_positive_regulation_of_cell_proliferation	333	5	1.72162	-0.781545	0.505171
GO:0030072_peptide_hormone_secretion	84	2	2.73	-0.778783	0.505672
GO:0042113_B_cell_activation	84	2	2.73	-0.778783	0.505672
GO:0001669_acrosomal_vesicle	21	1	5.45999	-0.774267	0.509095
GO:0007595_lactation	21	1	5.45999	-0.774267	0.509095
GO:0014909_smooth_muscle_cell_migration	21	1	5.45999	-0.774267	0.509095
GO:0019748_secondary_metabolic_process	21	1	5.45999	-0.774267	0.509095
GO:0030890_positive_regulation_of_B_cell_proliferation	21	1	5.45999	-0.774267	0.509095
GO:0032602_chemokine_production	21	1	5.45999	-0.774267	0.509095
GO:0032615_interleukin-12_production	21	1	5.45999	-0.774267	0.509095
GO:0042116_macrophage_activation	21	1	5.45999	-0.774267	0.509095
GO:0043200_response_to_amino_acid_stimulus	21	1	5.45999	-0.774267	0.509095
GO:0045055_regulated_secretory_pathway	21	1	5.45999	-0.774267	0.509095
GO:0045670_regulation_of_osteoclast_differentiation	21	1	5.45999	-0.774267	0.509095
GO:0046330_positive_regulation_of_JNK_cascade	21	1	5.45999	-0.774267	0.509095
GO:0046620_regulation_of_organ_growth	21	1	5.45999	-0.774267	0.509095
GO:0050728_negative_regulation_of_inflammatory_response	21	1	5.45999	-0.774267	0.509095
GO:0050994_regulation_of_lipid_catabolic_process	21	1	5.45999	-0.774267	0.509095
GO:0060041_retina_development_in_camera-type_eye	21	1	5.45999	-0.774267	0.509095
GO:0060443_mammary_gland_morphogenesis	21	1	5.45999	-0.774267	0.509095
GO:0045935_positive_regulation_of_nucleobase__nucleoside__nucleotide_and_nucleic_acid_metabolic_process	523	7	1.53464	-0.765909	0.512221
GO:0002790_peptide_secretion	86	2	2.66651	-0.762901	0.513501
GO:0001708_cell_fate_specification	22	1	5.21181	-0.755889	0.521854
GO:0002688_regulation_of_leukocyte_chemotaxis	22	1	5.21181	-0.755889	0.521854
GO:0004180_carboxypeptidase_activity	22	1	5.21181	-0.755889	0.521854
GO:0021761_limbic_system_development	22	1	5.21181	-0.755889	0.521854
GO:0032612_interleukin-1_production	22	1	5.21181	-0.755889	0.521854
GO:0032945_negative_regulation_of_mononuclear_cell_proliferation	22	1	5.21181	-0.755889	0.521854
GO:0050672_negative_regulation_of_lymphocyte_proliferation	22	1	5.21181	-0.755889	0.521854
GO:0050771_negative_regulation_of_axonogenesis	22	1	5.21181	-0.755889	0.521854
GO:0070664_negative_regulation_of_leukocyte_proliferation	22	1	5.21181	-0.755889	0.521854
GO:0030695_GTPase_regulator_activity	340	5	1.68617	-0.755828	0.521521
GO:0019842_vitamin_binding	87	2	2.63586	-0.755137	0.522159
GO:0034655_nucleobase__nucleoside__nucleotide_and_nucleic_acid_catabolic_process	166	3	2.07217	-0.753234	0.521967
GO:0034656_nucleobase__nucleoside_and_nucleotide_catabolic_process	166	3	2.07217	-0.753234	0.521967
GO:0042127_regulation_of_cell_proliferation	624	8	1.47	-0.752	0.521504
GO:0004857_enzyme_inhibitor_activity	167	3	2.05976	-0.747936	0.520964
GO:0051249_regulation_of_lymphocyte_activation	167	3	2.05976	-0.747936	0.520964
GO:0010639_negative_regulation_of_organelle_organization	88	2	2.6059	-0.747488	0.522046
GO:0009152_purine_ribonucleotide_biosynthetic_process	89	2	2.57662	-0.73995	0.523097
GO:0009416_response_to_light_stimulus	89	2	2.57662	-0.73995	0.523097
GO:0042445_hormone_metabolic_process	89	2	2.57662	-0.73995	0.523097
GO:0002444_myeloid_leukocyte_mediated_immunity	23	1	4.98521	-0.738408	0.526788
GO:0003823_antigen_binding	23	1	4.98521	-0.738408	0.526788
GO:0010463_mesenchymal_cell_proliferation	23	1	4.98521	-0.738408	0.526788
GO:0010595_positive_regulation_of_endothelial_cell_migration	23	1	4.98521	-0.738408	0.526788
GO:0014812_muscle_cell_migration	23	1	4.98521	-0.738408	0.526788
GO:0030193_regulation_of_blood_coagulation	23	1	4.98521	-0.738408	0.526788
GO:0030512_negative_regulation_of_transforming_growth_factor_beta_receptor_signaling_pathway	23	1	4.98521	-0.738408	0.526788
GO:0030666_endocytic_vesicle_membrane	23	1	4.98521	-0.738408	0.526788
GO:0032272_negative_regulation_of_protein_polymerization	23	1	4.98521	-0.738408	0.526788
GO:0032570_response_to_progesterone_stimulus	23	1	4.98521	-0.738408	0.526788
GO:0032609_interferon-gamma_production	23	1	4.98521	-0.738408	0.526788
GO:0032649_regulation_of_interferon-gamma_production	23	1	4.98521	-0.738408	0.526788
GO:0048002_antigen_processing_and_presentation_of_peptide_antigen	23	1	4.98521	-0.738408	0.526788
GO:0070374_positive_regulation_of_ERK1_and_ERK2_cascade	23	1	4.98521	-0.738408	0.526788
GO:0048878_chemical_homeostasis	346	5	1.65693	-0.734496	0.527296
GO:0051020_GTPase_binding	90	2	2.54799	-0.732521	0.528049
GO:0001701_in_utero_embryonic_development	171	3	2.01158	-0.7272	0.529807
GO:0001763_morphogenesis_of_a_branching_structure	91	2	2.52	-0.725199	0.529594
GO:0006575_cellular_modified_amino_acid_metabolic_process	91	2	2.52	-0.725199	0.529594
GO:0060589_nucleoside-triphosphatase_regulator_activity	349	5	1.64269	-0.724068	0.529477
GO:0030234_enzyme_regulator_activity	635	8	1.44453	-0.723663	0.528998
GO:0019932_second-messenger-mediated_signaling	172	3	1.99988	-0.722126	0.528743
GO:0001101_response_to_acid	24	1	4.77749	-0.721746	0.536101
GO:0007159_leukocyte_cell-cell_adhesion	24	1	4.77749	-0.721746	0.536101
GO:0009163_nucleoside_biosynthetic_process	24	1	4.77749	-0.721746	0.536101
GO:0009582_detection_of_abiotic_stimulus	24	1	4.77749	-0.721746	0.536101
GO:0030131_clathrin_adaptor_complex	24	1	4.77749	-0.721746	0.536101
GO:0031110_regulation_of_microtubule_polymerization_or_depolymerization	24	1	4.77749	-0.721746	0.536101
GO:0032154_cleavage_furrow	24	1	4.77749	-0.721746	0.536101
GO:0042345_regulation_of_NF-kappaB_import_into_nucleus	24	1	4.77749	-0.721746	0.536101
GO:0042348_NF-kappaB_import_into_nucleus	24	1	4.77749	-0.721746	0.536101
GO:0045833_negative_regulation_of_lipid_metabolic_process	24	1	4.77749	-0.721746	0.536101
GO:0032496_response_to_lipopolysaccharide	92	2	2.4926	-0.717981	0.538126
GO:0002253_activation_of_immune_response	173	3	1.98832	-0.717096	0.537928
GO:0032868_response_to_insulin_stimulus	175	3	1.9656	-0.707164	0.541555
GO:0003206_cardiac_chamber_morphogenesis	25	1	4.58639	-0.705835	0.546021
GO:0006664_glycolipid_metabolic_process	25	1	4.58639	-0.705835	0.546021
GO:0006879_cellular_iron_ion_homeostasis	25	1	4.58639	-0.705835	0.546021
GO:0007224_smoothened_signaling_pathway	25	1	4.58639	-0.705835	0.546021
GO:0030119_AP-type_membrane_coat_adaptor_complex	25	1	4.58639	-0.705835	0.546021
GO:0032153_cell_division_site	25	1	4.58639	-0.705835	0.546021
GO:0032155_cell_division_site_part	25	1	4.58639	-0.705835	0.546021
GO:0071222_cellular_response_to_lipopolysaccharide	25	1	4.58639	-0.705835	0.546021
GO:0000165_MAPKKK_cascade	263	4	1.74388	-0.705556	0.545869
GO:0006629_lipid_metabolic_process	643	8	1.42656	-0.703684	0.54684
GO:0010740_positive_regulation_of_intracellular_protein_kinase_cascade	176	3	1.95443	-0.70226	0.5464
GO:0031667_response_to_nutrient_levels	176	3	1.95443	-0.70226	0.5464
GO:0010817_regulation_of_hormone_levels	177	3	1.94339	-0.697398	0.547606
GO:0005539_glycosaminoglycan_binding	95	2	2.41389	-0.69693	0.54818
GO:0046879_hormone_secretion	95	2	2.41389	-0.69693	0.54818
GO:0051056_regulation_of_small_GTPase_mediated_signal_transduction	266	4	1.72421	-0.693855	0.54774
GO:0051301_cell_division	266	4	1.72421	-0.693855	0.54774
GO:0048646_anatomical_structure_formation_involved_in_morphogenesis	358	5	1.60139	-0.693704	0.547495
GO:0046700_heterocycle_catabolic_process	178	3	1.93247	-0.692576	0.547199
GO:0006811_ion_transport	453	6	1.51867	-0.692371	0.546718
GO:0001725_stress_fiber	26	1	4.40999	-0.690618	0.54933
GO:0006692_prostanoid_metabolic_process	26	1	4.40999	-0.690618	0.54933
GO:0007286_spermatid_development	26	1	4.40999	-0.690618	0.54933
GO:0016836_hydro-lyase_activity	26	1	4.40999	-0.690618	0.54933
GO:0030316_osteoclast_differentiation	26	1	4.40999	-0.690618	0.54933
GO:0032640_tumor_necrosis_factor_production	26	1	4.40999	-0.690618	0.54933
GO:0032680_regulation_of_tumor_necrosis_factor_production	26	1	4.40999	-0.690618	0.54933
GO:0045428_regulation_of_nitric_oxide_biosynthetic_process	26	1	4.40999	-0.690618	0.54933
GO:0046887_positive_regulation_of_hormone_secretion	26	1	4.40999	-0.690618	0.54933
GO:0048863_stem_cell_differentiation	26	1	4.40999	-0.690618	0.54933
GO:0050818_regulation_of_coagulation	26	1	4.40999	-0.690618	0.54933
GO:0051087_chaperone_binding	26	1	4.40999	-0.690618	0.54933
GO:0061180_mammary_gland_epithelium_development	26	1	4.40999	-0.690618	0.54933
GO:0016337_cell-cell_adhesion	179	3	1.92167	-0.687795	0.552353
GO:0009260_ribonucleotide_biosynthetic_process	97	2	2.36412	-0.683376	0.554498
GO:0006140_regulation_of_nucleotide_metabolic_process	180	3	1.911	-0.683054	0.553444
GO:0044270_cellular_nitrogen_compound_catabolic_process	180	3	1.911	-0.683054	0.553444
GO:0046578_regulation_of_Ras_protein_signal_transduction	180	3	1.911	-0.683054	0.553444
GO:0045944_positive_regulation_of_transcription_from_RNA_polymerase_II_promoter	269	4	1.70498	-0.682369	0.553138
GO:0002443_leukocyte_mediated_immunity	98	2	2.34	-0.676738	0.554642
GO:0009914_hormone_transport	98	2	2.34	-0.676738	0.554642
GO:0005794_Golgi_apparatus	754	9	1.36862	-0.676654	0.554165
GO:0000070_mitotic_sister_chromatid_segregation	27	1	4.24666	-0.67604	0.556312
GO:0005504_fatty_acid_binding	27	1	4.24666	-0.67604	0.556312
GO:0005902_microvillus	27	1	4.24666	-0.67604	0.556312
GO:0006720_isoprenoid_metabolic_process	27	1	4.24666	-0.67604	0.556312
GO:0007043_cell-cell_junction_assembly	27	1	4.24666	-0.67604	0.556312
GO:0007612_learning	27	1	4.24666	-0.67604	0.556312
GO:0017048_Rho_GTPase_binding	27	1	4.24666	-0.67604	0.556312
GO:0019048_virus-host_interaction	27	1	4.24666	-0.67604	0.556312
GO:0019079_viral_genome_replication	27	1	4.24666	-0.67604	0.556312
GO:0045638_negative_regulation_of_myeloid_cell_differentiation	27	1	4.24666	-0.67604	0.556312
GO:0061041_regulation_of_wound_healing	27	1	4.24666	-0.67604	0.556312
GO:0071706_tumor_necrosis_factor_superfamily_cytokine_production	27	1	4.24666	-0.67604	0.556312
GO:0002694_regulation_of_leukocyte_activation	182	3	1.89	-0.673688	0.556653
GO:0019752_carboxylic_acid_metabolic_process	557	7	1.44097	-0.672954	0.556075
GO:0043436_oxoacid_metabolic_process	557	7	1.44097	-0.672954	0.556075
GO:0051789_response_to_protein_stimulus	99	2	2.31636	-0.670189	0.557069
GO:0045941_positive_regulation_of_transcription	463	6	1.48587	-0.663834	0.558388
GO:0002237_response_to_molecule_of_bacterial_origin	100	2	2.2932	-0.663728	0.557611
GO:0030136_clathrin-coated_vesicle	100	2	2.2932	-0.663728	0.557611
GO:0000819_sister_chromatid_segregation	28	1	4.09499	-0.662057	0.561716
GO:0003205_cardiac_chamber_development	28	1	4.09499	-0.662057	0.561716
GO:0032432_actin_filament_bundle	28	1	4.09499	-0.662057	0.561716
GO:0043534_blood_vessel_endothelial_cell_migration	28	1	4.09499	-0.662057	0.561716
GO:0045582_positive_regulation_of_T_cell_differentiation	28	1	4.09499	-0.662057	0.561716
GO:0048515_spermatid_differentiation	28	1	4.09499	-0.662057	0.561716
GO:0071219_cellular_response_to_molecule_of_bacterial_origin	28	1	4.09499	-0.662057	0.561716
GO:0001525_angiogenesis	185	3	1.85935	-0.659927	0.562125
GO:0030855_epithelial_cell_differentiation	101	2	2.27049	-0.657352	0.562583
GO:0030001_metal_ion_transport	276	4	1.66174	-0.656374	0.562385
GO:0006082_organic_acid_metabolic_process	564	7	1.42308	-0.655207	0.562646
GO:0008289_lipid_binding	277	4	1.65574	-0.652749	0.562193
GO:0050776_regulation_of_immune_response	277	4	1.65574	-0.652749	0.562193
GO:0030098_lymphocyte_differentiation	102	2	2.24823	-0.651061	0.56335
GO:0030888_regulation_of_B_cell_proliferation	29	1	3.95379	-0.648625	0.566226
GO:0031100_organ_regeneration	29	1	3.95379	-0.648625	0.566226
GO:0033267_axon_part	29	1	3.95379	-0.648625	0.566226
GO:0033993_response_to_lipid	29	1	3.95379	-0.648625	0.566226
GO:0035050_embryonic_heart_tube_development	29	1	3.95379	-0.648625	0.566226
GO:0046148_pigment_biosynthetic_process	29	1	3.95379	-0.648625	0.566226
GO:0048675_axon_extension	29	1	3.95379	-0.648625	0.566226
GO:0050868_negative_regulation_of_T_cell_activation	29	1	3.95379	-0.648625	0.566226
GO:0051219_phosphoprotein_binding	29	1	3.95379	-0.648625	0.566226
GO:0022857_transmembrane_transporter_activity	469	6	1.46686	-0.647272	0.565786
GO:0009165_nucleotide_biosynthetic_process	188	3	1.82968	-0.6465	0.565491
GO:0010648_negative_regulation_of_cell_communication	280	4	1.638	-0.642007	0.567228
GO:0042180_cellular_ketone_metabolic_process	570	7	1.4081	-0.640349	0.567231
GO:0043123_positive_regulation_of_I-kappaB_kinase_NF-kappaB_cascade	104	2	2.205	-0.638725	0.567908
GO:0048511_rhythmic_process	104	2	2.205	-0.638725	0.567908
GO:0006144_purine_base_metabolic_process	30	1	3.82199	-0.635707	0.570971
GO:0031109_microtubule_polymerization_or_depolymerization	30	1	3.82199	-0.635707	0.570971
GO:0034764_positive_regulation_of_transmembrane_transport	30	1	3.82199	-0.635707	0.570971
GO:0042307_positive_regulation_of_protein_import_into_nucleus	30	1	3.82199	-0.635707	0.570971
GO:0042552_myelination	30	1	3.82199	-0.635707	0.570971
GO:0042641_actomyosin	30	1	3.82199	-0.635707	0.570971
GO:0045621_positive_regulation_of_lymphocyte_differentiation	30	1	3.82199	-0.635707	0.570971
GO:0055072_iron_ion_homeostasis	30	1	3.82199	-0.635707	0.570971
GO:0070372_regulation_of_ERK1_and_ERK2_cascade	30	1	3.82199	-0.635707	0.570971
GO:0009628_response_to_abiotic_stimulus	282	4	1.62638	-0.634952	0.571293
GO:0005578_proteinaceous_extracellular_matrix	191	3	1.80094	-0.633396	0.57112
GO:0050865_regulation_of_cell_activation	191	3	1.80094	-0.633396	0.57112
GO:0001871_pattern_binding	105	2	2.184	-0.632676	0.571648
GO:0030247_polysaccharide_binding	105	2	2.184	-0.632676	0.571648
GO:0008285_negative_regulation_of_cell_proliferation	283	4	1.62063	-0.631456	0.571514
GO:0051130_positive_regulation_of_cellular_component_organization	192	3	1.79156	-0.629098	0.57156
GO:0043025_neuronal_cell_body	106	2	2.16339	-0.626705	0.571225
GO:0044297_cell_body	106	2	2.16339	-0.626705	0.571225
GO:0050870_positive_regulation_of_T_cell_activation	106	2	2.16339	-0.626705	0.571225
GO:0002685_regulation_of_leukocyte_migration	31	1	3.6987	-0.623269	0.576353
GO:0031348_negative_regulation_of_defense_response	31	1	3.6987	-0.623269	0.576353
GO:0050921_positive_regulation_of_chemotaxis	31	1	3.6987	-0.623269	0.576353
GO:0001501_skeletal_system_development	195	3	1.764	-0.616408	0.578977
GO:0008234_cysteine-type_peptidase_activity	108	2	2.12333	-0.614991	0.578989
GO:0030424_axon	108	2	2.12333	-0.614991	0.578989
GO:0043406_positive_regulation_of_MAP_kinase_activity	108	2	2.12333	-0.614991	0.578989
GO:0005096_GTPase_activator_activity	196	3	1.755	-0.612245	0.579691
GO:0000272_polysaccharide_catabolic_process	32	1	3.58312	-0.611281	0.582493
GO:0006809_nitric_oxide_biosynthetic_process	32	1	3.58312	-0.611281	0.582493
GO:0007272_ensheathment_of_neurons	32	1	3.58312	-0.611281	0.582493
GO:0008366_axon_ensheathment	32	1	3.58312	-0.611281	0.582493
GO:0030902_hindbrain_development	32	1	3.58312	-0.611281	0.582493
GO:0031333_negative_regulation_of_protein_complex_assembly	32	1	3.58312	-0.611281	0.582493
GO:0042108_positive_regulation_of_cytokine_biosynthetic_process	32	1	3.58312	-0.611281	0.582493
GO:0043242_negative_regulation_of_protein_complex_disassembly	32	1	3.58312	-0.611281	0.582493
GO:0050714_positive_regulation_of_protein_secretion	32	1	3.58312	-0.611281	0.582493
GO:0070371_ERK1_and_ERK2_cascade	32	1	3.58312	-0.611281	0.582493
GO:0005102_receptor_binding	583	7	1.3767	-0.609245	0.583019
GO:0007015_actin_filament_organization	109	2	2.10385	-0.609244	0.58407
GO:0006520_cellular_amino_acid_metabolic_process	290	4	1.58151	-0.607562	0.583965
GO:0032879_regulation_of_localization	584	7	1.37435	-0.606912	0.583795
GO:0009991_response_to_extracellular_stimulus	198	3	1.73727	-0.604018	0.583745
GO:0048589_developmental_growth	110	2	2.08472	-0.603569	0.584046
GO:0015171_amino_acid_transmembrane_transporter_activity	33	1	3.47454	-0.599714	0.587737
GO:0021987_cerebral_cortex_development	33	1	3.47454	-0.599714	0.587737
GO:0030118_clathrin_coat	33	1	3.47454	-0.599714	0.587737
GO:0032012_regulation_of_ARF_protein_signal_transduction	33	1	3.47454	-0.599714	0.587737
GO:0032635_interleukin-6_production	33	1	3.47454	-0.599714	0.587737
GO:0032675_regulation_of_interleukin-6_production	33	1	3.47454	-0.599714	0.587737
GO:0048588_developmental_cell_growth	33	1	3.47454	-0.599714	0.587737
GO:0048593_camera-type_eye_morphogenesis	33	1	3.47454	-0.599714	0.587737
GO:0050731_positive_regulation_of_peptidyl-tyrosine_phosphorylation	33	1	3.47454	-0.599714	0.587737
GO:0050871_positive_regulation_of_B_cell_activation	33	1	3.47454	-0.599714	0.587737
GO:0051591_response_to_cAMP	33	1	3.47454	-0.599714	0.587737
GO:0016477_cell_migration	390	5	1.47	-0.595985	0.589754
GO:0016563_transcription_activator_activity	201	3	1.71134	-0.591917	0.590984
GO:0035468_positive_regulation_of_signaling_pathway	295	4	1.55471	-0.591091	0.59061
GO:0001818_negative_regulation_of_cytokine_production	34	1	3.37235	-0.588544	0.593336
GO:0004497_monooxygenase_activity	34	1	3.37235	-0.588544	0.593336
GO:0006094_gluconeogenesis	34	1	3.37235	-0.588544	0.593336
GO:0030170_pyridoxal_phosphate_binding	34	1	3.37235	-0.588544	0.593336
GO:0032011_ARF_protein_signal_transduction	34	1	3.37235	-0.588544	0.593336
GO:0042100_B_cell_proliferation	34	1	3.37235	-0.588544	0.593336
GO:0042440_pigment_metabolic_process	34	1	3.37235	-0.588544	0.593336
GO:0051302_regulation_of_cell_division	34	1	3.37235	-0.588544	0.593336
GO:0060021_palate_development	34	1	3.37235	-0.588544	0.593336
GO:0070279_vitamin_B6_binding	34	1	3.37235	-0.588544	0.593336
GO:0044419_interspecies_interaction_between_organisms	296	4	1.54946	-0.587855	0.593216
GO:0060249_anatomical_structure_homeostasis	114	2	2.01158	-0.581563	0.595842
GO:0001667_ameboidal_cell_migration	35	1	3.27599	-0.577747	0.596518
GO:0007218_neuropeptide_signaling_pathway	35	1	3.27599	-0.577747	0.596518
GO:0008037_cell_recognition	35	1	3.27599	-0.577747	0.596518
GO:0008138_protein_tyrosine_serine_threonine_phosphatase_activity	35	1	3.27599	-0.577747	0.596518
GO:0015276_ligand-gated_ion_channel_activity	35	1	3.27599	-0.577747	0.596518
GO:0022834_ligand-gated_channel_activity	35	1	3.27599	-0.577747	0.596518
GO:0030165_PDZ_domain_binding	35	1	3.27599	-0.577747	0.596518
GO:0035265_organ_growth	35	1	3.27599	-0.577747	0.596518
GO:0048520_positive_regulation_of_behavior	35	1	3.27599	-0.577747	0.596518
GO:0050729_positive_regulation_of_inflammatory_response	35	1	3.27599	-0.577747	0.596518
GO:0051261_protein_depolymerization	35	1	3.27599	-0.577747	0.596518
GO:0090101_negative_regulation_of_transmembrane_receptor_protein_serine_threonine_kinase_signaling_pathway	35	1	3.27599	-0.577747	0.596518
GO:0005911_cell-cell_junction	115	2	1.99408	-0.576229	0.597482
GO:0051241_negative_regulation_of_multicellular_organismal_process	116	2	1.97689	-0.570959	0.598694
GO:0051493_regulation_of_cytoskeleton_organization	116	2	1.97689	-0.570959	0.598694
GO:0032504_multicellular_organism_reproduction	302	4	1.51867	-0.56883	0.598059
GO:0048609_multicellular_organismal_reproductive_process	302	4	1.51867	-0.56883	0.598059
GO:0034404_nucleobase__nucleoside_and_nucleotide_biosynthetic_process	207	3	1.66174	-0.56855	0.597832
GO:0034654_nucleobase__nucleoside__nucleotide_and_nucleic_acid_biosynthetic_process	207	3	1.66174	-0.56855	0.597832
GO:0000794_condensed_nuclear_chromosome	36	1	3.18499	-0.567303	0.599132
GO:0005507_copper_ion_binding	36	1	3.18499	-0.567303	0.599132
GO:0007368_determination_of_left_right_symmetry	36	1	3.18499	-0.567303	0.599132
GO:0016763_transferase_activity__transferring_pentosyl_groups	36	1	3.18499	-0.567303	0.599132
GO:0016835_carbon-oxygen_lyase_activity	36	1	3.18499	-0.567303	0.599132
GO:0042990_regulation_of_transcription_factor_import_into_nucleus	36	1	3.18499	-0.567303	0.599132
GO:0042991_transcription_factor_import_into_nucleus	36	1	3.18499	-0.567303	0.599132
GO:0046824_positive_regulation_of_nucleocytoplasmic_transport	36	1	3.18499	-0.567303	0.599132
GO:0050768_negative_regulation_of_neurogenesis	36	1	3.18499	-0.567303	0.599132
GO:0051250_negative_regulation_of_lymphocyte_activation	36	1	3.18499	-0.567303	0.599132
GO:0070507_regulation_of_microtubule_cytoskeleton_organization	36	1	3.18499	-0.567303	0.599132
GO:0014706_striated_muscle_tissue_development	117	2	1.96	-0.565752	0.600105
GO:0007268_synaptic_transmission	208	3	1.65375	-0.56476	0.600367
GO:0048870_cell_motility	402	5	1.42612	-0.563063	0.599852
GO:0051674_localization_of_cell	402	5	1.42612	-0.563063	0.599852
GO:0009150_purine_ribonucleotide_metabolic_process	209	3	1.64583	-0.560998	0.599721
GO:0030141_stored_secretory_granule	118	2	1.94339	-0.560607	0.60109
GO:0061061_muscle_structure_development	210	3	1.638	-0.557266	0.601211
GO:0002761_regulation_of_myeloid_leukocyte_differentiation	37	1	3.09891	-0.55719	0.605273
GO:0006941_striated_muscle_contraction	37	1	3.09891	-0.55719	0.605273
GO:0019228_regulation_of_action_potential_in_neuron	37	1	3.09891	-0.55719	0.605273
GO:0045766_positive_regulation_of_angiogenesis	37	1	3.09891	-0.55719	0.605273
GO:0048660_regulation_of_smooth_muscle_cell_proliferation	37	1	3.09891	-0.55719	0.605273
GO:0042277_peptide_binding	120	2	1.911	-0.5505	0.607706
GO:0051223_regulation_of_protein_transport	120	2	1.911	-0.5505	0.607706
GO:0002377_immunoglobulin_production	38	1	3.01736	-0.547393	0.607419
GO:0002695_negative_regulation_of_leukocyte_activation	38	1	3.01736	-0.547393	0.607419
GO:0005097_Rab_GTPase_activator_activity	38	1	3.01736	-0.547393	0.607419
GO:0006690_icosanoid_metabolic_process	38	1	3.01736	-0.547393	0.607419
GO:0007162_negative_regulation_of_cell_adhesion	38	1	3.01736	-0.547393	0.607419
GO:0007623_circadian_rhythm	38	1	3.01736	-0.547393	0.607419
GO:0009855_determination_of_bilateral_symmetry	38	1	3.01736	-0.547393	0.607419
GO:0032313_regulation_of_Rab_GTPase_activity	38	1	3.01736	-0.547393	0.607419
GO:0032482_Rab_protein_signal_transduction	38	1	3.01736	-0.547393	0.607419
GO:0032483_regulation_of_Rab_protein_signal_transduction	38	1	3.01736	-0.547393	0.607419
GO:0046209_nitric_oxide_metabolic_process	38	1	3.01736	-0.547393	0.607419
GO:0046631_alpha-beta_T_cell_activation	38	1	3.01736	-0.547393	0.607419
GO:0048638_regulation_of_developmental_growth	38	1	3.01736	-0.547393	0.607419
GO:0050688_regulation_of_defense_response_to_virus	38	1	3.01736	-0.547393	0.607419
GO:0090316_positive_regulation_of_intracellular_protein_transport	38	1	3.01736	-0.547393	0.607419
GO:0000323_lytic_vacuole	213	3	1.61493	-0.546238	0.607602
GO:0005764_lysosome	213	3	1.61493	-0.546238	0.607602
GO:0000118_histone_deacetylase_complex	39	1	2.94	-0.537894	0.610119
GO:0004702_receptor_signaling_protein_serine_threonine_kinase_activity	39	1	2.94	-0.537894	0.610119
GO:0005262_calcium_channel_activity	39	1	2.94	-0.537894	0.610119
GO:0009799_specification_of_symmetry	39	1	2.94	-0.537894	0.610119
GO:0009895_negative_regulation_of_catabolic_process	39	1	2.94	-0.537894	0.610119
GO:0033293_monocarboxylic_acid_binding	39	1	2.94	-0.537894	0.610119
GO:0048659_smooth_muscle_cell_proliferation	39	1	2.94	-0.537894	0.610119
GO:0048704_embryonic_skeletal_system_morphogenesis	39	1	2.94	-0.537894	0.610119
GO:0051048_negative_regulation_of_secretion	39	1	2.94	-0.537894	0.610119
GO:0009056_catabolic_process	1035	11	1.21861	-0.536531	0.610271
GO:0071902_positive_regulation_of_protein_serine_threonine_kinase_activity	123	2	1.86439	-0.535778	0.610871
GO:0010647_positive_regulation_of_cell_communication	313	4	1.4653	-0.535628	0.61065
GO:0004175_endopeptidase_activity	217	3	1.58516	-0.531918	0.61135
GO:0060537_muscle_tissue_development	124	2	1.84935	-0.530984	0.611973
GO:0004867_serine-type_endopeptidase_inhibitor_activity	40	1	2.8665	-0.528677	0.613149
GO:0008076_voltage-gated_potassium_channel_complex	40	1	2.8665	-0.528677	0.613149
GO:0009953_dorsal_ventral_pattern_formation	40	1	2.8665	-0.528677	0.613149
GO:0016202_regulation_of_striated_muscle_tissue_development	40	1	2.8665	-0.528677	0.613149
GO:0034705_potassium_channel_complex	40	1	2.8665	-0.528677	0.613149
GO:0009259_ribonucleotide_metabolic_process	219	3	1.57068	-0.524919	0.613775
GO:0007010_cytoskeleton_organization	417	5	1.37482	-0.524465	0.613596
GO:0048514_blood_vessel_morphogenesis	220	3	1.56354	-0.521458	0.615611
GO:0005275_amine_transmembrane_transporter_activity	41	1	2.79658	-0.51973	0.61746
GO:0009791_post-embryonic_development	41	1	2.79658	-0.51973	0.61746
GO:0032388_positive_regulation_of_intracellular_transport	41	1	2.79658	-0.51973	0.61746
GO:0032886_regulation_of_microtubule-based_process	41	1	2.79658	-0.51973	0.61746
GO:0033559_unsaturated_fatty_acid_metabolic_process	41	1	2.79658	-0.51973	0.61746
GO:0048634_regulation_of_muscle_organ_development	41	1	2.79658	-0.51973	0.61746
GO:0050708_regulation_of_protein_secretion	41	1	2.79658	-0.51973	0.61746
GO:0000267_cell_fraction	730	8	1.25655	-0.516875	0.618195
GO:0030099_myeloid_cell_differentiation	128	2	1.79156	-0.51235	0.619468
GO:0009967_positive_regulation_of_signal_transduction	223	3	1.54251	-0.511229	0.619236
GO:0001933_negative_regulation_of_protein_phosphorylation	42	1	2.73	-0.511039	0.620165
GO:0007219_Notch_signaling_pathway	42	1	2.73	-0.511039	0.620165
GO:0009749_response_to_glucose_stimulus	42	1	2.73	-0.511039	0.620165
GO:0016358_dendrite_development	42	1	2.73	-0.511039	0.620165
GO:0016627_oxidoreductase_activity__acting_on_the_CH-CH_group_of_donors	42	1	2.73	-0.511039	0.620165
GO:0017015_regulation_of_transforming_growth_factor_beta_receptor_signaling_pathway	42	1	2.73	-0.511039	0.620165
GO:0043244_regulation_of_protein_complex_disassembly	42	1	2.73	-0.511039	0.620165
GO:0050920_regulation_of_chemotaxis	42	1	2.73	-0.511039	0.620165
GO:0060560_developmental_growth_involved_in_morphogenesis	42	1	2.73	-0.511039	0.620165
GO:0048732_gland_development	129	2	1.77767	-0.507823	0.620717
GO:0070201_regulation_of_establishment_of_protein_localization	130	2	1.764	-0.503346	0.623078
GO:0004714_transmembrane_receptor_protein_tyrosine_kinase_activity	43	1	2.66651	-0.502591	0.622378
GO:0005249_voltage-gated_potassium_channel_activity	43	1	2.66651	-0.502591	0.622378
GO:0008144_drug_binding	43	1	2.66651	-0.502591	0.622378
GO:0009746_response_to_hexose_stimulus	43	1	2.66651	-0.502591	0.622378
GO:0010721_negative_regulation_of_cell_development	43	1	2.66651	-0.502591	0.622378
GO:0019319_hexose_biosynthetic_process	43	1	2.66651	-0.502591	0.622378
GO:0019903_protein_phosphatase_binding	43	1	2.66651	-0.502591	0.622378
GO:0034284_response_to_monosaccharide_stimulus	43	1	2.66651	-0.502591	0.622378
GO:0034754_cellular_hormone_metabolic_process	43	1	2.66651	-0.502591	0.622378
GO:0043473_pigmentation	43	1	2.66651	-0.502591	0.622378
GO:0044448_cell_cortex_part	43	1	2.66651	-0.502591	0.622378
GO:0048839_inner_ear_development	43	1	2.66651	-0.502591	0.622378
GO:0050866_negative_regulation_of_cell_activation	43	1	2.66651	-0.502591	0.622378
GO:0050878_regulation_of_body_fluid_levels	325	4	1.4112	-0.50172	0.622368
GO:0030036_actin_cytoskeleton_organization	226	3	1.52203	-0.501226	0.622228
GO:0044456_synapse_part	131	2	1.75053	-0.498919	0.622656
GO:0010557_positive_regulation_of_macromolecule_biosynthetic_process	531	6	1.29559	-0.498024	0.6225
GO:0023056_positive_regulation_of_signaling_process	228	3	1.50868	-0.494679	0.62283
GO:0005887_integral_to_plasma_membrane	637	7	1.26	-0.494567	0.622407
GO:0001508_regulation_of_action_potential	44	1	2.6059	-0.494375	0.623811
GO:0007163_establishment_or_maintenance_of_cell_polarity	44	1	2.6059	-0.494375	0.623811
GO:0007589_body_fluid_secretion	44	1	2.6059	-0.494375	0.623811
GO:0008021_synaptic_vesicle	44	1	2.6059	-0.494375	0.623811
GO:0030203_glycosaminoglycan_metabolic_process	44	1	2.6059	-0.494375	0.623811
GO:0035282_segmentation	44	1	2.6059	-0.494375	0.623811
GO:0048738_cardiac_muscle_tissue_development	44	1	2.6059	-0.494375	0.623811
GO:0022891_substrate-specific_transmembrane_transporter_activity	431	5	1.33016	-0.49082	0.625209
GO:0044087_regulation_of_cellular_component_biogenesis	133	2	1.72421	-0.490212	0.625165
GO:0005901_caveola	45	1	2.54799	-0.486381	0.627804
GO:0019882_antigen_processing_and_presentation	45	1	2.54799	-0.486381	0.627804
GO:0030833_regulation_of_actin_filament_polymerization	45	1	2.54799	-0.486381	0.627804
GO:0042446_hormone_biosynthetic_process	45	1	2.54799	-0.486381	0.627804
GO:0050864_regulation_of_B_cell_activation	45	1	2.54799	-0.486381	0.627804
GO:0030135_coated_vesicle	134	2	1.71134	-0.48593	0.6272
GO:0050863_regulation_of_T_cell_activation	134	2	1.71134	-0.48593	0.6272
GO:0031012_extracellular_matrix	231	3	1.48909	-0.485036	0.62733
GO:0051128_regulation_of_cellular_component_organization	540	6	1.274	-0.479318	0.629585
GO:0003779_actin_binding	233	3	1.47631	-0.478724	0.629091
GO:0060341_regulation_of_cellular_localization	233	3	1.47631	-0.478724	0.629091
GO:0019933_cAMP-mediated_signaling	46	1	2.4926	-0.4786	0.631817
GO:0031226_intrinsic_to_plasma_membrane	647	7	1.24052	-0.475665	0.632635
GO:0006812_cation_transport	336	4	1.365	-0.472601	0.633752
GO:0070011_peptidase_activity__acting_on_L-amino_acid_peptides	336	4	1.365	-0.472601	0.633752
GO:0007187_G-protein_signaling__coupled_to_cyclic_nucleotide_second_messenger	47	1	2.43957	-0.47102	0.636442
GO:0008585_female_gonad_development	47	1	2.43957	-0.47102	0.636442
GO:0009112_nucleobase_metabolic_process	47	1	2.43957	-0.47102	0.636442
GO:0030139_endocytic_vesicle	47	1	2.43957	-0.47102	0.636442
GO:0048610_cellular_process_involved_in_reproduction	236	3	1.45754	-0.469427	0.636738
GO:0003001_generation_of_a_signal_involved_in_cell-cell_signaling	139	2	1.64978	-0.465209	0.637014
GO:0023061_signal_release	139	2	1.64978	-0.465209	0.637014
GO:0050900_leukocyte_migration	139	2	1.64978	-0.465209	0.637014
GO:0005342_organic_acid_transmembrane_transporter_activity	48	1	2.38875	-0.463635	0.639293
GO:0006914_autophagy	48	1	2.38875	-0.463635	0.639293
GO:0008064_regulation_of_actin_polymerization_or_depolymerization	48	1	2.38875	-0.463635	0.639293
GO:0016064_immunoglobulin_mediated_immune_response	48	1	2.38875	-0.463635	0.639293
GO:0019724_B_cell_mediated_immunity	48	1	2.38875	-0.463635	0.639293
GO:0030832_regulation_of_actin_filament_length	48	1	2.38875	-0.463635	0.639293
GO:0046943_carboxylic_acid_transmembrane_transporter_activity	48	1	2.38875	-0.463635	0.639293
GO:0005543_phospholipid_binding	140	2	1.638	-0.461198	0.641405
GO:0019226_transmission_of_nerve_impulse	240	3	1.43325	-0.457339	0.642024
GO:0002699_positive_regulation_of_immune_effector_process	49	1	2.34	-0.456436	0.644934
GO:0002831_regulation_of_response_to_biotic_stimulus	49	1	2.34	-0.456436	0.644934
GO:0007051_spindle_organization	49	1	2.34	-0.456436	0.644934
GO:0009612_response_to_mechanical_stimulus	49	1	2.34	-0.456436	0.644934
GO:0019902_phosphatase_binding	49	1	2.34	-0.456436	0.644934
GO:0030595_leukocyte_chemotaxis	49	1	2.34	-0.456436	0.644934
GO:0000226_microtubule_cytoskeleton_organization	142	2	1.61493	-0.453302	0.64571
GO:0006909_phagocytosis	50	1	2.2932	-0.449415	0.650288
GO:0042035_regulation_of_cytokine_biosynthetic_process	50	1	2.2932	-0.449415	0.650288
GO:0050795_regulation_of_behavior	50	1	2.2932	-0.449415	0.650288
GO:0006873_cellular_ion_homeostasis	243	3	1.41555	-0.448497	0.650311
GO:0006195_purine_nucleotide_catabolic_process	144	2	1.5925	-0.445573	0.652096
GO:0008202_steroid_metabolic_process	144	2	1.5925	-0.445573	0.652096
GO:0008233_peptidase_activity	348	4	1.31793	-0.442814	0.652188
GO:0005625_soluble_fraction	245	3	1.404	-0.442707	0.651814
GO:0007626_locomotory_behavior	51	1	2.24823	-0.442565	0.652716
GO:0009743_response_to_carbohydrate_stimulus	51	1	2.24823	-0.442565	0.652716
GO:0022602_ovulation_cycle_process	51	1	2.24823	-0.442565	0.652716
GO:0030817_regulation_of_cAMP_biosynthetic_process	51	1	2.24823	-0.442565	0.652716
GO:0031647_regulation_of_protein_stability	51	1	2.24823	-0.442565	0.652716
GO:0051054_positive_regulation_of_DNA_metabolic_process	51	1	2.24823	-0.442565	0.652716
GO:0043405_regulation_of_MAP_kinase_activity	145	2	1.58151	-0.441769	0.6534
GO:0042578_phosphoric_ester_hydrolase_activity	246	3	1.39829	-0.439843	0.653975
GO:0009314_response_to_radiation	146	2	1.57068	-0.438005	0.654319
GO:0006022_aminoglycan_metabolic_process	52	1	2.205	-0.43588	0.655597
GO:0006090_pyruvate_metabolic_process	52	1	2.205	-0.43588	0.655597
GO:0006171_cAMP_biosynthetic_process	52	1	2.205	-0.43588	0.655597
GO:0014069_postsynaptic_density	52	1	2.205	-0.43588	0.655597
GO:0030665_clathrin_coated_vesicle_membrane	52	1	2.205	-0.43588	0.655597
GO:0033238_regulation_of_cellular_amine_metabolic_process	52	1	2.205	-0.43588	0.655597
GO:0042476_odontogenesis	52	1	2.205	-0.43588	0.655597
GO:0031328_positive_regulation_of_cellular_biosynthetic_process	563	6	1.22195	-0.434487	0.655486
GO:0055082_cellular_chemical_homeostasis	248	3	1.38701	-0.434175	0.655818
GO:0050794_regulation_of_cellular_process	4463	41	1.05334	-0.432619	0.655607
GO:0005773_vacuole	249	3	1.38144	-0.431371	0.65558
GO:0032880_regulation_of_protein_localization	148	2	1.54946	-0.430593	0.655973
GO:0000777_condensed_chromosome_kinetochore	53	1	2.16339	-0.429352	0.656674
GO:0004620_phospholipase_activity	53	1	2.16339	-0.429352	0.656674
GO:0005604_basement_membrane	53	1	2.16339	-0.429352	0.656674
GO:0008238_exopeptidase_activity	53	1	2.16339	-0.429352	0.656674
GO:0030814_regulation_of_cAMP_metabolic_process	53	1	2.16339	-0.429352	0.656674
GO:0042326_negative_regulation_of_phosphorylation	53	1	2.16339	-0.429352	0.656674
GO:0048592_eye_morphogenesis	53	1	2.16339	-0.429352	0.656674
GO:0050730_regulation_of_peptidyl-tyrosine_phosphorylation	53	1	2.16339	-0.429352	0.656674
GO:0071216_cellular_response_to_biotic_stimulus	53	1	2.16339	-0.429352	0.656674
GO:0030029_actin_filament-based_process	250	3	1.37592	-0.428587	0.656843
GO:0005792_microsome	149	2	1.53906	-0.426944	0.656553
GO:0046982_protein_heterodimerization_activity	149	2	1.53906	-0.426944	0.656553
GO:0005509_calcium_ion_binding	355	4	1.29194	-0.426332	0.656156
GO:0015075_ion_transmembrane_transporter_activity	356	4	1.28831	-0.424029	0.656166
GO:0000041_transition_metal_ion_transport	54	1	2.12333	-0.422977	0.657155
GO:0007498_mesoderm_development	54	1	2.12333	-0.422977	0.657155
GO:0014031_mesenchymal_cell_development	54	1	2.12333	-0.422977	0.657155
GO:0030336_negative_regulation_of_cell_migration	54	1	2.12333	-0.422977	0.657155
GO:0046364_monosaccharide_biosynthetic_process	54	1	2.12333	-0.422977	0.657155
GO:0060326_cell_chemotaxis	54	1	2.12333	-0.422977	0.657155
GO:2000146_negative_regulation_of_cell_motility	54	1	2.12333	-0.422977	0.657155
GO:0009891_positive_regulation_of_biosynthetic_process	570	6	1.20694	-0.421646	0.657404
GO:0030326_embryonic_limb_morphogenesis	55	1	2.08472	-0.416748	0.660374
GO:0035113_embryonic_appendage_morphogenesis	55	1	2.08472	-0.416748	0.660374
GO:0042383_sarcolemma	55	1	2.08472	-0.416748	0.660374
GO:0045216_cell-cell_junction_organization	55	1	2.08472	-0.416748	0.660374
GO:0042598_vesicular_fraction	153	2	1.49882	-0.412719	0.661001
GO:0016023_cytoplasmic_membrane-bounded_vesicle	468	5	1.225	-0.411775	0.661016
GO:0031325_positive_regulation_of_cellular_metabolic_process	793	8	1.15672	-0.411008	0.660649
GO:0010563_negative_regulation_of_phosphorus_metabolic_process	56	1	2.0475	-0.41066	0.661432
GO:0019199_transmembrane_receptor_protein_kinase_activity	56	1	2.0475	-0.41066	0.661432
GO:0030117_membrane_coat	56	1	2.0475	-0.41066	0.661432
GO:0032271_regulation_of_protein_polymerization	56	1	2.0475	-0.41066	0.661432
GO:0032507_maintenance_of_protein_location_in_cell	56	1	2.0475	-0.41066	0.661432
GO:0045936_negative_regulation_of_phosphate_metabolic_process	56	1	2.0475	-0.41066	0.661432
GO:0048475_coated_membrane	56	1	2.0475	-0.41066	0.661432
GO:0048762_mesenchymal_cell_differentiation	56	1	2.0475	-0.41066	0.661432
GO:0016491_oxidoreductase_activity	471	5	1.2172	-0.405938	0.662246
GO:0006875_cellular_metal_ion_homeostasis	155	2	1.47948	-0.405821	0.662563
GO:0000779_condensed_chromosome__centromeric_region	57	1	2.01158	-0.404708	0.666308
[truncated: 10,922 more rows]

## Sheet: Controls CA<FA
HYPERLINKED GO CATEGORY	TOTAL GENES	CHANGED GENES	ENRICHMENT	LOG10(p)	FALSE DISCOVERY RATE
[truncated: 12,519 more rows]
